# Supplementary material for: Survival Rate and Transcriptional Response upon Infection with the Generalist Parasite Beauveria bassiana in a World-Wide Sample of Drosophila melanogaster
Source: PLoS One. 2015 Jul 8;10(7):e0132129. doi: 10.1371/journal.pone.0132129 (PMC4495925; doi:10.1371/journal.pone.0132129)
Supplement: S1 Table — (XLS) [file pone.0132129.s001.xls]

## Sheet: Diff. Expression after 24h
FBgn_Number	CG_Number	Name	fullname	Chr	baseMean	log2FoldChange	lfcSE	stat	pvalue	padj
FBgn0038449	CG17562	CG17562	CG17562	3R	966.014	1.797	0.0584534	30.7424	1.54692e-207	2.02646e-203
FBgn0039873	CG2191	Smvt	Sodium-dependent multivitamin transporter	3R	2410.47	1.8175	0.0646508	28.1125	6.8909e-174	4.51354e-170
FBgn0016076	CG14029	vri	vrille	2L	3298.61	-1.80068	0.066272	-27.171	1.43018e-162	6.24513e-159
FBgn0014396	CG3234	tim	timeless	2L	6637.47	-2.57768	0.0953256	-27.0408	4.89871e-161	1.60433e-157
FBgn0025680	CG3772	cry	cryptochrome	3R	2767.61	0.944054	0.0354734	26.613	4.79759e-156	1.25697e-152
FBgn0003068	CG2647	per	period	X	636.162	-1.51798	0.0598009	-25.3838	3.80537e-142	8.30839e-139
FBgn0004919	CG2679	gol	goliath	2R	1066.85	-1.09408	0.0479992	-22.7937	5.28936e-115	9.89866e-112
FBgn0004784	CG6518	inaC	inactivation no afterpotential C	2R	2222.61	0.614523	0.0289475	21.2289	5.16666e-100	8.46041e-97
FBgn0038450	CG17560	CG17560	CG17560	3R	2583.59	2.16436	0.102178	21.1822	1.39299e-99	2.02758e-96
FBgn0010052	CG8425	Jhe	Juvenile hormone esterase	2R	86.9436	1.64673	0.0842534	19.5449	4.5548e-85	5.96678e-82
FBgn0038733	CG11407	CG11407	CG11407	3R	714.543	0.993563	0.0513462	19.3503	2.02712e-83	2.41412e-80
FBgn0016694	CG17888	Pdp1	PAR-domain protein 1	3L	5296.55	-1.11732	0.0588376	-18.9898	2.07052e-80	2.26032e-77
FBgn0035673	CG6602	CG6602	CG6602	3L	1040.92	0.777063	0.0430064	18.0685	5.63936e-73	5.68274e-70
FBgn0034390	CG15093	CG15093	CG15093	2R	1666.55	0.724255	0.04086	17.7253	2.67521e-70	2.50323e-67
FBgn0032055	CG13091	CG13091	CG13091	2L	6966.24	1.04579	0.0615705	16.9853	1.05493e-64	9.21308e-62
FBgn0033271	CG8708	CG8708	CG8708	2R	1154.97	0.95027	0.0559638	16.9801	1.15336e-64	9.44316e-62
FBgn0034756	CG4373	Cyp6d2	Cyp6d2	2R	356.756	1.02977	0.0614056	16.7699	4.05177e-63	3.12225e-60
FBgn0266445	CG45075	CG45075	CG45075	2L	531.169	0.919399	0.0551902	16.6587	2.61508e-62	1.9032e-59
FBgn0266450	CG45074	Kr-h1	Kruppel homolog 1	2L	693.931	0.931092	0.0604782	15.3955	1.75431e-53	1.20955e-50
FBgn0039325	CG10560	CG10560	CG10560	3R	1715.04	1.3997	0.0934318	14.981	9.7751e-51	6.40269e-48
FBgn0263241	CG33048	Mocs1	Molybdenum cofactor synthesis 1 ortholog	3L	397.397	0.670119	0.0466077	14.3779	7.12595e-47	4.44523e-44
FBgn0032507	CG9377	CG9377	CG9377	2L	161.094	1.4586	0.101751	14.3351	1.32105e-46	7.75545e-44
FBgn0010611	CG4311	Hmgs	HMG Coenzyme A synthase	2R	2566.4	0.469299	0.0327426	14.333	1.36164e-46	7.75545e-44
FBgn0036619	CG4784	Cpr72Ec	Cuticular protein 72Ec	3L	270.176	1.55299	0.108731	14.2829	2.79877e-46	1.52766e-43
FBgn0040259	CG18578	Ugt86Da	Ugt86Da	3R	1289.5	0.599886	0.0427511	14.0321	9.92247e-45	5.19938e-42
FBgn0038211	CG9649	CG9649	CG9649	3R	890.824	0.584539	0.0419914	13.9204	4.75979e-44	2.3982e-41
FBgn0037697	CG9363	GstZ2	Glutathione S transferase Z2	3R	479.225	0.858599	0.0617625	13.9016	6.19302e-44	3.00476e-41
FBgn0014019	CG5279	Rh5	Rhodopsin 5	2L	1117.98	-0.686269	0.0494986	-13.8644	1.04068e-43	4.86891e-41
FBgn0032022	CG14275	CG14275	CG14275	2L	639.088	-0.664575	0.0479515	-13.8593	1.1175e-43	5.04804e-41
FBgn0029762	CG3252	NAAT1	Nutrient Amino Acid Transporter 1	X	1865.78	0.430382	0.0310903	13.843	1.40293e-43	6.12611e-41
FBgn0250862	CG42237	CG42237	CG42237	X	271.338	-0.838239	0.0611616	-13.7053	9.43751e-43	3.98811e-40
FBgn0035933	CG13309	CG13309	CG13309	3L	2923.02	-0.806045	0.0594898	-13.5493	7.99999e-42	3.27499e-39
FBgn0030432	CG4404	CG4404	CG4404	X	864.505	0.485944	0.0359586	13.514	1.29356e-41	5.13503e-39
FBgn0027348	CG4501	bgm	bubblegum	2L	2729.05	0.711837	0.0536493	13.2683	3.53374e-40	1.36153e-37
FBgn0025454	CG8453	Cyp6g1	Cyp6g1	2R	55866.3	0.423066	0.0321426	13.1621	1.44933e-39	5.42464e-37
FBgn0026314	CG6649	Ugt35b	UDP-glycosyltransferase 35b	3R	2304.3	0.746425	0.0567921	13.1431	1.8639e-39	6.78254e-37
FBgn0037723	CG8327	SpdS	Spermidine Synthase	3R	528.513	-0.644054	0.0492291	-13.0828	4.12965e-39	1.46212e-36
FBgn0035476	CG12766	CG12766	CG12766	3L	594.013	0.946698	0.0727655	13.0103	1.06988e-38	3.68826e-36
FBgn0011693	CG4899	Pdh	Photoreceptor dehydrogenase	3L	2591.22	0.720178	0.0553856	13.003	1.17646e-38	3.95169e-36
FBgn0034716	CG3380	Oatp58Dc	Organic anion transporting polypeptide 58Dc	2R	2541.62	0.486411	0.0379047	12.8325	1.07869e-37	3.53272e-35
FBgn0039656	CG11951	CG11951	CG11951	3R	260.665	0.945724	0.0737281	12.8272	1.15491e-37	3.69008e-35
FBgn0037387	CG1213	CG1213	CG1213	3R	4966.36	0.617465	0.0505697	12.2102	2.74297e-34	8.55545e-32
FBgn0259229	CG42329	CG42329	CG42329	2L	121.326	1.14523	0.0944871	12.1205	8.22421e-34	2.44857e-31
FBgn0051183	CG31183	CG31183	CG31183	3R	489.707	0.634277	0.0523282	12.1211	8.16327e-34	2.44857e-31
FBgn0038525	CG14329	CG14329	CG14329	3R	32.2248	1.29449	0.107023	12.0954	1.11632e-33	3.24974e-31
FBgn0051522	CG31522	CG31522	CG31522	3R	3381.04	0.386698	0.032066	12.0594	1.7301e-33	4.92703e-31
FBgn0019940	CG5192	Rh6	Rhodopsin 6	3R	1812.69	-0.533162	0.0445473	-11.9684	5.1998e-33	1.44931e-30
FBgn0030562	CG9400	CG9400	CG9400	X	109.304	0.903435	0.0760052	11.8865	1.39145e-32	3.7975e-30
FBgn0031975	CG7356	Tg	Transglutaminase	2L	571.235	0.534418	0.0450397	11.8655	1.78887e-32	4.78248e-30
FBgn0015714	CG10241	Cyp6a17	Cytochrome P450-6a17	2R	1112.22	0.440306	0.0389444	11.306	1.2252e-29	3.21002e-27
FBgn0039640	CG14516	CG14516	CG14516	3R	255.047	0.630702	0.0565063	11.1616	6.28403e-29	1.61413e-26
FBgn0032713	CG17323	CG17323	CG17323	2L	1082	0.452229	0.0406296	11.1305	8.91252e-29	2.24527e-26
FBgn0005626	CG10118	ple	pale	3L	1009.44	0.554325	0.0498933	11.1102	1.11893e-28	2.76566e-26
FBgn0036698	CG7724	CG7724	CG7724	3L	381.076	0.577714	0.0524471	11.0152	3.22871e-28	7.8326e-26
FBgn0027556	CG4928	CG4928	CG4928	X	6381.95	0.550911	0.0506817	10.87	1.60147e-27	3.81441e-25
FBgn0003961	CG7171	Uro	Urate oxidase	2L	1547.47	0.839921	0.0773221	10.8626	1.73673e-27	4.06272e-25
FBgn0031034	CG14205	CG14205	CG14205	X	149.088	-0.81542	0.0752949	-10.8297	2.49007e-27	5.72278e-25
FBgn0036285	CG10704	toe	twin of eyg	3L	1106.71	0.643042	0.0597516	10.7619	5.2071e-27	1.17609e-24
FBgn0035755	CG14830	CG14830	CG14830	3L	457.03	0.470803	0.0438902	10.7268	7.61552e-27	1.6909e-24
FBgn0010383	CG6816	Cyp18a1	Cytochrome P450-18a1	X	267.921	-0.688614	0.0642809	-10.7126	8.88501e-27	1.93989e-24
FBgn0027341	CG12449	Gfat1	Glutamine:fructose-6-phosphate aminotransferase 1	3RHet	1040.74	-0.377964	0.0356176	-10.6117	2.62911e-26	5.64612e-24
FBgn0037635	CG9837	CG9837	CG9837	3R	460.766	-0.776577	0.0733506	-10.5872	3.41713e-26	7.22007e-24
FBgn0033079	CG3174	Fmo-2	Flavin-containing monooxygenase 2	2R	1684.27	0.444602	0.0420232	10.5799	3.69333e-26	7.67979e-24
FBgn0023537	CG17896	CG17896	CG17896	X	3578.27	0.372779	0.0352517	10.5748	3.90128e-26	7.98544e-24
FBgn0034638	CG10433	CG10433	CG10433	2R	5995.56	0.425105	0.0402221	10.569	4.15082e-26	8.36551e-24
FBgn0001263	CG3504	inaD	inactivation no afterpotential D	2R	2401.86	0.393341	0.0375922	10.4634	1.27234e-25	2.5254e-23
FBgn0031703	CG12512	CG12512	CG12512	2L	961.89	0.444451	0.0432609	10.2737	9.25493e-25	1.80955e-22
FBgn0051205	CG31205	CG31205	CG31205	3R	835.841	0.869511	0.0851208	10.215	1.6985e-24	3.27211e-22
FBgn0260632	CG6667	dl	dorsal	2L	1551.86	0.430946	0.0423653	10.1721	2.64079e-24	5.01368e-22
FBgn0037163	CG11440	laza	lazaro	3L	620.498	0.405764	0.0402803	10.0735	7.23405e-24	1.3538e-21
FBgn0034381	CG15088	List	Lithium-inducible SLC6 transporter	2R	496.531	0.393869	0.0391131	10.07	7.49735e-24	1.38331e-21
FBgn0038702	CG3739	CG3739	CG3739	3R	4163.53	-0.951888	0.0950654	-10.013	1.3366e-23	2.43186e-21
FBgn0032652	CG6870	CG6870	CG6870	2L	345.816	-0.546082	0.0546643	-9.98974	1.69028e-23	3.03324e-21
FBgn0051272	CG31272	CG31272	CG31272	3R	1136	0.484053	0.0492102	9.83644	7.84406e-23	1.38861e-20
FBgn0039495	CG5909	CG5909	CG5909	3R	234.563	0.770059	0.0783549	9.82783	8.54402e-23	1.49236e-20
FBgn0032266	CG18302	CG18302	CG18302	2L	156.458	-0.736083	0.0753006	-9.77525	1.43796e-22	2.47858e-20
FBgn0030041	CG12116	CG12116	CG12116	X	2325.33	0.694399	0.0711008	9.7664	1.56932e-22	2.66989e-20
FBgn0037935	CG6834	CG6834	CG6834	3R	559.738	0.555244	0.0569212	9.7546	1.76293e-22	2.96081e-20
FBgn0039849	CG11334	CG11334	CG11334	3R	1360.58	-0.424118	0.0435078	-9.74809	1.87964e-22	3.11687e-20
FBgn0052072	CG32072	Elo68alpha	Elongase 68alpha	3L	928.005	-0.663348	0.0681528	-9.73325	2.17522e-22	3.56192e-20
FBgn0050080	CG30080	CG30080	CG30080	2R	236.772	0.714395	0.0734777	9.72261	2.41507e-22	3.90585e-20
FBgn0030001	CG15335	cyr	cypher	X	47.3446	-0.944038	0.0971396	-9.71837	2.51776e-22	4.02228e-20
FBgn0039685	CG7592	Obp99b	Odorant-binding protein 99b	3R	1091.84	-1.05161	0.108399	-9.70126	2.97797e-22	4.70017e-20
FBgn0033720	CG13160	CG13160	CG13160	2R	44.1458	0.974853	0.100568	9.69349	3.21368e-22	5.01181e-20
FBgn0033443	CG1698	CG1698	CG1698	2R	424.521	0.383566	0.0396823	9.66591	4.2085e-22	6.48605e-20
FBgn0031589	CG3714	CG3714	CG3714	2L	1965.92	0.336414	0.0348698	9.64772	5.02605e-22	7.65596e-20
FBgn0034909	CG4797	CG4797	CG4797	2R	645.157	-0.411572	0.0427879	-9.61888	6.65516e-22	1.0021e-19
FBgn0033696	CG8859	Cyp6g2	Cyp6g2	2R	963.834	0.448309	0.0469197	9.55481	1.23816e-21	1.84317e-19
FBgn0051300	CG31300	CG31300	CG31300	3R	508.028	0.692561	0.0726259	9.536	1.48451e-21	2.18506e-19
FBgn0035499	CG14996	Chd64	Chd64	3L	3679.83	0.248221	0.0260413	9.53182	1.54551e-21	2.24958e-19
FBgn0031645	CG3036	CG3036	CG3036	2L	2361.5	0.49057	0.0516011	9.50698	1.96276e-21	2.82551e-19
FBgn0037714	CG9396	CG9396	CG9396	3R	963.929	0.481861	0.0507153	9.50129	2.07311e-21	2.95193e-19
FBgn0051321	CG31321	CG31321	CG31321	3R	136.07	0.60767	0.064185	9.46748	2.86665e-21	4.03797e-19
FBgn0002869	CG4312	MtnB	Metallothionein B	3R	162.444	-0.845054	0.0899116	-9.39873	5.52277e-21	7.69662e-19
FBgn0003651	CG11502	svp	seven up	3R	1032.35	0.326746	0.0348064	9.38753	6.14236e-21	8.47e-19
FBgn0053329	CG33329	Sp212	Serine-peptidase 212	3R	298.302	0.45142	0.0487722	9.25569	2.12841e-20	2.9044e-18
FBgn0039452	CG14245	CG14245	CG14245	3R	2418.25	-0.569746	0.0616375	-9.24349	2.38584e-20	3.22211e-18
FBgn0038256	CG7530	CG7530	CG7530	3R	2097.65	-0.253561	0.0275151	-9.21533	3.10316e-20	4.1481e-18
FBgn0034693	CG11073	CG11073	CG11073	2R	2867.17	0.432942	0.0471869	9.17504	4.51394e-20	5.91326e-18
FBgn0041150	CG12787	hoe1	hoepel1	2L	2416.66	0.376941	0.041081	9.17554	4.49306e-20	5.91326e-18
FBgn0036665	CG13024	CG13024	CG13024	3L	134.762	-0.63958	0.0707975	-9.03393	1.65617e-19	2.1481e-17
FBgn0003250	CG9668	Rh4	Rhodopsin 4	3L	4020.87	-0.239269	0.0265928	-8.9975	2.30924e-19	2.96579e-17
FBgn0001296	CG12286	kar	karmoisin	3R	778.541	-0.416598	0.0463262	-8.99271	2.41202e-19	3.06772e-17
FBgn0266758	CG6643	Esyt2	Extended synaptotagmin-like protein 2 ortholog (H. sapiens)	3R	1680.9	0.306276	0.0341054	8.98029	2.70043e-19	3.40151e-17
FBgn0011703	CG5371	RnrL	Ribonucleoside diphosphate reductase large subunit	2L	92.4871	0.681858	0.0763435	8.93144	4.20505e-19	5.2463e-17
FBgn0262838	CG43202	CG43202	CG43202	2R	112.034	0.948463	0.106448	8.91007	5.09993e-19	6.30274e-17
FBgn0046689	CG31421	Takl1	Tak1-like 1	3R	148.562	-0.730275	0.0823498	-8.86797	7.44942e-19	9.03587e-17
FBgn0028949	CG15254	CG15254	CG15254	2L	212.407	0.727869	0.0820711	8.86876	7.39679e-19	9.03587e-17
FBgn0052369	CG32369	CG32369	CG32369	3L	502.459	0.582266	0.0657547	8.85513	8.35846e-19	1.00455e-16
FBgn0261673	CG8776	nemy	no extended memory	2R	2339.52	0.253378	0.028643	8.84605	9.06723e-19	1.07982e-16
FBgn0036428	CG9238	CG9238	CG9238	3L	4993.31	0.293899	0.0332593	8.83659	9.86834e-19	1.16464e-16
FBgn0262539	CG43093	CG43093	CG43093	3R	486.483	0.535879	0.060651	8.83546	9.96899e-19	1.16602e-16
FBgn0035083	CG2803	Tina-1	Troponin C-akin-1	2R	1805.09	0.326241	0.0370395	8.80791	1.275e-18	1.4781e-16
FBgn0029932	CG4607	CG4607	CG4607	X	1428.93	0.492972	0.0560322	8.79802	1.39256e-18	1.60022e-16
FBgn0000635	CG3665	Fas2	Fasciclin 2	X	1445.87	0.474497	0.0542324	8.74932	2.14635e-18	2.44497e-16
FBgn0039844	CG1607	CG1607	CG1607	3R	1008.5	0.393607	0.0450459	8.7379	2.37488e-18	2.68197e-16
FBgn0032669	CG15155	CG15155	CG15155	2L	1326.84	-0.437687	0.0503509	-8.69274	3.53788e-18	3.96122e-16
FBgn0036551	CG17029	CG17029	CG17029	3L	1139.54	0.371723	0.0428191	8.68124	3.91467e-18	4.34594e-16
FBgn0032835	CG16772	CG16772	CG16772	2L	4836.65	0.981124	0.113281	8.66098	4.6774e-18	5.14908e-16
FBgn0033792	CG13325	CG13325	CG13325	2R	215.893	0.791939	0.0916827	8.63782	5.72953e-18	6.25474e-16
FBgn0086676	CG8428	spin	spinster	2R	3982.64	-0.395575	0.0459019	-8.61782	6.82382e-18	7.3413e-16
FBgn0011274	CG6794	Dif	Dorsal-related immunity factor	2L	1901.68	0.378489	0.0439204	8.6176	6.83694e-18	7.3413e-16
FBgn0053511	CG33511	CG33511	CG33511	2L	186.326	-0.833741	0.0971832	-8.57906	9.56483e-18	1.01869e-15
FBgn0052407	CG32407	CG32407	CG32407	3L	472.261	0.404759	0.0472282	8.57029	1.03228e-17	1.09055e-15
FBgn0032706	CG10369	Irk3	Inwardly rectifying potassium channel 3	2L	1101.41	-0.423488	0.0494362	-8.56634	1.06825e-17	1.11952e-15
FBgn0030482	CG1673	CG1673	CG1673	X	1545.62	0.444294	0.0519641	8.55001	1.23074e-17	1.27958e-15
FBgn0032536	CG17988	Ance-3	Ance-3	2L	310.469	0.487922	0.0571424	8.53871	1.35731e-17	1.40006e-15
FBgn0036597	CG4962	CG4962	CG4962	3L	83.5923	-0.877885	0.102924	-8.52946	1.47036e-17	1.50482e-15
FBgn0032726	CG10621	CG10621	CG10621	2L	1492.2	-0.463806	0.0544522	-8.51767	1.62802e-17	1.65326e-15
FBgn0036756	CG5582	cln3	cln3	3L	1089.46	-0.385261	0.0452564	-8.51285	1.69716e-17	1.71022e-15
FBgn0028533	CG7953	CG7953	CG7953	2L	6812.83	-0.517372	0.06091	-8.49403	1.99585e-17	1.99585e-15
FBgn0034296	CG10912	CG10912	CG10912	2R	2370.48	0.423627	0.0499588	8.47953	2.26098e-17	2.22698e-15
FBgn0028583	CG12794	lcs	la costa	X	29309.5	0.312605	0.0368631	8.48016	2.24887e-17	2.22698e-15
FBgn0039807	CG15546	CG15546	CG15546	3R	241.332	0.432763	0.0511354	8.46307	2.60423e-17	2.54592e-15
FBgn0031925	CG6730	Cyp4d21	Cyp4d21	2L	1322.83	-0.655719	0.0775023	-8.46063	2.65942e-17	2.58063e-15
FBgn0038404	CG8925	CG8925	CG8925	3R	276.273	0.503985	0.0595771	8.45937	2.68826e-17	2.58943e-15
FBgn0038422	CG14880	CG14880	CG14880	3R	327.173	-0.443165	0.0524748	-8.4453	3.03262e-17	2.8998e-15
FBgn0033205	CG2064	CG2064	CG2064	2R	558.717	0.492593	0.0585765	8.40939	4.12163e-17	3.91256e-15
FBgn0051288	CG31288	CG31288	CG31288	3R	1758.44	0.414723	0.0494292	8.39024	4.85149e-17	4.57227e-15
FBgn0003495	CG6134	spz	spatzle	3R	455.42	0.365382	0.0435635	8.38733	4.97312e-17	4.65342e-15
FBgn0029849	CG3774	Efr	ER GDP-fucose transporter	X	1079.17	-0.354139	0.042229	-8.38616	5.0228e-17	4.66657e-15
FBgn0033365	CG8170	CG8170	CG8170	2R	147.035	0.638813	0.0767542	8.32285	8.58765e-17	7.92241e-15
FBgn0038337	CG6125	CG6125	CG6125	3R	1204.25	0.381223	0.0459945	8.28846	1.14728e-16	1.05101e-14
FBgn0037713	CG16790	CG16790	CG16790	3R	122.121	0.553781	0.0669299	8.27405	1.29487e-16	1.17797e-14
FBgn0023076	CG7391	Clk	Clock	3L	1273.06	0.637773	0.0771175	8.27015	1.33789e-16	1.20871e-14
FBgn0039483	CG14259	CG14259	CG14259	3R	421.242	-0.518575	0.0627325	-8.26645	1.3801e-16	1.23831e-14
FBgn0036891	CG9372	CG9372	CG9372	3L	797.848	0.473565	0.0573047	8.26399	1.40886e-16	1.25551e-14
FBgn0046763	CG17278	CG17278	CG17278	3R	562.113	0.461414	0.0558557	8.26083	1.44667e-16	1.2805e-14
FBgn0266579	CG45110	tau	tau	3R	1565.31	0.297945	0.0361266	8.24724	1.62101e-16	1.42518e-14
FBgn0262717	CG43161	Skeletor	Skeletor	3R	377.124	0.4033	0.0491939	8.19817	2.44073e-16	2.13157e-14
FBgn0011571	CG3606	caz	cabeza	X	752.503	0.29955	0.0365663	8.19199	2.56949e-16	2.22916e-14
FBgn0259918	CG42447	inaF-B	inaF-B	X	853.356	-0.324647	0.0396354	-8.19085	2.59396e-16	2.23558e-14
FBgn0036996	CG5932	mag	magro	3L	3391.7	-0.541655	0.0664534	-8.15091	3.6121e-16	3.09272e-14
FBgn0034530	CG11175	Rcd6	Reduction in Cnn dots 6	2R	131.576	0.541042	0.0664487	8.14226	3.8797e-16	3.30026e-14
FBgn0030520	CG10990	Pdcd4	Programmed cell death 4 ortholog	X	1697.83	0.362103	0.0445281	8.13203	4.22175e-16	3.56806e-14
FBgn0032167	CG5853	CG5853	CG5853	2L	1278.05	-0.41795	0.0514288	-8.12676	4.40933e-16	3.7027e-14
FBgn0250757	CG42235	CG42235	CG42235	3R	3966.79	0.387703	0.0477583	8.11802	4.73839e-16	3.95369e-14
FBgn0024366	CG11409	CG11409	CG11409	X	102.059	0.640984	0.0790239	8.11127	5.00948e-16	4.15343e-14
FBgn0038849	CG7079	CG7079	CG7079	3R	216.547	0.534194	0.0658647	8.11048	5.04199e-16	4.15409e-14
FBgn0051515	CG31515	CG31515	CG31515	3R	195.907	-0.615277	0.0761842	-8.07618	6.6828e-16	5.47154e-14
FBgn0003870	CG1856	ttk	tramtrack	3R	1302.63	0.392602	0.0487012	8.06144	7.54023e-16	6.13399e-14
FBgn0000042	CG4027	Act5C	Actin 5C	X	21057.1	0.242807	0.0301223	8.06071	7.58555e-16	6.13399e-14
FBgn0033093	CG3270	CG3270	CG3270	2R	2078.96	-0.320538	0.0398258	-8.04849	8.38217e-16	6.73659e-14
FBgn0027586	CG5867	CG5867	CG5867	2L	2256.24	0.377111	0.046901	8.04059	8.94093e-16	7.14184e-14
FBgn0261538	CG42662	CG42662	CG42662	2R	112.388	0.654979	0.0814672	8.03979	8.99922e-16	7.14483e-14
FBgn0029167	CG7002	Hml	Hemolectin	3L	583.735	0.554502	0.0691576	8.01795	1.0752e-15	8.48505e-14
FBgn0027563	CG9631	CG9631	CG9631	3R	542.044	0.367593	0.046149	7.96535	1.64761e-15	1.29244e-13
FBgn0015805	CG7471	Rpd3	Rpd3	3L	626.461	0.284006	0.0356808	7.95963	1.72548e-15	1.34546e-13
FBgn0040629	CG18673	CG18673	CG18673	3R	238.317	-0.626052	0.078738	-7.95107	1.849e-15	1.43325e-13
FBgn0038850	CG17279	CG17279	CG17279	3R	31.0267	0.866287	0.109039	7.94473	1.94612e-15	1.49089e-13
FBgn0051354	CG5834	Hsp70Bbb	Hsp70Bbb	3R	237.647	-0.455458	0.0573251	-7.94516	1.93934e-15	1.49089e-13
FBgn0036741	CG7510	CG7510	CG7510	3L	1847.94	0.318997	0.0401839	7.93845	2.0473e-15	1.55928e-13
FBgn0033733	CG8834	CG8834	CG8834	2R	3485.32	0.64307	0.0812778	7.912	2.53292e-15	1.91799e-13
FBgn0041180	CG10363	Tep4	Thioester-containing protein 4	2L	4097.59	0.289554	0.0367347	7.88231	3.21393e-15	2.41968e-13
FBgn0031170	CG1718	CG1718	CG1718	X	1764.75	0.444436	0.056406	7.87924	3.29378e-15	2.46563e-13
FBgn0029827	CG6048	CG6048	CG6048	X	216.488	0.635696	0.0808808	7.85966	3.85174e-15	2.86692e-13
FBgn0028622	CG13432	qsm	quasimodo	2R	548.346	0.310603	0.0397905	7.80596	5.90493e-15	4.37032e-13
FBgn0040262	CG13270	Ugt36Ba	Ugt36Ba	2L	46.106	0.734494	0.0942625	7.792	6.59548e-15	4.85398e-13
FBgn0033999	CG8093	CG8093	CG8093	2R	2455.69	-0.408604	0.0526458	-7.76138	8.40112e-15	6.1483e-13
FBgn0038214	CG9616	CG9616	CG9616	3R	73.2156	0.701382	0.0904284	7.75621	8.75032e-15	6.36829e-13
FBgn0038326	CG5044	CG5044	CG5044	3R	1749.52	0.291346	0.0375995	7.74868	9.28498e-15	6.72007e-13
FBgn0030607	CG5560	dob	doppelganger von brummer	X	442.101	-0.336245	0.0435288	-7.72464	1.12167e-14	8.07359e-13
FBgn0036493	CG7255	CG7255	CG7255	3L	583.272	0.404413	0.0526679	7.67855	1.609e-14	1.1518e-12
FBgn0016123	CG1462	Aph-4	Alkaline phosphatase 4	3R	3869.64	0.455714	0.0593826	7.6742	1.66459e-14	1.18512e-12
FBgn0013770	CG6692	Cp1	Cysteine proteinase-1	2R	11259.8	-0.364442	0.0476107	-7.65462	1.93884e-14	1.37291e-12
FBgn0015766	CG10596	Msr-110	Msr-110	3L	21762.3	0.220806	0.0288685	7.64867	2.03061e-14	1.43016e-12
FBgn0051189	CG31189	CG31189	CG31189	3R	89.5685	0.584318	0.0765296	7.6352	2.25475e-14	1.57953e-12
FBgn0063649	CG6006	CG6006	CG6006	3R	373.116	0.409784	0.0536784	7.63405	2.27491e-14	1.58518e-12
FBgn0034142	CG8306	CG8306	CG8306	2R	1990	-0.249444	0.0327573	-7.61491	2.63873e-14	1.82896e-12
FBgn0261990	CG42808	CG42808	CG42808	2R	2417.64	-0.367483	0.0483346	-7.60288	2.89606e-14	1.99676e-12
FBgn0024980	CG2715	Syx4	Syntaxin 4	X	375.32	0.392772	0.0518275	7.57845	3.49708e-14	2.39852e-12
FBgn0029170	CG5812	TwdlT	TweedleT	3R	73.0151	0.647617	0.0854682	7.57729	3.52855e-14	2.4075e-12
FBgn0028424	CG3767	JhI-26	Juvenile hormone-inducible protein 26	2R	961.606	0.315466	0.041642	7.57567	3.57274e-14	2.42502e-12
FBgn0031089	CG9572	CG9572	CG9572	X	2258.14	0.375986	0.0496358	7.5749	3.59412e-14	2.42696e-12
FBgn0033905	CG18324	CG18324	CG18324	2R	433.605	0.388175	0.0512629	7.57224	3.66855e-14	2.46451e-12
FBgn0000527	CG3331	e	ebony	3R	152.822	0.499995	0.0660476	7.57022	3.72593e-14	2.47765e-12
FBgn0020300	CG13695	gk	geko	3L	955.001	0.256385	0.0338665	7.57047	3.71862e-14	2.47765e-12
FBgn0013984	CG18402	InR	Insulin-like receptor	3R	461.632	0.580774	0.0767468	7.5674	3.80763e-14	2.51919e-12
FBgn0022959	CG5654	yps	ypsilon schachtel	3L	6381.22	0.194954	0.0257687	7.56552	3.86329e-14	2.54317e-12
FBgn0263391	CG43443	hts	hu li tai shao	2R	3094.53	0.276593	0.0365762	7.56212	3.96562e-14	2.59748e-12
FBgn0019928	CG4812	Ser8	Ser8	2R	982.609	-0.627412	0.0833371	-7.5286	5.12883e-14	3.34267e-12
FBgn0028371	CG30092	jbug	jitterbug	2R	2791.7	0.399783	0.0531091	7.52759	5.16864e-14	3.35194e-12
FBgn0017448	CG2187	CG2187	CG2187	3R	898.06	0.461192	0.0612834	7.52556	5.24934e-14	3.3875e-12
FBgn0036876	CG9451	CG9451	CG9451	3L	1143.83	0.444402	0.0591385	7.51459	5.70908e-14	3.66612e-12
FBgn0030668	CG8128	CG8128	CG8128	X	1741.72	-0.25344	0.0337389	-7.5118	5.83207e-14	3.72683e-12
FBgn0010350	CG7962	CdsA	CDP diglyceride synthetase	3L	3490.31	0.19603	0.0261441	7.49804	6.47791e-14	4.11945e-12
FBgn0033982	CG17453	Cyp317a1	Cyp317a1	2R	377.624	0.358178	0.0478812	7.48057	7.40029e-14	4.67128e-12
FBgn0029882	CG3226	CG3226	CG3226	X	835.782	-0.33657	0.0449944	-7.48027	7.417e-14	4.67128e-12
FBgn0264087	CG43756	Slob	Slowpoke binding protein	2L	1326.51	-0.40038	0.0535978	-7.47009	8.01419e-14	5.02325e-12
FBgn0038652	CG7720	CG7720	CG7720	3R	3976.88	-0.487325	0.0653864	-7.45299	9.12463e-14	5.69203e-12
FBgn0052103	CG32103	CG32103	CG32103	3L	2531.83	0.34714	0.0467308	7.4285	1.09839e-13	6.81937e-12
FBgn0025687	CG7144	LKR	lysine ketoglutarate reductase	2L	666.127	0.432659	0.0582724	7.42476	1.12981e-13	6.98139e-12
FBgn0015663	CG2788	Dot	Dorothy	2L	385.257	-0.410833	0.055448	-7.40934	1.26927e-13	7.80631e-12
FBgn0051869	CG31869	CG31869	CG31869	2L	277.382	0.393376	0.0531815	7.39685	1.39454e-13	8.53669e-12
FBgn0260812	CG42563	inaF-D	inaF-D	X	885.325	-0.322455	0.04362	-7.39238	1.44223e-13	8.78753e-12
FBgn0032299	CG17127	CG17127	CG17127	2L	35.4122	0.835167	0.113022	7.38942	1.47466e-13	8.94353e-12
FBgn0263080	CG43348	CG43348	CG43348	2L	136.95	-0.659237	0.0894082	-7.37333	1.66416e-13	1.00463e-11
FBgn0032682	CG10176	CG10176	CG10176	2L	259.046	0.403022	0.0548743	7.34446	2.06597e-13	1.24147e-11
FBgn0015011	CG8956	Ahcy89E	Adenosylhomocysteinase 89E	3R	745.379	-0.293011	0.0399385	-7.33656	2.19149e-13	1.31089e-11
FBgn0004629	CG8050	Cys	Cystatin-like	3R	3081.31	-0.503426	0.0689088	-7.30568	2.75876e-13	1.64271e-11
FBgn0036501	CG7272	CG7272	CG7272	3L	923.999	0.298285	0.0408357	7.30452	2.78249e-13	1.64935e-11
FBgn0033981	CG10247	Cyp6a21	Cyp6a21	2R	764.39	0.435975	0.059753	7.29629	2.95817e-13	1.74559e-11
FBgn0031883	CG11266	CG11266	CG11266	2L	2548.13	0.239031	0.0327915	7.28942	3.11297e-13	1.8287e-11
FBgn0264494	CG17646	CG17646	CG17646	2L	3933.41	0.283719	0.0389411	7.28587	3.19609e-13	1.86914e-11
FBgn0027570	CG9761	Nep2	Neprilysin 2	3R	792.392	0.298434	0.0410469	7.27056	3.58006e-13	2.08439e-11
FBgn0000473	CG9438	Cyp6a2	Cytochrome P450-6a2	2R	4281.26	0.453713	0.0624397	7.26642	3.69152e-13	2.13978e-11
FBgn0039054	CG13830	CG13830	CG13830	3R	2274.08	0.397186	0.0546724	7.26484	3.73484e-13	2.15535e-11
FBgn0261703	CG42739	gce	germ cell-expressed bHLH-PAS	X	941.642	0.428561	0.0590005	7.26368	3.76694e-13	2.16434e-11
FBgn0020496	CG7583	CtBP	C-terminal Binding Protein	3R	2564.98	0.211398	0.0291975	7.24028	4.47757e-13	2.5614e-11
FBgn0040255	CG6653	Ugt86De	Ugt86De	3R	34.3221	0.720881	0.10001	7.20812	5.67293e-13	3.23111e-11
FBgn0040743	CG15919	CG15919	CG15919	2R	11.2075	-0.871692	0.120977	-7.20544	5.78588e-13	3.28117e-11
FBgn0004456	CG1771	mew	multiple edematous wings	X	716.008	0.3468	0.0481348	7.20477	5.81439e-13	3.28313e-11
FBgn0261270	CG8553	SelD	Selenide%2Cwater dikinase	2R	636.98	-0.345578	0.0480109	-7.19791	6.11437e-13	3.4377e-11
FBgn0032773	CG15825	fon	fondue	2L	3549.98	0.390209	0.0542759	7.18937	6.50928e-13	3.64408e-11
FBgn0026077	CG10287	Gasp	Gasp	3R	287.98	0.502257	0.0702474	7.14983	8.68846e-13	4.84335e-11
FBgn0036553	CG17027	CG17027	CG17027	3L	602.265	0.315558	0.0442398	7.1329	9.82751e-13	5.4551e-11
FBgn0040106	CG13686	lectin-21Cb	lectin-21Cb	2L	99.2756	-0.483489	0.0679396	-7.11646	1.10734e-12	6.10503e-11
FBgn0050052	CG30052	Obp49a	Odorant-binding protein 49a	2R	568.328	0.477604	0.0671147	7.11623	1.10916e-12	6.10503e-11
FBgn0050035	CG30035	Tret1-1	Trehalose transporter 1-1	2R	7129.65	0.249607	0.0350923	7.11286	1.13661e-12	6.22997e-11
FBgn0033603	CG13214	Cpr47Ef	Cuticular protein 47Ef	2R	660.538	0.490511	0.0690069	7.10815	1.17607e-12	6.41939e-11
FBgn0036956	CG13813	CG13813	CG13813	3L	21.1786	-0.827267	0.116394	-7.10746	1.18194e-12	6.42466e-11
FBgn0034500	CG11200	CG11200	Carbonyl reductase	2R	696.527	-0.373935	0.0526236	-7.10585	1.19588e-12	6.47355e-11
FBgn0031449	CG31689	CG31689	CG31689	2L	3262.11	0.263464	0.0371562	7.09071	1.33426e-12	7.19292e-11
FBgn0036985	CG5847	zye	zye	3L	66.3832	0.670831	0.0947158	7.08257	1.41509e-12	7.59739e-11
FBgn0038984	CG5315	AdipoR	Adiponectin receptor	3R	9447.73	-0.216067	0.0305161	-7.08042	1.43715e-12	7.68435e-11
FBgn0001224	CG4463	Hsp23	Heat shock protein 23	3L	754.352	-0.250332	0.0353652	-7.07848	1.45743e-12	7.76114e-11
FBgn0036552	CG17028	CG17028	CG17028	3L	178.622	0.439557	0.0621437	7.07324	1.51358e-12	8.02747e-11
FBgn0029768	CG16752	SPR	Sex peptide receptor	X	291.083	0.333495	0.0472924	7.05177	1.76656e-12	9.33141e-11
FBgn0000490	CG9885	dpp	decapentaplegic	2L	377.328	0.331061	0.0469964	7.04439	1.8627e-12	9.79974e-11
FBgn0030400	CG11138	CG11138	CG11138	X	833.525	0.323418	0.0459345	7.04085	1.91073e-12	1.00122e-10
FBgn0003861	CG7875	trp	transient receptor potential	3R	7515.37	-0.267426	0.0379875	-7.03986	1.92432e-12	1.00433e-10
FBgn0035985	CG3672	Cpr67B	Cuticular protein 67B	3L	1402.99	0.367687	0.0522338	7.03925	1.93273e-12	1.00471e-10
FBgn0036824	CG3902	CG3902	CG3902	3L	3831.61	0.335558	0.0477284	7.03057	2.05698e-12	1.06508e-10
FBgn0034861	CG9815	CG9815	CG9815	2R	146.315	-0.443205	0.0632781	-7.00408	2.48607e-12	1.28218e-10
FBgn0032087	CG9568	CG9568	CG9568	2L	1083.25	-0.506585	0.0724214	-6.99496	2.65328e-12	1.36306e-10
FBgn0029823	CG3011	CG3011	CG3011	X	2557.48	-0.386863	0.0553234	-6.99276	2.69531e-12	1.37924e-10
FBgn0037288	CG14661	CG14661	CG14661	3R	1704.68	0.463838	0.0665416	6.97064	3.15492e-12	1.60815e-10
FBgn0032731	CG10641	Swip-1	Swiprosin-1	2L	793.878	0.320663	0.0460078	6.96977	3.17465e-12	1.61193e-10
FBgn0039944	CG17162	CG17162	CG17162	XHet	838.511	0.309968	0.0444976	6.96594	3.26224e-12	1.65002e-10
FBgn0011787	CG5012	mRpL12	mitochondrial ribosomal protein L12	3L	574.954	-0.300276	0.0432002	-6.95081	3.63196e-12	1.82995e-10
FBgn0037684	CG8129	CG8129	CG8129	3R	843.846	-0.431226	0.0621375	-6.93988	3.92445e-12	1.95617e-10
FBgn0085383	CG34354	CG34354	CG34354	3R	313.326	0.341397	0.0491942	6.93977	3.92728e-12	1.95617e-10
FBgn0264979	CG4267	CG4267	CG4267	2L	537.384	0.336987	0.048558	6.93988	3.92422e-12	1.95617e-10
FBgn0039328	CG10675	CHKov2	CHKov2	3R	576.887	0.282832	0.0408919	6.91658	4.62679e-12	2.29587e-10
FBgn0028527	CG18507	CG18507	CG18507	2L	1248.64	0.22517	0.032597	6.90769	4.926e-12	2.43512e-10
FBgn0032913	CG9259	CG9259	CG9259	2L	3767.51	-0.346455	0.0502614	-6.89306	5.46063e-12	2.68926e-10
FBgn0035279	CG13934	Cpr62Ba	Cuticular protein 62Ba	3L	43.7923	0.724248	0.105165	6.88676	5.70758e-12	2.77953e-10
FBgn0000565	CG7266	Eip71CD	Ecdysone-induced protein 28/29kD	3L	1649.69	-0.541794	0.078665	-6.88737	5.6835e-12	2.77953e-10
FBgn0263260	CG12918	sel	seele	2R	1062.9	-0.35914	0.0521454	-6.88728	5.68685e-12	2.77953e-10
FBgn0004606	CG1322	zfh1	Zn finger homeodomain 1	3R	276.566	0.38607	0.056078	6.88452	5.7983e-12	2.81325e-10
FBgn0263256	CG43394	CG43394	CG43394	2L	671.087	-0.271099	0.0393898	-6.88247	5.8825e-12	2.84357e-10
FBgn0262081	CG42317	Csk	C-terminal Src kinase	3R	1875.74	0.284691	0.0414291	6.87177	6.34118e-12	3.05403e-10
FBgn0261955	CG3861	kdn	knockdown	X	9951.08	0.244901	0.0356529	6.86903	6.46383e-12	3.10169e-10
FBgn0014455	CG11654	Ahcy13	Adenosylhomocysteinase at 13	X	2532.75	-0.298008	0.0434432	-6.85972	6.8995e-12	3.29867e-10
FBgn0263081	CG43349	CG43349	CG43349	2L	1301.46	-0.435455	0.0635621	-6.85086	7.34092e-12	3.49695e-10
FBgn0039084	CG10175	CG10175	CG10175	3R	1193.23	0.364564	0.0532278	6.84912	7.43042e-12	3.52676e-10
FBgn0038098	CG7381	CG7381	CG7381	3R	688.71	-0.467615	0.0683192	-6.84457	7.67053e-12	3.62758e-10
FBgn0036680	CG9665	Cpr73D	Cuticular protein 73D	3L	198.474	0.455756	0.0666287	6.84024	7.90615e-12	3.72556e-10
FBgn0265413	CG44325	CG44325	CG44325	X	1016.61	0.312479	0.0457139	6.83554	8.16992e-12	3.83606e-10
FBgn0031632	CG15628	CG15628	CG15628	2L	3280.37	0.361031	0.0529398	6.81966	9.12584e-12	4.26959e-10
FBgn0028886	CG15279	CG15279	CG15279	2L	1037.48	0.287183	0.0421376	6.81535	9.4034e-12	4.38379e-10
FBgn0266136	CG42636	Gyc76C	Guanylyl cyclase at 76C	3L	428.186	0.324105	0.0475771	6.8122	9.61177e-12	4.46504e-10
FBgn0063495	CG17527	GstE5	Glutathione S transferase E5	2R	286.468	0.415607	0.0610441	6.80831	9.87525e-12	4.57123e-10
FBgn0039478	CG6265	Nep5	Neprilysin 5	3R	538.884	-0.383727	0.0563819	-6.80584	1.00459e-11	4.63386e-10
FBgn0265487	CG33197	mbl	mbl	2R	1856.79	0.433539	0.0637482	6.80081	1.04032e-11	4.7818e-10
FBgn0050104	CG30104	NT5E-2	Ecto-5'-nucleotidase 2	2R	2602.76	-0.258336	0.0379943	-6.79934	1.05097e-11	4.81388e-10
FBgn0020378	CG1343	Sp1	Sp1	X	155.032	0.418511	0.0617464	6.7779	1.21934e-11	5.56562e-10
FBgn0050042	CG30042	Cpr49Ab	Cuticular protein 49Ab	2R	554.791	0.368184	0.0543298	6.77684	1.22837e-11	5.58736e-10
FBgn0053970	CG33970	CG33970	CG33970	3R	2530.64	-0.276257	0.040789	-6.77282	1.26298e-11	5.72492e-10
FBgn0002306	CG2507	sas	stranded at second	3R	653.677	0.325721	0.0481696	6.76197	1.36133e-11	6.14944e-10
FBgn0035666	CG6580	Jon65Aii	Jonah 65Aii	3L	807.805	0.531576	0.0787535	6.74987	1.4798e-11	6.66163e-10
FBgn0051100	CG31100	CG31100	CG31100	3R	479.914	-0.268201	0.0397846	-6.74133	1.56939e-11	7.04076e-10
FBgn0037323	CG2663	CG2663	CG2663	3R	893.814	-0.466375	0.0692001	-6.73951	1.58924e-11	7.10547e-10
FBgn0031522	CG3285	CG3285	CG3285	2L	713.845	0.246252	0.036715	6.70714	1.98478e-11	8.84376e-10
FBgn0021895	CG18426	ytr	yantar	2R	1041.61	0.20484	0.030605	6.69301	2.18629e-11	9.70861e-10
FBgn0023526	CG2865	CG2865	CG2865	X	863.124	0.226475	0.0338561	6.68935	2.2416e-11	9.92058e-10
FBgn0034328	CG15066	IM23	Immune induced molecule 23	2R	1370.47	0.812035	0.12142	6.68781	2.26539e-11	9.99213e-10
FBgn0259716	CG42370	CG42370	CG42370	2L	542.856	-0.371113	0.0555551	-6.68009	2.38789e-11	1.04971e-09
FBgn0264750	CG44008	CG44008	CG44008	2L	2031.25	-0.308442	0.0462013	-6.67606	2.45458e-11	1.07542e-09
FBgn0014184	CG16747	Oda	Ornithine decarboxylase antizyme	2R	27428.2	0.189814	0.0284477	6.67238	2.51693e-11	1.09906e-09
FBgn0032281	CG17107	CG17107	CG17107	2L	60.5947	-0.596556	0.0895278	-6.66336	2.67644e-11	1.16483e-09
FBgn0037186	CG11241	CG11241	CG11241	3L	576.894	-0.392276	0.0588913	-6.66103	2.71919e-11	1.17952e-09
FBgn0039938	CG11153	Sox102F	Sox102F	4	716.107	0.272115	0.0409401	6.64667	2.99799e-11	1.29616e-09
FBgn0033250	CG14762	CG14762	CG14762	2R	3360.78	0.333292	0.0502007	6.63919	3.15405e-11	1.35915e-09
FBgn0052984	CG32984	CG32984	CG32984	2L	80.3164	0.630411	0.0950885	6.62973	3.36302e-11	1.44444e-09
FBgn0041607	CG33486	asparagine-synthetase	asparagine synthetase	3L	596.196	-0.46909	0.0707893	-6.62656	3.4359e-11	1.47092e-09
FBgn0033304	CG2397	Cyp6a13	Cyp6a13	2R	583.245	0.284327	0.0429371	6.62195	3.54482e-11	1.51261e-09
FBgn0034295	CG10911	CG10911	CG10911	2R	12104.6	0.325771	0.0492831	6.6102	3.83806e-11	1.63242e-09
FBgn0001253	CG32356	ImpE1	Ecdysone-inducible gene E1	3L	24.0071	0.799174	0.12133	6.58677	4.49505e-11	1.90567e-09
FBgn0040099	CG7106	lectin-28C	lectin-28C	2L	687.39	0.469751	0.0716792	6.55352	5.61977e-11	2.3748e-09
FBgn0032973	CG6675	CG6675	CG6675	2L	371.408	0.444337	0.0678119	6.5525	5.65833e-11	2.38341e-09
FBgn0037765	CG9458	CG9458	CG9458	3R	1844.04	-0.31547	0.0481547	-6.55119	5.70807e-11	2.39666e-09
FBgn0039475	CG6277	CG6277	CG6277	3R	2023.37	-0.49511	0.0758037	-6.53147	6.51252e-11	2.72569e-09
FBgn0034454	CG15120	CG15120	CG15120	2R	132.8	-0.5098	0.0780799	-6.52921	6.61174e-11	2.7584e-09
FBgn0036837	CG18135	CG18135	CG18135	3L	9522.48	-0.228764	0.0350685	-6.52334	6.87594e-11	2.85952e-09
FBgn0035781	CG8560	CG8560	CG8560	3L	3595.95	-0.327581	0.0502215	-6.52272	6.90424e-11	2.8622e-09
FBgn0037090	CG7529	Est-Q	Esterase Q	3L	853.946	-0.275943	0.042338	-6.51762	7.14316e-11	2.95191e-09
FBgn0037613	CG9790	Cks85A	Cyclin-dependent kinase subunit 85A	3R	647.337	-0.238128	0.0366724	-6.49339	8.39248e-11	3.45728e-09
FBgn0004652	CG14307	fru	fruitless	3R	737.051	0.335833	0.0517307	6.49195	8.47319e-11	3.47958e-09
FBgn0035101	CG1212	p130CAS	p130CAS	3L	1090.11	0.282294	0.0435744	6.47844	9.26741e-11	3.79384e-09
FBgn0039527	CG5639	CG5639	CG5639	3R	504.267	0.279989	0.0432319	6.47644	9.39134e-11	3.8326e-09
FBgn0034468	CG11797	Obp56a	Odorant-binding protein 56a	2R	795.528	-0.385562	0.0595505	-6.47453	9.51058e-11	3.86921e-09
FBgn0039593	CG9989	CG9989	CG9989	3R	203.231	0.570583	0.0881609	6.47206	9.66728e-11	3.92078e-09
FBgn0000250	CG5848	cact	cactus	2L	2871.15	0.20041	0.0309912	6.46669	1.00172e-10	4.05016e-09
FBgn0028577	CG12085	pUf68	poly U binding factor 68kD	3L	3041.66	0.278859	0.0431932	6.4561	1.07438e-10	4.33058e-09
FBgn0034364	CG5493	CG5493	CG5493	2R	678.436	-0.284205	0.0440246	-6.45561	1.07787e-10	4.33132e-09
FBgn0051106	CG31106	CG31106	CG31106	3R	1448.96	-0.369853	0.0572966	-6.45506	1.08179e-10	4.33376e-09
FBgn0039840	CG11340	CG11340	CG11340	3R	465.118	0.379064	0.0587335	6.45397	1.0896e-10	4.35177e-09
FBgn0023495	CG8823	Lip3	Lip3	3R	147.014	-0.499621	0.0774333	-6.45227	1.10184e-10	4.38728e-09
FBgn0036334	CG11267	CG11267	CG11267	3L	873.406	-0.421793	0.0654229	-6.44717	1.13954e-10	4.52364e-09
FBgn0001248	CG7176	Idh	Isocitrate dehydrogenase	3L	13519.1	0.265248	0.0411687	6.44294	1.17185e-10	4.63782e-09
FBgn0010812	CG2708	unc-45	unc-45	3R	931.29	-0.368548	0.0572735	-6.43488	1.23574e-10	4.87597e-09
FBgn0040096	CG16834	lectin-33A	lectin-33A	2L	16.7005	-0.746709	0.116168	-6.42784	1.29428e-10	5.09161e-09
FBgn0015316	CG9564	Try29F	Trypsin 29F	2L	168.783	-0.59166	0.0921017	-6.42399	1.32751e-10	5.2067e-09
FBgn0014018	CG11992	Rel	Relish	3R	2148.33	0.302735	0.0471868	6.41567	1.40201e-10	5.48248e-09
FBgn0032684	CG10178	CG10178	CG10178	2L	913.917	-0.264374	0.0412108	-6.41516	1.40671e-10	5.48448e-09
FBgn0010113	CG15532	hdc	headcase	3R	686.223	0.37308	0.0581905	6.41135	1.44237e-10	5.60685e-09
FBgn0040349	CG3699	CG3699	CG3699	X	3257.37	-0.340723	0.0531501	-6.41059	1.44961e-10	5.61831e-09
FBgn0035811	CG12262	CG12262	CG12262	3L	5938.06	-0.295209	0.0462187	-6.38722	1.68931e-10	6.52801e-09
FBgn0063491	CG17534	GstE9	Glutathione S transferase E9	2R	2669.67	0.292868	0.0458752	6.38401	1.72506e-10	6.64655e-09
FBgn0035452	CG10359	CG10359	CG10359	3L	152.406	0.384069	0.0601717	6.38288	1.73786e-10	6.67622e-09
FBgn0034728	CG6339	rad50	rad50	2R	467.156	0.255507	0.0400664	6.3771	1.80471e-10	6.91277e-09
FBgn0005614	CG18345	trpl	transient receptor potential-like	2R	6358.63	0.305664	0.0479921	6.36904	1.90211e-10	7.26461e-09
FBgn0003944	CG10388	Ubx	Ultrabithorax	3R	242.377	0.322334	0.0506177	6.36802	1.91487e-10	7.29211e-09
FBgn0039324	CG10553	CG10553	CG10553	3R	2028.38	0.364854	0.0573376	6.36325	1.97526e-10	7.50026e-09
FBgn0023407	CG9239	B4	B4	2L	1097.26	0.317437	0.0499236	6.35845	2.03802e-10	7.71621e-09
FBgn0261932	CG42798	CG42798	CG42798	3R	90.5548	-0.488365	0.0768515	-6.35466	2.08888e-10	7.88599e-09
FBgn0030805	CG9089	wus	wurst	X	142.63	-0.411741	0.0648424	-6.34987	2.15492e-10	8.11193e-09
FBgn0036271	CG10335	Pbgs	Porphobilinogen synthase	3L	483.891	0.28546	0.0450173	6.34111	2.28118e-10	8.56259e-09
FBgn0051710	CG31710	CG31710	CG31710	2L	196.922	-0.424912	0.0670168	-6.34039	2.29191e-10	8.57831e-09
FBgn0000241	CG17632	bw	brown	2R	144.088	-0.449136	0.0708595	-6.3384	2.32159e-10	8.66462e-09
FBgn0035359	CG1143	CG1143	CG1143	3L	929.529	0.254938	0.0402803	6.32911	2.46585e-10	9.17689e-09
FBgn0031918	CG6055	CG6055	CG6055	2L	294.603	0.307168	0.0486101	6.31901	2.63238e-10	9.76891e-09
FBgn0037363	CG1347	Atg17	Autophagy-specific gene 17	3R	1261.37	0.343692	0.0544287	6.31454	2.70963e-10	1.00272e-08
FBgn0041184	CG15154	Socs36E	Suppressor of cytokine signaling at 36E	2L	525.114	0.339613	0.0538076	6.31161	2.76153e-10	1.01904e-08
FBgn0027106	CG2977	Inx7	Innexin 7	X	481.81	0.307691	0.048757	6.31071	2.77759e-10	1.02209e-08
FBgn0031693	CG14032	Cyp4ac1	Cyp4ac1	2L	1055.62	-0.294792	0.0468327	-6.29457	3.08254e-10	1.13113e-08
FBgn0014073	CG7525	Tie	Tie-like receptor tyrosine kinase	3L	591.874	0.320651	0.0509586	6.29238	3.1264e-10	1.14402e-08
FBgn0063494	CG17530	GstE6	Glutathione S transferase E6	2R	1369.82	0.30737	0.0488922	6.28668	3.24332e-10	1.18349e-08
FBgn0005619	CG3454	Hdc	Histidine decarboxylase	2R	418.877	0.303534	0.0483463	6.27834	3.42209e-10	1.24526e-08
FBgn0035542	CG11347	DOR	DOR	3L	6946.44	0.203623	0.0324777	6.26962	3.61929e-10	1.31337e-08
FBgn0037515	CG3066	Sp7	Serine protease 7	3R	501.881	0.262021	0.041843	6.26201	3.80057e-10	1.37534e-08
FBgn0050263	CG30263	CG30263	CG30263	2R	102.502	0.466377	0.0745231	6.25815	3.89564e-10	1.40586e-08
FBgn0038197	CG3143	foxo	forkhead box%2C sub-group O	3R	1897.62	0.265439	0.0424264	6.25645	3.93836e-10	1.41738e-08
FBgn0034382	CG18609	CG18609	CG18609	2R	2110.67	-0.386653	0.061854	-6.25106	4.07673e-10	1.46315e-08
FBgn0035398	CG1869	Cht7	Cht7	3L	62.7965	-0.548985	0.0879592	-6.24136	4.33769e-10	1.54833e-08
FBgn0086367	CG12120	t	tan	X	1490.58	0.270146	0.0432804	6.24178	4.32632e-10	1.54833e-08
FBgn0034590	CG30388	Magi	Magi	2R	310.203	0.341137	0.054676	6.23924	4.39709e-10	1.56527e-08
FBgn0011764	CG12223	Dsp1	Dorsal switch protein 1	X	904.917	0.219677	0.0352857	6.22565	4.79568e-10	1.70253e-08
FBgn0039378	CG5878	alpha4GT2	alpha4GT2	3R	209.197	-0.328042	0.0526964	-6.22513	4.81155e-10	1.70355e-08
FBgn0028920	CG8997	CG8997	CG8997	2L	9801.49	-0.376603	0.0605112	-6.22368	4.85624e-10	1.71474e-08
FBgn0025678	CG5809	CaBP1	calcium-binding protein 1	2L	3177.1	-0.285033	0.0458273	-6.21973	4.98023e-10	1.75379e-08
FBgn0035023	CG13586	ITP	Ion transport peptide	2R	951.189	0.283146	0.0455615	6.21458	5.14607e-10	1.80733e-08
FBgn0004362	CG17950	HmgD	High mobility group protein D	2R	933.497	0.260274	0.0419165	6.20934	5.32061e-10	1.86364e-08
FBgn0031814	CG9528	retm	real-time	2L	2520.22	-0.200035	0.0322181	-6.2088	5.33911e-10	1.86513e-08
FBgn0002567	CG8024	ltd	lightoid	2R	1711.14	-0.199285	0.0322766	-6.1743	6.64571e-10	2.31539e-08
FBgn0037750	CG12946	Whamy	Whamy	3R	425.854	-0.332469	0.0539428	-6.16335	7.12199e-10	2.4739e-08
FBgn0261808	CG31299	cu	curled	3R	1610.08	-0.277597	0.0450425	-6.16299	7.13843e-10	2.4739e-08
FBgn0034605	CG15661	CG15661	CG15661	2R	293.24	0.429558	0.0697102	6.16206	7.18053e-10	2.47539e-08
FBgn0038858	CG5793	CG5793	CG5793	3R	1411.16	0.272513	0.0442238	6.16215	7.17657e-10	2.47539e-08
FBgn0033221	CG12825	CG12825	CG12825	2R	1221.93	0.289685	0.0471024	6.1501	7.74345e-10	2.66244e-08
FBgn0029761	CG10706	SK	small conductance calcium-activated potassium channel	X	662.131	0.470381	0.0764937	6.14928	7.78361e-10	2.66925e-08
FBgn0051207	CG31207	CG31207	CG31207	3R	361.7	0.419176	0.0681745	6.14857	7.81825e-10	2.67413e-08
FBgn0036821	CG3961	CG3961	CG3961	3L	2668.45	0.263401	0.0428468	6.1475	7.87123e-10	2.68524e-08
FBgn0032613	CG13283	CG13283	CG13283	2L	277.812	0.428797	0.0698548	6.1384	8.33543e-10	2.83131e-08
FBgn0036152	CG6175	CG6175	CG6175	3L	476.059	0.269476	0.043901	6.13827	8.34263e-10	2.83131e-08
FBgn0051326	CG31326	CG31326	CG31326	3R	2332.31	0.334286	0.0545052	6.1331	8.61805e-10	2.91722e-08
FBgn0002921	CG5670	Atpalpha	Na pump alpha subunit	3R	25785.6	0.323039	0.0526835	6.1317	8.69474e-10	2.9356e-08
FBgn0027356	CG8604	Amph	Amphiphysin	2R	2896.46	0.185014	0.0302183	6.12259	9.2064e-10	3.10036e-08
FBgn0004401	CG6143	Pep	Protein on ecdysone puffs	3L	3675.25	0.181105	0.0296085	6.11665	9.55644e-10	3.20998e-08
FBgn0020493	CG5201	Dad	Daughters against dpp	3R	687.485	0.286727	0.0468829	6.11582	9.60629e-10	3.21848e-08
FBgn0038653	CG18208	CG18208	CG18208	3R	217.431	0.419159	0.0686022	6.10999	9.96382e-10	3.32974e-08
FBgn0030105	CG15369	CG15369	CG15369	X	128.18	-0.737098	0.120681	-6.10782	1.01001e-09	3.36671e-08
FBgn0260653	CG32209	serp	serpentine	3L	259.216	0.365304	0.0598756	6.10105	1.05375e-09	3.49472e-08
FBgn0000568	CG8127	Eip75B	Ecdysone-induced protein 75B	3L	1422.52	0.360489	0.0590847	6.10122	1.05263e-09	3.49472e-08
FBgn0000163	CG5055	baz	bazooka	X	2163.92	0.348063	0.0570706	6.09882	1.06851e-09	3.53472e-08
FBgn0010228	CG17921	HmgZ	HMG protein Z	2R	1965.47	0.199852	0.0327812	6.09653	1.08395e-09	3.57677e-08
FBgn0263594	CG14648	lost	lost	3R	6906.22	0.155446	0.025509	6.09379	1.10271e-09	3.62953e-08
FBgn0052580	CG32580	Muc14A	Mucin 14A	X	298.966	0.484381	0.0796112	6.08434	1.16972e-09	3.84045e-08
FBgn0013277	CG31449	Hsp70Ba	Heat-shock-protein-70Ba	3R	144.671	-0.448056	0.0736955	-6.07983	1.20312e-09	3.9357e-08
FBgn0262475	CG43065	bru-2	bruno-2	2L	1390.78	0.266179	0.0437823	6.07961	1.20474e-09	3.9357e-08
FBgn0027585	CG8740	CG8740	CG8740	2R	2222.91	0.289562	0.0476409	6.07802	1.21672e-09	3.96493e-08
FBgn0032910	CG9265	CG9265	CG9265	2L	945.295	-0.213908	0.035257	-6.06712	1.30226e-09	4.23316e-08
FBgn0029766	CG15784	CG15784	CG15784	X	4377.59	0.312338	0.0515564	6.05818	1.37667e-09	4.46397e-08
FBgn0030425	CG3775	CG3775	CG3775	X	1333.57	-0.275188	0.0454402	-6.05605	1.39507e-09	4.51246e-08
FBgn0036910	CG8733	Cyp305a1	Cyp305a1	3L	835.96	0.234362	0.0387128	6.05387	1.41407e-09	4.56264e-08
FBgn0085261	CG34232	CG34232	CG34232	2R	392.049	0.360599	0.0595777	6.05258	1.42545e-09	4.58804e-08
FBgn0013275	CG31366	Hsp70Aa	Heat-shock-protein-70Aa	3R	206.927	-0.505078	0.0835466	-6.04547	1.48974e-09	4.75991e-08
FBgn0038790	CG5097	MtnC	Metallothionein C	3R	2276.42	-0.492693	0.0814947	-6.0457	1.4876e-09	4.75991e-08
FBgn0263240	CG1621	Coop	Corepressor of Pangolin	2R	384.925	0.351331	0.0581112	6.04584	1.4863e-09	4.75991e-08
FBgn0033423	CG1809	CG1809	CG1809	2R	291.339	-0.354962	0.0587233	-6.04466	1.49723e-09	4.77218e-08
FBgn0000636	CG5803	Fas3	Fasciclin 3	2L	849.412	0.26429	0.0437407	6.04219	1.52035e-09	4.83413e-08
FBgn0036264	CG11529	CG11529	CG11529	3L	102.81	-0.478229	0.0791711	-6.04045	1.53685e-09	4.87477e-08
FBgn0030612	CG5599	CG5599	CG5599	X	368.192	0.290105	0.0480677	6.03533	1.58638e-09	5.01971e-08
FBgn0028863	CG4587	CG4587	CG4587	2L	458.708	0.415375	0.068846	6.03339	1.60551e-09	5.06798e-08
FBgn0051148	CG31148	CG31148	CG31148	3R	1068.81	-0.353219	0.0585752	-6.03018	1.6378e-09	5.15751e-08
FBgn0033465	CG12140	Etf-QO	Electron transfer flavoprotein-ubiquinone oxidoreductase	2R	2162.51	-0.219313	0.0363821	-6.02804	1.65957e-09	5.21353e-08
FBgn0051547	CG31547	CG31547	CG31547	3R	2579.22	0.256927	0.04263	6.0269	1.67138e-09	5.23807e-08
FBgn0033826	CG4734	CG4734	CG4734	2R	2079.4	-0.470964	0.0782767	-6.01665	1.78058e-09	5.55373e-08
FBgn0039310	CG11878	CG11878	CG11878	3R	4141.69	-0.398479	0.0662288	-6.0167	1.78007e-09	5.55373e-08
FBgn0011672	CG3671	Mvl	Malvolio	3R	1354.95	0.203065	0.0337823	6.01099	1.8439e-09	5.73754e-08
FBgn0031702	CG14021	fusl	fuseless	2L	1456.63	-0.231179	0.0384746	-6.00862	1.87106e-09	5.80826e-08
FBgn0013276	CG18743	Hsp70Ab	Heat-shock-protein-70Ab	3R	116.506	-0.53765	0.0894996	-6.00729	1.8865e-09	5.84236e-08
FBgn0051954	CG31954	CG31954	CG31954	2L	6.61371	-0.716845	0.119369	-6.0053	1.90984e-09	5.90068e-08
FBgn0051431	CG31431	CG31431	CG31431	3R	326.641	-0.290061	0.0483143	-6.00361	1.92972e-09	5.94809e-08
FBgn0261788	CG42734	Ank2	Ankyrin 2	3L	5920.88	0.405746	0.0676408	5.99854	1.99102e-09	6.12262e-08
FBgn0037781	CG12812	Fancl	Fancl	3R	258.685	-0.329206	0.0548925	-5.99728	2.00649e-09	6.15573e-08
FBgn0040736	CG16844	IM3	Immune induced molecule 3	2R	5057.51	0.612473	0.102184	5.99384	2.04948e-09	6.27295e-08
FBgn0052062	CG32062	A2bp1	Ataxin-2 binding protein 1	3L	1237.43	0.279775	0.0466867	5.9926	2.06508e-09	6.30596e-08
FBgn0036918	CG7770	CG7770	CG7770	3L	1116.9	-0.229997	0.0383889	-5.99124	2.08253e-09	6.34446e-08
FBgn0034480	CG16898	CG16898	CG16898	2R	685.311	-0.444905	0.0744499	-5.9759	2.28823e-09	6.95496e-08
FBgn0032752	CG10702	CG10702	CG10702	2L	481.124	0.250511	0.0419993	5.96464	2.4517e-09	7.43455e-08
FBgn0036768	CG7402	CG7402	CG7402	3L	140.46	0.395463	0.0663175	5.96318	2.47375e-09	7.4841e-08
FBgn0039114	CG10374	Lsd-1	Lipid storage droplet-1	3R	4885.53	-0.354512	0.059505	-5.95769	2.55833e-09	7.7044e-08
FBgn0028479	CG4389	Mtpalpha	Mitochondrial trifunctional protein alpha subunit	2L	3350.12	-0.201777	0.0338677	-5.95778	2.55685e-09	7.7044e-08
FBgn0031012	CG8051	CG8051	CG8051	X	814.533	-0.249222	0.0418745	-5.95165	2.65458e-09	7.97591e-08
FBgn0026261	CG4207	bonsai	bonsai	2R	476.736	-0.31287	0.0525925	-5.94895	2.69874e-09	8.09004e-08
FBgn0261704	CG42740	CG42740	CG42740	3R	772.199	0.305772	0.0514173	5.94686	2.73328e-09	8.17487e-08
FBgn0051704	CG31704	CG31704	CG31704	2L	1353.84	-0.332703	0.0559637	-5.94497	2.76507e-09	8.25112e-08
FBgn0034021	CG8180	CG8180	CG8180	2R	430.136	0.231776	0.0390504	5.9353	2.93315e-09	8.73278e-08
FBgn0039709	CG31009	Cad99C	Cadherin 99C	3R	219.102	0.412219	0.0696199	5.921	3.19984e-09	9.50518e-08
FBgn0265185	CG44250	CG44250	CG44250	2R	1581.94	-0.25733	0.0435013	-5.91546	3.30959e-09	9.78683e-08
FBgn0015569	CG1131	alpha-Est10	alpha-Esterase-10	3R	1255.92	-0.227421	0.0384432	-5.91577	3.30329e-09	9.78683e-08
FBgn0033697	CG8457	Cyp6t3	Cyp6t3	2R	92.1128	0.468905	0.0793106	5.91226	3.37453e-09	9.95639e-08
FBgn0011296	CG4533	l(2)efl	lethal (2) essential for life	2R	5503.47	-0.422109	0.0714221	-5.91005	3.41996e-09	1.00594e-07
FBgn0261802	CG42748	CG42748	CG42748	2L	1614.66	0.289775	0.0490328	5.90982	3.42481e-09	1.00594e-07
FBgn0004595	CG17228	pros	prospero	3R	1087.58	0.459931	0.077831	5.90935	3.43451e-09	1.00653e-07
FBgn0035266	CG7995	Gk	Glycerol kinase	3L	1987.73	-0.319874	0.0541986	-5.90188	3.59384e-09	1.05088e-07
FBgn0034706	CG11275	CG11275	CG11275	2R	691.695	0.199038	0.0337275	5.90135	3.60529e-09	1.05188e-07
FBgn0035719	CG14821	tow	target of wingless	3L	216.728	0.312513	0.0529774	5.89899	3.65742e-09	1.06472e-07
FBgn0030336	CG1578	CG1578	CG1578	X	1062.13	0.253421	0.0429876	5.89521	3.74208e-09	1.08695e-07
FBgn0031228	CG11455	CG11455	CG11455	2L	2346.19	-0.284298	0.0483027	-5.88577	3.96203e-09	1.14829e-07
FBgn0035710	CG10121	SP1173	SP1173	3L	1204.37	0.231479	0.0393433	5.88356	4.01527e-09	1.16115e-07
FBgn0030331	CG15221	CG15221	CG15221	X	278.275	0.492335	0.0837034	5.8819	4.0559e-09	1.17031e-07
FBgn0035977	CG4437	PGRP-LF	Peptidoglycan recognition protein LF	3L	149.852	0.415215	0.070613	5.88014	4.09908e-09	1.18017e-07
FBgn0038009	CG17738	CG17738	CG17738	3R	132.622	-0.437223	0.0744273	-5.8745	4.24121e-09	1.21842e-07
FBgn0033763	CG8646	CG8646	CG8646	2R	114.792	-0.432102	0.0737543	-5.85867	4.66584e-09	1.33747e-07
FBgn0262656	CG10798	dm	diminutive	X	541.042	0.508692	0.0868538	5.85688	4.71645e-09	1.34609e-07
FBgn0259143	CG42258	CG42258	CG42258	X	1484.63	0.278248	0.047506	5.85712	4.70963e-09	1.34609e-07
FBgn0040732	CG16926	CG16926	CG16926	2R	9378.08	-0.32366	0.0553225	-5.85041	4.90358e-09	1.39645e-07
FBgn0015806	CG10539	S6k	RPS6-p70-protein kinase	3L	1528.51	0.221439	0.037863	5.84842	4.96253e-09	1.41018e-07
FBgn0085405	CG34376	CG34376	CG34376	3R	1636.9	-0.250222	0.0427999	-5.84632	5.02567e-09	1.42503e-07
FBgn0261859	CG42788	CG42788	CG42788	3R	1681.16	0.457607	0.0783322	5.84188	5.1616e-09	1.46041e-07
FBgn0025595	CG11325	AkhR	Adipokinetic hormone receptor	2L	1058.6	0.286218	0.0490487	5.83539	5.36639e-09	1.51508e-07
FBgn0036992	CG11796	CG11796	CG11796	3L	3764.17	0.349927	0.0599868	5.8334	5.43091e-09	1.53e-07
FBgn0264490	CG18389	Eip93F	Ecdysone-induced protein 93F	3R	1224.36	0.466811	0.0800386	5.83232	5.46613e-09	1.53662e-07
FBgn0263993	CG43736	CG43736	CG43736	X	853.622	0.296337	0.0508425	5.82853	5.59193e-09	1.56861e-07
FBgn0262541	CG43095	CG43095	CG43095	3R	21.2299	0.651155	0.111831	5.82266	5.79184e-09	1.62122e-07
FBgn0036778	CG5137	Cyp312a1	Cyp312a1	3L	5310.88	-0.211756	0.0363773	-5.8211	5.8461e-09	1.63292e-07
FBgn0002562	CG2559	Lsp1alpha	Larval serum protein 1 alpha	X	36.485	-0.676166	0.116214	-5.81827	5.94587e-09	1.65725e-07
FBgn0260658	CG42541	CG42541	CG42541	X	314.067	0.425982	0.0732799	5.81309	6.13302e-09	1.70579e-07
FBgn0052667	CG32667	CG32667	CG32667	X	1126.59	-0.359792	0.0619564	-5.80718	6.3532e-09	1.76328e-07
FBgn0035039	CG3608	CG3608	CG3608	2R	563.684	-0.32894	0.0567034	-5.80107	6.58942e-09	1.82498e-07
FBgn0040588	CG13841	CG13841	CG13841	3R	91.6954	0.491148	0.0847563	5.79482	6.8394e-09	1.89022e-07
FBgn0027339	CG11352	jim	jim	3L	1536.14	0.344974	0.0595903	5.7891	7.07628e-09	1.95156e-07
FBgn0035282	CG13936	CG13936	CG13936	3L	41.2625	-0.625735	0.108118	-5.78754	7.14267e-09	1.96573e-07
FBgn0085194	CG34165	CG34165	CG34165	2L	19.5381	0.690927	0.119465	5.78353	7.315e-09	2.00894e-07
FBgn0038014	CG10041	CG10041	CG10041	3R	203.616	-0.327685	0.056662	-5.78316	7.3309e-09	2.0091e-07
FBgn0261996	CG42814	CG42814	CG42814	3R	224.117	-0.309679	0.0535981	-5.77781	7.56814e-09	2.06978e-07
FBgn0042112	CG18767	mRpL36	mitochondrial ribosomal protein L36	3L	237.009	-0.295614	0.0511934	-5.77445	7.7205e-09	2.10705e-07
FBgn0034259	CG6459	P32	P32	2R	624.651	-0.31707	0.0549266	-5.77262	7.8048e-09	2.12563e-07
FBgn0011746	CG8084	ana	anachronism	2R	633.143	0.269012	0.0467087	5.75936	8.44338e-09	2.29478e-07
FBgn0085476	CG34447	CG34447	CG34447	2L	309.699	-0.430045	0.0746864	-5.75801	8.51097e-09	2.30836e-07
FBgn0041181	CG7068	Tep3	Thioester-containing protein 3	2L	715.19	0.250658	0.0435449	5.7563	8.59773e-09	2.32707e-07
FBgn0263916	CG31911	Ent2	Equilibrative nucleoside transporter 2	2L	866.968	-0.254442	0.0442061	-5.75583	8.62194e-09	2.32881e-07
FBgn0085195	CG34166	CG34166	CG34166	2L	8562.98	-0.553714	0.0962533	-5.75267	8.78444e-09	2.36782e-07
FBgn0034408	CG12758	sano	serrano	2R	449.078	0.35027	0.0609723	5.74475	9.20585e-09	2.47632e-07
FBgn0004509	CG10772	Fur1	Furin 1	3R	1420.08	0.299193	0.0520926	5.74347	9.27539e-09	2.48991e-07
FBgn0051410	CG31410	Npc2e	Niemann-Pick type C-2e	3R	34.1417	-0.634409	0.110473	-5.74267	9.31928e-09	2.49657e-07
FBgn0026565	CG1315	CG1315	CG1315	3R	1188.3	-0.206001	0.0358782	-5.74166	9.37517e-09	2.50642e-07
FBgn0033649	CG13194	pyr	pyramus	2R	460.087	0.294278	0.0512945	5.73704	9.63479e-09	2.57059e-07
FBgn0004244	CG10537	Rdl	Resistant to dieldrin	3L	756.744	0.451029	0.0786308	5.73603	9.69216e-09	2.58064e-07
FBgn0020309	CG14938	crol	crooked legs	2L	2360.72	0.316816	0.0553003	5.72901	1.0102e-08	2.68431e-07
FBgn0015037	CG10842	Cyp4p1	Cytochrome P450-4p1	2R	1428.41	0.381219	0.0665623	5.72725	1.02071e-08	2.70673e-07
FBgn0024321	CG8524	NK7.1	NK7.1	3R	483.413	0.270271	0.0472044	5.72556	1.03094e-08	2.72836e-07
FBgn0030347	CG15739	CG15739	CG15739	X	567.586	-0.251226	0.0438826	-5.72495	1.03466e-08	2.73266e-07
FBgn0027532	CG7139	CG7139	CG7139	3L	994.948	0.243017	0.0424548	5.72412	1.0397e-08	2.74047e-07
FBgn0004396	CG7450	CrebA	Cyclic-AMP response element binding protein A	3L	876.294	0.300613	0.0525243	5.72332	1.0446e-08	2.74783e-07
FBgn0016797	CG9739	fz2	frizzled 2	3L	771.706	0.334434	0.0584697	5.71979	1.06658e-08	2.80005e-07
FBgn0010435	CG2727	emp	epithelial membrane protein	2R	9455.64	0.132624	0.0231895	5.71915	1.07055e-08	2.80485e-07
FBgn0023095	CG11282	caps	capricious	3L	1699.23	0.301793	0.0528388	5.71157	1.11938e-08	2.92691e-07
FBgn0026620	CG9765	tacc	transforming acidic coiled-coil protein	3R	3779.65	0.207899	0.0364138	5.70934	1.13416e-08	2.95966e-07
FBgn0063498	CG17523	GstE2	Glutathione S transferase E2	2R	81.8936	0.429397	0.0752476	5.70646	1.15352e-08	3.00419e-07
FBgn0025469	CG8717	slv	saliva	2R	582.837	-0.25999	0.0455672	-5.70564	1.15909e-08	3.01272e-07
FBgn0260934	CG8201	par-1	par-1	2R	4755.9	0.287489	0.0503928	5.70496	1.16369e-08	3.01868e-07
FBgn0010313	CG2530	corto	corto	3R	959.777	0.27236	0.047778	5.70053	1.19435e-08	3.0921e-07
FBgn0025692	CG3814	CG3814	CG3814	2R	400.578	-0.348541	0.0611599	-5.69886	1.20613e-08	3.11643e-07
FBgn0041712	CG9889	yellow-d	yellow-d	2R	1855.9	-0.285786	0.0501891	-5.69418	1.23968e-08	3.1968e-07
FBgn0036734	CG7564	CG7564	CG7564	3L	1433.98	0.169213	0.0297599	5.68595	1.30086e-08	3.34798e-07
FBgn0051974	CG31974	CG31974	CG31974	2L	1540.3	0.18605	0.0327236	5.68551	1.30424e-08	3.35012e-07
FBgn0031957	CG14534	TwdlE	TweedleE	2L	43.7848	0.539937	0.0950254	5.68203	1.33108e-08	3.41235e-07
FBgn0038398	CG4979	sxe2	sex-specific enzyme 2	3R	841.393	0.364829	0.0642185	5.68106	1.33861e-08	3.42495e-07
FBgn0038032	CG10096	CG10096	CG10096	3R	17787.9	0.254365	0.0447954	5.67838	1.35973e-08	3.47221e-07
FBgn0020509	CG1262	Acp62F	Accessory gland protein 62F	3L	4076.36	-0.336529	0.0592741	-5.67751	1.36672e-08	3.48326e-07
FBgn0024244	CG10016	drm	drumstick	2L	815.211	0.247163	0.0435671	5.67315	1.40193e-08	3.56606e-07
FBgn0027492	CG5643	wdb	widerborst	3R	2530.88	0.284481	0.0501631	5.67111	1.41873e-08	3.60181e-07
FBgn0002563	CG4178	Lsp1beta	Larval serum protein 1 beta	2L	802.522	-0.687402	0.121268	-5.66844	1.44105e-08	3.6514e-07
FBgn0025583	CG18106	IM2	Immune induced molecule 2	2R	5640.78	0.603191	0.10657	5.66006	1.5132e-08	3.82683e-07
FBgn0259481	CG11711	Mob2	Mob2	3L	2840.68	0.211422	0.0374546	5.64476	1.65408e-08	4.17503e-07
FBgn0262538	CG43092	CG43092	CG43092	3R	448.759	0.380802	0.0675201	5.63983	1.7022e-08	4.28824e-07
FBgn0002930	CG1857	nec	necrotic	2R	3752.61	0.289396	0.0513813	5.63233	1.77795e-08	4.47048e-07
FBgn0030763	CG9782	CG9782	CG9782	X	72.0529	-0.447837	0.0795634	-5.62868	1.81593e-08	4.55721e-07
FBgn0037963	CG6977	Cad87A	Cadherin 87A	3R	563.875	0.305103	0.0542293	5.62617	1.84256e-08	4.61521e-07
FBgn0030576	CG15890	CG15890	CG15890	X	125.296	0.398527	0.0708933	5.6215	1.89303e-08	4.73258e-07
FBgn0032010	CG8086	CG8086	CG8086	2L	3132.99	0.227214	0.0404426	5.61818	1.92982e-08	4.81535e-07
FBgn0032131	CG3841	CG3841	CG3841	2L	658.059	-0.257667	0.0458749	-5.61674	1.94593e-08	4.84633e-07
FBgn0024912	CG1303	agt	O-6-alkylguanine-DNA alkyltransferase	3R	97.6692	0.410087	0.0730388	5.61465	1.96965e-08	4.89609e-07
FBgn0024957	CG6342	Irp-1B	Iron regulatory protein 1B	3R	3311.8	0.21458	0.0382684	5.60723	2.05588e-08	5.10077e-07
FBgn0036746	CG6064	Crtc	CREB-regulated transcription coactivator	3L	784.664	0.372456	0.0664634	5.60392	2.09555e-08	5.18935e-07
FBgn0031973	CG7219	Spn28Dc	Serpin 28Dc	2L	402.802	0.24703	0.0440872	5.60322	2.10407e-08	5.20062e-07
FBgn0030594	CG9509	CG9509	CG9509	X	3359.19	0.312346	0.0557772	5.59989	2.14492e-08	5.28166e-07
FBgn0051450	CG31450	mRpS18A	mitochondrial ribosomal protein S18A	3R	299.898	-0.298448	0.0532946	-5.59996	2.14398e-08	5.28166e-07
FBgn0003093	CG1954	Pkc98E	Protein C kinase 98E	3R	1445.06	0.275096	0.0491311	5.59922	2.15323e-08	5.29217e-07
FBgn0032088	CG13102	CG13102	CG13102	2L	311.744	-0.39033	0.0697262	-5.59803	2.16799e-08	5.31847e-07
FBgn0035436	CG12016	CG12016	CG12016	3L	1695.55	-0.171831	0.030704	-5.59638	2.18877e-08	5.35943e-07
FBgn0264270	CG43770	Sxl	Sex lethal	X	1434.45	0.319617	0.0571549	5.59211	2.24329e-08	5.48266e-07
FBgn0032720	CG10603	mRpL13	mitochondrial ribosomal protein L13	2L	280.222	-0.27559	0.0493277	-5.58693	2.31114e-08	5.63799e-07
FBgn0015393	CG3949	hoip	hoi-polloi	2L	259.183	-0.364173	0.0652256	-5.58328	2.36024e-08	5.74706e-07
FBgn0020767	CG10155	Spred	Sprouty-related protein with EVH-1 domain	2R	1213.71	0.19195	0.0343818	5.58288	2.36567e-08	5.74959e-07
FBgn0259176	CG42281	bun	bunched	2L	5842.92	0.260645	0.0467507	5.5752	2.47241e-08	5.99789e-07
FBgn0262742	CG6588	Fas1	Fasciclin 1	3R	7274.13	0.273178	0.0490027	5.57475	2.4788e-08	6.00228e-07
FBgn0250836	CG8628	CG8628	CG8628	3L	822.1	-0.396086	0.0710796	-5.57243	2.51209e-08	6.07165e-07
FBgn0032911	CG9264	tadr	torn and diminished rhabdomeres	2L	769.012	-0.185779	0.0333688	-5.56746	2.58477e-08	6.23582e-07
FBgn0015038	CG4485	Cyp9b1	Cytochrome P450-9b1	2R	194.374	0.401717	0.0722698	5.55857	2.71991e-08	6.54978e-07
FBgn0262473	CG5490	Tl	Toll	3R	651.296	0.267876	0.0482242	5.55479	2.77938e-08	6.68071e-07
FBgn0035087	CG2765	CG2765	CG2765	2R	17429	0.229486	0.0413163	5.55438	2.78598e-08	6.68431e-07
FBgn0033627	CG13204	CG13204	CG13204	2R	150.458	0.332627	0.0600549	5.53873	3.04679e-08	7.29669e-07
FBgn0034718	CG3413	wdp	windpipe	2R	2862.3	0.194001	0.0350287	5.53834	3.05353e-08	7.29951e-07
FBgn0041337	CG18559	Cyp309a2	Cyp309a2	2L	655.267	-0.286068	0.0517328	-5.52973	3.20717e-08	7.65282e-07
FBgn0261361	CG42638	CG42638	CG42638	3L	1398.03	0.178788	0.0323455	5.52744	3.24932e-08	7.7393e-07
FBgn0261555	CG42673	CG42673	CG42673	3L	780.205	0.210876	0.0381793	5.5233	3.32682e-08	7.90951e-07
FBgn0013812	CG3723	Dhc93AB	Dynein heavy chain at 93AB	3R	189.485	0.412194	0.0746335	5.52291	3.33425e-08	7.91281e-07
FBgn0037138	CG7145	P5CDh1	delta-1-Pyrroline-5-carboxylate dehydrogenase 1	3L	3182.13	0.164419	0.0297741	5.5222	3.34778e-08	7.93055e-07
FBgn0034070	CG8403	SP2353	SP2353	2R	528.95	0.302505	0.0547932	5.52086	3.3735e-08	7.96293e-07
FBgn0032166	CG4619	CG4619	CG4619	2L	789.822	-0.243479	0.0441017	-5.52085	3.37361e-08	7.96293e-07
FBgn0033968	CG10200	hui	hase und igel	2R	234.883	0.3904	0.070718	5.52052	3.37992e-08	7.96348e-07
FBgn0030847	CG12991	CG12991	CG12991	X	771.694	0.236578	0.0428704	5.51845	3.41997e-08	8.04337e-07
FBgn0039476	CG6271	CG6271	CG6271	3R	187.961	-0.453135	0.0822381	-5.51004	3.58758e-08	8.42245e-07
FBgn0032868	CG17472	CG17472	CG17472	2L	1964.68	-0.376502	0.0683572	-5.50786	3.63216e-08	8.51186e-07
FBgn0264006	CG43749	dysc	dyschronic	3L	608.317	0.435783	0.0791975	5.50249	3.74459e-08	8.75967e-07
FBgn0263995	CG43738	cpo	couch potato	3R	1954.86	0.349724	0.0635985	5.49893	3.82098e-08	8.92243e-07
FBgn0033669	CG8979	PI31	PI31	2R	3232.96	-0.141975	0.0258323	-5.49605	3.88385e-08	9.05309e-07
FBgn0259243	CG42341	Pka-R1	cAMP-dependent protein kinase R1	3L	2510.97	0.169532	0.0308486	5.49561	3.8936e-08	9.0597e-07
FBgn0042135	CG18812	CG18812	CG18812	2R	5152.69	0.168496	0.0306627	5.49516	3.90362e-08	9.06693e-07
FBgn0260006	CG33968	drd	drop dead	X	537.821	0.243586	0.0443503	5.49232	3.96691e-08	9.19761e-07
FBgn0035388	CG2162	CG2162	CG2162	3L	1545.15	0.144138	0.0262489	5.4912	3.99205e-08	9.23955e-07
FBgn0034999	CG3394	CG3394	CG3394	2R	1335.03	-0.204505	0.0372901	-5.48417	4.15416e-08	9.59781e-07
FBgn0034329	CG18108	IM1	Immune induced molecule 1	2R	3418.56	0.643038	0.117272	5.4833	4.17466e-08	9.62818e-07
FBgn0011774	CG5247	Irbp	Inverted repeat-binding protein	3R	288.362	0.285911	0.0522391	5.47313	4.42161e-08	1.01798e-06
FBgn0011666	CG5099	msi	musashi	3R	757.939	0.290168	0.0530901	5.46558	4.61404e-08	1.06042e-06
FBgn0042105	CG18748	CG18748	CG18748	3R	209.102	0.351359	0.0643042	5.46401	4.6551e-08	1.06798e-06
FBgn0003162	CG9441	Pu	Punch	2R	896.062	-0.252235	0.0461717	-5.46296	4.68247e-08	1.07238e-06
FBgn0029708	CG3556	CG3556	CG3556	X	657.913	0.251126	0.0459798	5.46167	4.71684e-08	1.07837e-06
FBgn0030928	CG15044	CG15044	CG15044	X	61.9434	-0.488843	0.0896508	-5.45274	4.95988e-08	1.13196e-06
FBgn0036945	CG6981	Ssk	Snakeskin	3L	1669.23	-0.250368	0.0459188	-5.4524	4.96939e-08	1.13216e-06
FBgn0038946	CG7077	rdhB	retinol dehydrogenase B	3R	308.96	-0.310193	0.0569627	-5.44555	5.16461e-08	1.17459e-06
FBgn0024352	CG2720	Hop	Hsp70/Hsp90 organizing protein homolog	2L	1841.85	-0.153975	0.0282774	-5.44516	5.17583e-08	1.1751e-06
FBgn0031694	CG17970	Cyp4ac2	Cyp4ac2	2L	437.857	-0.278923	0.0512869	-5.43849	5.37352e-08	1.2165e-06
FBgn0033716	CG8493	Den1	Deneddylase 1	2R	1180.05	-0.159745	0.0293736	-5.43838	5.37673e-08	1.2165e-06
FBgn0267033	CG45477	mamo	maternal gene required for meiosis	X	1013.36	0.397377	0.0731269	5.43408	5.50795e-08	1.24404e-06
FBgn0020270	CG16928	mre11	meiotic recombination 11	2L	175.643	0.331803	0.0611556	5.42556	5.77742e-08	1.30265e-06
FBgn0262734	CG4429	Rbp2	RNA-binding protein 2	X	1547.56	0.229731	0.0423567	5.42373	5.8368e-08	1.31378e-06
FBgn0033904	CG18327	CG18327	CG18327	2R	295.579	0.340581	0.0628178	5.42173	5.90244e-08	1.32628e-06
FBgn0027499	CG12340	wde	windei	2R	633.624	0.270316	0.049891	5.41813	6.0225e-08	1.35094e-06
FBgn0052666	CG32666	Drak	Death-associated protein kinase related	X	964.315	0.252222	0.0465717	5.41579	6.10197e-08	1.36642e-06
FBgn0036481	CG16959	CG16959	CG16959	3L	62.2778	0.447944	0.0827429	5.41369	6.17393e-08	1.37764e-06
FBgn0002891	CG1925	mus205	mutagen-sensitive 205	2R	312.876	0.260953	0.0482041	5.4135	6.18054e-08	1.37764e-06
FBgn0039184	CG6432	CG6432	CG6432	3R	1755.42	-0.241052	0.0445287	-5.41341	6.18362e-08	1.37764e-06
FBgn0034511	CG13422	CG13422	CG13422	2R	1268.41	0.625928	0.115733	5.40839	6.35954e-08	1.41443e-06
FBgn0052626	CG32626	AMPdeam	AMP deaminase	X	3912.44	0.180923	0.0334687	5.40573	6.45456e-08	1.43313e-06
FBgn0033659	CG18188	Damm	Death associated molecule related to Mch2	2R	343.045	-0.460833	0.0852847	-5.40346	6.5367e-08	1.44891e-06
FBgn0033571	CG11979	Rpb5	Rpb5	2R	323.594	-0.243756	0.0451515	-5.39862	6.71541e-08	1.48601e-06
FBgn0036157	CG7560	CG7560	CG7560	3L	383.826	-0.315139	0.0583799	-5.39809	6.73555e-08	1.48796e-06
FBgn0034642	CG15674	CG15674	CG15674	2R	182.408	-0.30984	0.0574567	-5.39258	6.94541e-08	1.53173e-06
FBgn0039008	CG6972	CG6972	CG6972	3R	638.886	-0.28187	0.0522849	-5.39105	7.00479e-08	1.54223e-06
FBgn0053281	CG33281	CG33281	CG33281	2L	431.795	-0.281179	0.052266	-5.37977	7.45821e-08	1.6393e-06
FBgn0004839	CG8967	otk	off-track	2R	124.992	0.406289	0.075541	5.37839	7.51548e-08	1.64913e-06
FBgn0033753	CG8587	Cyp301a1	Cyp301a1	2R	116.552	-0.366795	0.0682303	-5.37583	7.62289e-08	1.66711e-06
FBgn0038183	CG9286	CG9286	CG9286	3R	282.233	-0.265702	0.0494234	-5.37605	7.61385e-08	1.66711e-06
FBgn0035756	CG32381	unc-13-4A	unc-13-4A	3L	303.254	0.416595	0.0776208	5.36705	8.00342e-08	1.74741e-06
FBgn0053346	CG33346	CG33346	CG33346	3R	896.312	0.400411	0.07461	5.36671	8.01844e-08	1.74778e-06
FBgn0011202	CG1768	dia	diaphanous	2L	1077.52	0.239495	0.044639	5.36515	8.08828e-08	1.76007e-06
FBgn0250871	CG2467	pot	papillote	X	657.971	0.258423	0.0481753	5.36422	8.12994e-08	1.76621e-06
FBgn0267336	CG34360	Glut4EF	Glut4EF	3R	1572.23	0.293894	0.0548185	5.36121	8.26657e-08	1.79291e-06
FBgn0032213	CG5390	CG5390	CG5390	2L	2131.96	-0.241102	0.044974	-5.36091	8.28023e-08	1.79291e-06
FBgn0035734	CG14823	CG14823	CG14823	3L	730.661	0.264726	0.0493871	5.36023	8.31151e-08	1.79671e-06
FBgn0052423	CG32423	shep	alan shepard	3L	3018.29	0.328454	0.0612898	5.35903	8.36692e-08	1.80571e-06
FBgn0085391	CG34362	CG34362	CG34362	3R	396.793	0.43415	0.0810849	5.35426	8.5907e-08	1.85096e-06
FBgn0259175	CG42280	ome	omega	3L	1211.72	0.224228	0.0418828	5.35372	8.61657e-08	1.85348e-06
FBgn0262363	CG43061	CG43061	CG43061	3R	139.893	-0.405516	0.0757613	-5.35255	8.6725e-08	1.86246e-06
FBgn0028509	CG31811	CenG1A	Centaurin gamma 1A	2L	1317.68	0.228417	0.0427023	5.34905	8.84174e-08	1.89569e-06
FBgn0260943	CG32169	Rbp6	RNA-binding protein 6	3L	1448.5	0.372422	0.0696409	5.34774	8.90571e-08	1.90629e-06
FBgn0031808	CG9507	CG9507	CG9507	2L	173.062	-0.322041	0.0602688	-5.34342	9.12096e-08	1.94918e-06
FBgn0035203	CG9149	CG9149	CG9149	3L	550.786	0.303545	0.0568333	5.34097	9.24491e-08	1.97245e-06
FBgn0261553	CG42671	CG42671	CG42671	3L	2488.42	0.257309	0.0481837	5.34016	9.28621e-08	1.97804e-06
FBgn0035176	CG13905	CG13905	CG13905	3L	725.678	-0.457381	0.0857028	-5.33683	9.45849e-08	2.01146e-06
FBgn0037012	CG4786	Rcd2	Reduction in Cnn dots 2	3L	327	0.304367	0.0572199	5.31924	1.042e-07	2.21234e-06
FBgn0051493	CG31493	CG31493	CG31493	3R	398.456	-0.280971	0.0528725	-5.31412	1.07175e-07	2.27183e-06
FBgn0086680	CG10037	vvl	ventral veins lacking	3L	1544.51	0.276514	0.0520517	5.3123	1.08249e-07	2.29089e-06
FBgn0262869	CG43224	Gfrl	Glial cell line-derived neurotrophic family receptor-like	3R	423.146	0.32035	0.0603747	5.30602	1.12042e-07	2.36735e-06
FBgn0265266	CG13639	CG13639	CG13639	3R	142.677	-0.408085	0.0770414	-5.29695	1.17752e-07	2.47601e-06
FBgn0264491	CG10293	how	held out wings	3R	1354.75	0.282459	0.0533237	5.29707	1.17675e-07	2.47601e-06
FBgn0260945	CG10967	Atg1	Autophagy-specific gene 1	3L	1018.11	0.264628	0.049957	5.29712	1.17647e-07	2.47601e-06
FBgn0034094	CG3666	Tsf3	Transferrin 3	2R	239.011	0.298977	0.0564585	5.29551	1.18685e-07	2.49163e-06
FBgn0260463	CG31332	Unc-115b	Unc-115b	3R	1767.97	0.277077	0.0523757	5.29018	1.22198e-07	2.56128e-06
FBgn0039154	CG6164	Npc2f	Niemann-Pick type C-2f	3R	523.548	0.280602	0.0530488	5.28952	1.22641e-07	2.56644e-06
FBgn0261360	CG42637	CG42637	CG42637	3L	921.981	0.29197	0.0552085	5.28849	1.23332e-07	2.57679e-06
FBgn0028494	CG6424	CG6424	CG6424	2R	5002.96	0.24382	0.0461401	5.28435	1.26155e-07	2.63157e-06
FBgn0250785	CG9326	vari	varicose	2L	1034.05	0.182475	0.0345377	5.28334	1.2685e-07	2.64188e-06
FBgn0037409	CG15589	Osi24	Osiris 24	3R	44.3113	0.491046	0.0929698	5.28178	1.27935e-07	2.66023e-06
FBgn0030189	CG2909	CG2909	CG2909	X	296.153	0.262885	0.0497843	5.28048	1.28844e-07	2.6749e-06
FBgn0035397	CG11486	CG11486	CG11486	3L	3070.76	0.259375	0.0491433	5.27793	1.30648e-07	2.70806e-06
FBgn0032961	CG1416	CG1416	CG1416	2L	1315.52	-0.169752	0.0321682	-5.27701	1.31312e-07	2.71751e-06
FBgn0036240	CG6928	CG6928	CG6928	3L	298.657	0.312727	0.0593151	5.27231	1.34721e-07	2.78366e-06
FBgn0036663	CG9674	CG9674	CG9674	3L	8382.23	0.269894	0.0512101	5.27033	1.36178e-07	2.80933e-06
FBgn0033949	CG10131	CG10131	CG10131	2R	60.8182	-0.505021	0.0958397	-5.26943	1.36846e-07	2.81869e-06
FBgn0250789	CG1977	alpha-Spec	alpha Spectrin	3L	4958.22	0.29382	0.0557841	5.26708	1.38608e-07	2.8505e-06
FBgn0261984	CG4583	Ire1	Inositol-requiring enzyme-1	3R	1229.76	0.239714	0.0455317	5.26477	1.40362e-07	2.88203e-06
FBgn0039831	CG12054	CG12054	CG12054	3R	1261.57	0.228598	0.0434483	5.26138	1.42979e-07	2.93118e-06
FBgn0036715	CG6445	Cad74A	Cadherin 74A	3L	108.518	0.378061	0.0718933	5.25864	1.45128e-07	2.97059e-06
FBgn0027621	CG3400	Pfrx	6-phosphofructo-2-kinase	X	4359.82	-0.204438	0.0389011	-5.25532	1.4777e-07	3.01995e-06
FBgn0027359	CG1728	Tim8	Tim8	X	931.005	-0.222118	0.0422766	-5.25392	1.48896e-07	3.03821e-06
FBgn0034117	CG7997	CG7997	CG7997	2R	1421.3	-0.209764	0.0399363	-5.25247	1.50073e-07	3.05748e-06
FBgn0031010	CG8028	CG8028	CG8028	X	565.226	0.272151	0.0518503	5.24879	1.53101e-07	3.11433e-06
FBgn0027111	CG1221	miple	miple	3L	1226.12	0.182103	0.0347071	5.24687	1.54708e-07	3.14213e-06
FBgn0051199	CG31199	CG31199	CG31199	3R	552.45	0.254706	0.0485536	5.24587	1.55548e-07	3.15431e-06
FBgn0052177	CG32177	Ndfip	Nedd4 family interacting protein	3L	1653.43	0.182219	0.0347509	5.24356	1.57503e-07	3.18902e-06
FBgn0259713	CG42367	CG42367	CG42367	2L	7.08862	-0.612396	0.116804	-5.24295	1.58032e-07	3.19478e-06
FBgn0035661	CG10477	CG10477	CG10477	3L	3809.07	-0.247753	0.0473007	-5.23781	1.62489e-07	3.27982e-06
FBgn0039178	CG6356	CG6356	CG6356	3R	388.675	0.218633	0.0417894	5.23179	1.6788e-07	3.38342e-06
FBgn0028904	CG16879	CG16879	CG16879	2L	14.2132	0.624255	0.119348	5.23053	1.69021e-07	3.40118e-06
FBgn0037601	CG9716	Cyp313b1	Cyp313b1	3R	77.3498	0.399752	0.0764497	5.22895	1.70471e-07	3.42511e-06
FBgn0032350	CG6287	CG6287	CG6287	2L	3588.75	0.207964	0.0398229	5.22222	1.76789e-07	3.54661e-06
FBgn0265784	CG6103	CrebB	Cyclic-AMP response element binding protein B	X	984.562	0.188647	0.0361542	5.21786	1.81006e-07	3.62566e-06
FBgn0051104	CG31104	CG31104	CG31104	3R	1269.71	0.350669	0.0672208	5.21668	1.82159e-07	3.64318e-06
FBgn0264542	CG43921	CG43921	CG43921	X	476.447	0.292724	0.0561181	5.21622	1.82614e-07	3.64672e-06
FBgn0039472	CG17192	CG17192	CG17192	3R	1263.62	-0.577447	0.110723	-5.21526	1.8356e-07	3.65926e-06
FBgn0250788	CG5870	beta-Spec	beta Spectrin	X	5796.52	0.302663	0.0580367	5.21502	1.83801e-07	3.65926e-06
FBgn0259145	CG42260	CG42260	CG42260	2R	234.111	0.336771	0.0645827	5.21457	1.84244e-07	3.66252e-06
FBgn0003261	CG10279	Rm62	Rm62	3R	9873.44	0.166964	0.0320687	5.20646	1.92478e-07	3.8204e-06
FBgn0039049	CG6726	CG6726	CG6726	3R	4548.5	0.206855	0.0397619	5.20234	1.96793e-07	3.90013e-06
FBgn0260660	CG42543	Mp	Multiplexin	3L	571.118	0.267345	0.0513997	5.20129	1.97907e-07	3.91272e-06
FBgn0000719	CG9559	fog	folded gastrulation	X	442.697	0.258917	0.0497804	5.20118	1.98026e-07	3.91272e-06
FBgn0037643	CG11963	skap	skpA associated protein	3R	14547.3	-0.146314	0.0281573	-5.19631	2.03286e-07	4.01061e-06
FBgn0010339	CG8340	128up	upstream of RpIII128	2R	822.103	-0.181318	0.0349154	-5.19307	2.06856e-07	4.07491e-06
FBgn0035816	CG13685	CG13685	CG13685	3L	156.994	0.345307	0.0665508	5.18863	2.11851e-07	4.16704e-06
FBgn0261975	CG42806	CG42806	CG42806	2R	453.639	-0.233005	0.0450444	-5.17278	2.30636e-07	4.52973e-06
FBgn0010415	CG10497	Sdc	Syndecan	2R	3449.26	0.209445	0.0405222	5.16865	2.35793e-07	4.62409e-06
FBgn0036199	CG7314	Bmcp	Bmcp	3L	561.11	-0.194446	0.0376281	-5.16757	2.37163e-07	4.64401e-06
FBgn0039599	CG12558	intr	intrepid	3R	462.22	-0.255742	0.0495036	-5.16614	2.38982e-07	4.67264e-06
FBgn0034389	CG15078	Mctp	Multiple C2 domain and transmembrane region protein	2R	623.117	0.263902	0.0510938	5.16506	2.4036e-07	4.69258e-06
FBgn0265349	CG42604	Sfp33A4	Seminal fluid protein 33A4	2L	185.428	-0.445301	0.0862498	-5.16293	2.43115e-07	4.73929e-06
FBgn0003249	CG10888	Rh3	Rhodopsin 3	3R	2778.77	-0.189442	0.0367658	-5.15267	2.568e-07	4.99863e-06
FBgn0039028	CG13840	CG13840	CG13840	3R	14.5157	0.612559	0.118891	5.15227	2.57349e-07	5.00188e-06
FBgn0038701	CG18493	CG18493	CG18493	3R	1985.5	0.26779	0.0519874	5.15105	2.59028e-07	5.02706e-06
FBgn0050421	CG30421	CG30421	CG30421	2R	887.704	0.255837	0.049725	5.14504	2.67468e-07	5.18319e-06
FBgn0053113	CG33113	Rtnl1	Reticulon-like1	2L	6810.87	0.167509	0.0325712	5.14287	2.70571e-07	5.23557e-06
FBgn0051259	CG31259	CG31259	CG31259	3R	80.395	0.559825	0.10892	5.13981	2.75022e-07	5.31385e-06
FBgn0263120	CG8732	Acsl	Acyl-CoA synthetase long-chain	2R	12816.7	-0.190514	0.0370844	-5.13731	2.78697e-07	5.37692e-06
FBgn0041605	CG32490	cpx	complexin	3R	6715.55	0.28649	0.0557779	5.13627	2.80244e-07	5.39089e-06
FBgn0060296	CG15860	pain	painless	2R	627.131	0.218501	0.0425392	5.13646	2.79956e-07	5.39089e-06
FBgn0034195	CG10956	Spn53F	Serpin 53F	2R	87.6639	0.422019	0.0821794	5.13533	2.81646e-07	5.40992e-06
FBgn0015808	CG17320	ScpX	Sterol carrier protein X-related thiolase	2L	1544.9	-0.181416	0.0354176	-5.12219	3.02011e-07	5.79259e-06
FBgn0032810	CG13077	CG13077	CG13077	2L	274.444	0.343884	0.0671485	5.12125	3.03523e-07	5.80551e-06
FBgn0027843	CG6906	CAH2	Carbonic anhydrase 2	3L	2765.8	0.255108	0.0498139	5.12122	3.0357e-07	5.80551e-06
FBgn0085240	CG34211	CG34211	CG34211	2R	20.3668	-0.573774	0.112094	-5.11867	3.07697e-07	5.87585e-06
FBgn0004828	CG8989	His3.3B	Histone H3.3B	X	5572.55	0.142768	0.0279052	5.11618	3.11793e-07	5.9454e-06
FBgn0030065	CG12075	CG12075	CG12075	X	315.019	0.261096	0.0511404	5.10548	3.29959e-07	6.28265e-06
FBgn0261675	CG12092	Npc1b	Niemann-Pick type C-1b	X	532.52	-0.521244	0.102107	-5.10485	3.31052e-07	6.29432e-06
FBgn0024320	CG5722	Npc1a	Niemann-Pick type C-1a	2L	2455.06	0.202423	0.0396592	5.10406	3.32446e-07	6.31166e-06
FBgn0041094	CG7590	scyl	scylla	3L	3339.08	0.251515	0.0492812	5.10367	3.33133e-07	6.31554e-06
FBgn0034720	CG11206	Liprin-gamma	Liprin-gamma	2R	1059.28	0.229461	0.0449912	5.10013	3.39415e-07	6.42535e-06
FBgn0013576	CG32464	mtd	mustard	3R	6398.8	0.189199	0.0371142	5.09775	3.43719e-07	6.49744e-06
FBgn0020908	CG15848	Scp1	Sarcoplasmic calcium-binding protein 1	2RHet	12486	-0.313036	0.0614416	-5.09485	3.49018e-07	6.58809e-06
FBgn0051352	CG31352	Unc-115a	Unc-115a	3R	5073.25	0.252083	0.0495206	5.09047	3.57183e-07	6.73251e-06
FBgn0031033	CG14219	CG14219	CG14219	X	41.6571	-0.550342	0.108257	-5.08368	3.70193e-07	6.96771e-06
FBgn0061359	CG33671	CG33671	CG33671	2R	855.207	-0.178352	0.0350904	-5.08266	3.72191e-07	6.99526e-06
FBgn0003371	CG2621	sgg	shaggy	X	4344.57	0.26778	0.0526886	5.08232	3.72852e-07	6.99765e-06
FBgn0038341	CG14869	AdamTS-A	ADAM metallopeptidase with thrombospondin type 1 motif A	3R	604.283	0.312852	0.0616033	5.07849	3.80453e-07	7.13009e-06
FBgn0039494	CG5896	grass	Gram-positive Specific Serine protease	3R	425.842	0.223435	0.0440011	5.07796	3.81517e-07	7.13981e-06
FBgn0039927	CG11155	CG11155	CG11155	4	1557.99	0.239213	0.0471145	5.07727	3.82888e-07	7.15526e-06
FBgn0042083	CG3267	CG3267	CG3267	2R	453.282	0.218114	0.0429866	5.074	3.89531e-07	7.26903e-06
FBgn0037065	CG12974	CG12974	CG12974	3L	803.028	-0.201598	0.0397359	-5.07344	3.90682e-07	7.28013e-06
FBgn0010441	CG5974	pll	pelle	3R	517.28	-0.275594	0.0543747	-5.06842	4.01134e-07	7.46428e-06
FBgn0034629	CG9709	Acox57D-d	acyl-Coenzyme A oxidase at 57D distal	2R	475.507	-0.358848	0.0708057	-5.06807	4.01866e-07	7.46729e-06
FBgn0086711	CG4482	mol	moladietz	2L	209.731	0.267032	0.0527064	5.06641	4.05396e-07	7.52222e-06
FBgn0038839	CG10830	CG10830	CG10830	3R	582.777	0.212472	0.0419808	5.06117	4.16693e-07	7.7209e-06
FBgn0085356	CG34327	CG34327	CG34327	X	23.1085	-0.611207	0.120883	-5.05619	4.27707e-07	7.91379e-06
FBgn0031562	CG3604	CG3604	CG3604	2L	399.005	-0.30887	0.0611064	-5.05462	4.31252e-07	7.96813e-06
FBgn0026056	CG11622	Rlip	Ral interacting protein	3R	487.881	0.191046	0.0378085	5.053	4.34918e-07	8.01326e-06
FBgn0010551	CG15081	Phb2	Prohibitin 2	2R	4203.77	-0.130523	0.0258295	-5.05326	4.3434e-07	8.01326e-06
FBgn0001994	CG7664	crp	cropped	2L	991.539	0.281151	0.0556644	5.05083	4.39902e-07	8.08234e-06
FBgn0005427	CG3114	ewg	erect wing	X	742.09	0.241719	0.0478563	5.05094	4.39649e-07	8.08234e-06
FBgn0262737	CG7437	mub	mushroom-body expressed	3L	3604.28	0.259077	0.0512979	5.05045	4.40775e-07	8.08705e-06
FBgn0036844	CG14080	Mkp3	Mitogen-activated protein kinase phosphatase 3	3L	551.383	0.248683	0.0492873	5.04558	4.52136e-07	8.2839e-06
FBgn0038179	CG9312	CG9312	CG9312	3R	475.578	0.273919	0.0543074	5.04385	4.56249e-07	8.34758e-06
FBgn0001180	CG9786	hb	hunchback	3R	118.817	0.378896	0.0751645	5.04089	4.63376e-07	8.46615e-06
FBgn0040341	CG11664	CG11664	CG11664	X	135.149	-0.340398	0.0675368	-5.04018	4.65099e-07	8.4858e-06
FBgn0031097	CG17052	obst-A	obstructor-A	X	117.674	0.387271	0.0769065	5.03562	4.76316e-07	8.66631e-06
FBgn0029814	CG15765	CG15765	CG15765	X	1173.74	0.281364	0.0558723	5.03584	4.75768e-07	8.66631e-06
FBgn0035611	CG13285	CG13285	CG13285	3L	246.789	0.311992	0.0620616	5.02713	4.9787e-07	9.0459e-06
FBgn0039688	CG1964	Kul	Kuzbanian-like	3R	723.613	0.31103	0.0618892	5.0256	5.01865e-07	9.10585e-06
FBgn0037801	CG3999	CG3999	CG3999	3R	302.428	-0.366437	0.0729684	-5.02185	5.11755e-07	9.27246e-06
FBgn0039112	CG10219	CG10219	CG10219	3R	3539.03	-0.263539	0.0524903	-5.02071	5.14804e-07	9.31483e-06
FBgn0032940	CG18362	Mio	Mlx interactor	2L	2061.47	0.297085	0.0592706	5.01235	5.37687e-07	9.71544e-06
FBgn0030148	CG3106	CG3106	CG3106	X	688.073	-0.541818	0.108175	-5.00873	5.47905e-07	9.88644e-06
FBgn0035455	CG10862	CG10862	CG10862	3L	1860.64	-0.16017	0.0320218	-5.00192	5.67608e-07	1.02279e-05
FBgn0052473	CG32473	CG32473	CG32473	3R	4077.76	0.200741	0.0401634	4.99811	5.7895e-07	1.04179e-05
FBgn0052751	CG32751	CG32751	CG32751	X	91.121	-0.536713	0.107473	-4.99396	5.91547e-07	1.05864e-05
FBgn0036335	CG11258	mRpL20	mitochondrial ribosomal protein L20	3L	214.438	-0.303717	0.0608145	-4.99415	5.90966e-07	1.05864e-05
FBgn0260642	CG1028	Antp	Antennapedia	3R	180.14	0.29846	0.0597614	4.9942	5.90813e-07	1.05864e-05
FBgn0000422	CG10697	Ddc	Dopa decarboxylase	2L	1486.78	0.167068	0.0334527	4.99415	5.90966e-07	1.05864e-05
FBgn0034199	CG15917	Gbp	Growth-blocking peptide	2R	403.114	-0.251033	0.0502832	-4.99239	5.96379e-07	1.06583e-05
FBgn0036780	CG7330	CG7330	CG7330	3L	134.656	-0.440687	0.0882795	-4.99195	5.97723e-07	1.06678e-05
FBgn0261550	CG42668	CG42668	CG42668	3R	3969.35	0.145572	0.0292124	4.98323	6.25317e-07	1.11451e-05
FBgn0036121	CG6310	CG6310	CG6310	3L	84.306	-0.388813	0.0780782	-4.97979	6.36526e-07	1.13295e-05
FBgn0262357	CG43055	CG43055	CG43055	2L	1531.84	-0.390321	0.0783907	-4.97918	6.3855e-07	1.13501e-05
FBgn0029979	CG10777	CG10777	CG10777	X	1659.37	0.264977	0.0532338	4.97762	6.43723e-07	1.14265e-05
FBgn0000395	CG15671	cv-2	crossveinless 2	2R	401.357	0.274175	0.0550864	4.97718	6.45165e-07	1.14366e-05
FBgn0004598	CG18734	Fur2	Furin 2	X	1183.09	0.209933	0.0422063	4.97397	6.55941e-07	1.16119e-05
FBgn0030786	CG4742	mRpL22	mitochondrial ribosomal protein L22	X	397.674	-0.266144	0.0535227	-4.97254	6.60806e-07	1.16665e-05
FBgn0040056	CG17698	CG17698	CG17698	3L	846.579	0.232307	0.0467169	4.97266	6.60411e-07	1.16665e-05
FBgn0032732	CG15168	CG15168	CG15168	2L	426.175	-0.26604	0.0535703	-4.96618	6.82858e-07	1.20396e-05
FBgn0004108	CG9704	Nrt	Neurotactin	3L	203.846	0.272045	0.0547913	4.96512	6.86596e-07	1.2073e-05
FBgn0019952	CG6331	Orct	Organic cation transporter	3R	841.201	-0.26405	0.0531784	-4.96537	6.85708e-07	1.2073e-05
FBgn0001257	CG15009	ImpL2	Ecdysone-inducible gene L2	3L	3713.5	-0.209318	0.0421925	-4.96104	7.01172e-07	1.23128e-05
FBgn0033289	CG2121	CG2121	CG2121	2R	187.611	-0.283165	0.057157	-4.95416	7.26434e-07	1.27393e-05
FBgn0033742	CG8550	CG8550	CG8550	2R	199.232	-0.285193	0.0575873	-4.95236	7.33171e-07	1.28403e-05
FBgn0030595	CG14406	CG14406	CG14406	X	28.8247	0.534953	0.108034	4.95172	7.35608e-07	1.28658e-05
FBgn0034429	CG18607	CG18607	CG18607	2R	13.4837	-0.600168	0.121249	-4.94989	7.4254e-07	1.29632e-05
FBgn0033317	CG8635	CG8635	CG8635	2R	1245.52	-0.196529	0.0397049	-4.94973	7.4316e-07	1.29632e-05
FBgn0015558	CG1693	tty	tweety	X	609.868	0.349463	0.0706195	4.94853	7.47772e-07	1.30169e-05
FBgn0017590	CG6669	klg	klingon	3R	400.172	0.217553	0.0439643	4.94841	7.48225e-07	1.30169e-05
FBgn0039835	CG12220	mRpL32	mitochondrial ribosomal protein L32	3R	162.449	-0.308475	0.0624365	-4.94062	7.78727e-07	1.35296e-05
FBgn0036975	CG5618	CG5618	CG5618	3L	848.046	-0.28394	0.0574756	-4.94018	7.80492e-07	1.35423e-05
FBgn0047334	CG33943	BG642312	BG642312	3L	12683.9	-0.319555	0.0647364	-4.93624	7.96411e-07	1.3782e-05
FBgn0025720	CG9204	Ate1	Ate1	2R	1067.97	0.14181	0.0287268	4.9365	7.95389e-07	1.3782e-05
FBgn0031307	CG4726	MFS3	Major Facilitator Superfamily Transporter 3	2L	169.941	0.333657	0.067601	4.93568	7.98727e-07	1.38038e-05
FBgn0040342	CG3706	CG3706	CG3706	X	298.689	-0.266712	0.0540657	-4.9331	8.09343e-07	1.39505e-05
FBgn0010762	CG32067	simj	simjang	3L	807.266	0.241709	0.0489968	4.93315	8.09152e-07	1.39505e-05
FBgn0000504	CG11094	dsx	doublesex	3R	1373.92	0.324197	0.0657235	4.93274	8.10832e-07	1.39578e-05
FBgn0038262	CG14857	CG14857	CG14857	3R	288.944	0.246068	0.0498876	4.93246	8.12023e-07	1.396e-05
FBgn0000273	CG4379	Pka-C1	cAMP-dependent protein kinase 1	2L	2732.68	0.251564	0.0510281	4.92991	8.22659e-07	1.41243e-05
FBgn0029769	CG3239	frma	fra mauro	X	820.34	-0.240418	0.0487789	-4.92873	8.27641e-07	1.41912e-05
FBgn0259214	CG42314	PMCA	plasma membrane calcium ATPase	4	6542.93	0.212733	0.0431858	4.92599	8.39337e-07	1.4373e-05
FBgn0053470	CG33470	CG33470	CG33470	2R	5598	0.539473	0.109533	4.92519	8.42768e-07	1.44119e-05
FBgn0034275	CG5002	CG5002	CG5002	2R	1556.62	-0.282052	0.0572701	-4.92495	8.43809e-07	1.44119e-05
FBgn0035173	CG13907	CG13907	CG13907	3L	1910.36	0.227547	0.0462579	4.9191	8.69445e-07	1.48304e-05
FBgn0034128	CG4409	CG4409	CG4409	2R	100.621	0.378666	0.0770127	4.91693	8.79101e-07	1.49756e-05
FBgn0046114	CG4919	Gclm	Glutamate-cysteine ligase modifier subunit	3R	2564.8	-0.200069	0.0407651	-4.90786	9.20747e-07	1.56647e-05
FBgn0005771	CG4491	noc	no ocelli	2L	615.173	0.195989	0.0399769	4.90256	9.45961e-07	1.60727e-05
FBgn0030837	CG8661	CG8661	CG8661	X	793.275	-0.381653	0.0778693	-4.9012	9.52549e-07	1.61637e-05
FBgn0083968	CG34132	CG34132	CG34132	2L	232.676	-0.343201	0.0700526	-4.89918	9.62356e-07	1.6309e-05
FBgn0044511	CG32854	mRpS21	mitochondrial ribosomal protein S21	3R	356.449	-0.273537	0.0558453	-4.89812	9.67588e-07	1.63765e-05
FBgn0035656	CG10479	CG10479	CG10479	3L	773.388	0.187632	0.0383125	4.89742	9.71051e-07	1.64139e-05
FBgn0003380	CG12348	Sh	Shaker	X	912.627	0.423053	0.086396	4.89668	9.74717e-07	1.64546e-05
FBgn0031474	CG2991	CG2991	CG2991	2L	1655.42	0.2377	0.0485549	4.89549	9.80616e-07	1.65329e-05
FBgn0011723	CG7260	byn	brachyenteron	3L	198.127	0.279942	0.0572005	4.89404	9.87883e-07	1.66127e-05
FBgn0037818	CG6465	CG6465	CG6465	3R	619.191	-0.230297	0.0470545	-4.89426	9.86753e-07	1.66127e-05
FBgn0020251	CG8339	sfl	sulfateless	3L	598.952	0.227623	0.046514	4.89363	9.89909e-07	1.66254e-05
FBgn0038925	CG6022	Cchl	Cytochrome c heme lyase	3R	3614.78	-0.181942	0.0371912	-4.89206	9.97871e-07	1.67377e-05
FBgn0004387	CG5658	Klp98A	Kinesin-like protein at 98A	3R	1162.67	0.221721	0.0454415	4.87926	1.06486e-06	1.78384e-05
FBgn0263355	CG31688	CG31688	CG31688	2L	808.446	0.269899	0.0553347	4.87757	1.07401e-06	1.79687e-05
FBgn0030271	CG15202	CG15202	CG15202	X	251.611	-0.275394	0.0564739	-4.87647	1.07999e-06	1.80458e-05
FBgn0027515	CG7115	CG7115	CG7115	2L	2055.58	0.166615	0.034196	4.87236	1.10274e-06	1.84024e-05
FBgn0001223	CG4460	Hsp22	Heat shock protein 22	3L	1198.49	-0.419645	0.0861626	-4.87038	1.11382e-06	1.85637e-05
FBgn0017581	CG17342	Lk6	Lk6	3R	22375.9	0.205916	0.0422887	4.86928	1.12006e-06	1.86439e-05
FBgn0261020	CG7870	wol	wollknaeuel	2L	788.441	-0.188531	0.038726	-4.86832	1.1255e-06	1.87106e-05
FBgn0265084	CG44195	CG44195	CG44195	3L	347.606	0.529783	0.108854	4.86692	1.13351e-06	1.88199e-05
FBgn0051550	CG31550	CG31550	CG31550	3R	1254.3	0.151475	0.0311394	4.86441	1.14796e-06	1.90358e-05
FBgn0050069	CG30069	CG30069	CG30069	2R	1784.07	0.36266	0.0746083	4.86086	1.1688e-06	1.93568e-05
FBgn0003016	CG3479	osp	outspread	2L	869.802	0.288731	0.0594355	4.85789	1.1864e-06	1.96236e-05
FBgn0036742	CG7497	CG7497	CG7497	3L	311.78	0.247222	0.0509046	4.85658	1.19432e-06	1.97296e-05
FBgn0086691	CG15261	UK114	UK114	2L	1452.68	-0.288976	0.059507	-4.85617	1.19678e-06	1.97454e-05
FBgn0036462	CG17166	mRpL39	mitochondrial ribosomal protein L39	3L	273.5	-0.257618	0.0530556	-4.85563	1.20006e-06	1.97746e-05
FBgn0022986	CG3613	qkr58E-1	quaking related 58E-1	2R	583.452	0.29636	0.0610518	4.85425	1.20843e-06	1.98875e-05
FBgn0000557	CG1873	Ef1alpha100E	Elongation factor 1alpha100E	3R	5508.05	0.17637	0.0363387	4.85351	1.21295e-06	1.99369e-05
FBgn0051217	CG31217	modSP	modular serine protease	3R	1106.82	0.197853	0.0407888	4.85066	1.23049e-06	2.01998e-05
FBgn0037448	CG15186	CG15186	CG15186	3R	321.404	0.281216	0.0579914	4.84927	1.23917e-06	2.03168e-05
FBgn0003028	CG6824	ovo	ovo	X	124.693	0.340122	0.0701446	4.84886	1.24173e-06	2.03333e-05
FBgn0087005	CG10233	rtp	retinophilin	3R	2066.61	0.15675	0.0323659	4.84305	1.27863e-06	2.09115e-05
FBgn0001332	CG10109	L	Lobe	2R	802.104	0.163727	0.0338195	4.84121	1.29051e-06	2.10794e-05
FBgn0031580	CG15423	CG15423	CG15423	2L	378.46	-0.299284	0.0618829	-4.83629	1.32282e-06	2.15803e-05
FBgn0034135	CG4905	Syn2	Syntrophin-like 2	2R	406.017	0.207301	0.042876	4.83489	1.33218e-06	2.17059e-05
FBgn0261793	CG18009	Trf2	TATA box binding protein-related factor 2	X	1476.54	0.324999	0.067245	4.83306	1.34453e-06	2.18799e-05
FBgn0032981	CG3635	CG3635	CG3635	2L	85.0547	-0.346466	0.0717442	-4.82918	1.37095e-06	2.22421e-05
FBgn0027951	CG2244	MTA1-like	MTA1-like	3R	1108.05	0.240839	0.049873	4.82905	1.37188e-06	2.22421e-05
FBgn0024362	CG11412	CG11412	CG11412	X	955.32	0.162078	0.0335603	4.82946	1.36907e-06	2.22421e-05
FBgn0030756	CG9903	CG9903	CG9903	X	195.009	-0.380545	0.0788961	-4.82337	1.41156e-06	2.28572e-05
FBgn0015001	CG7754	iotaTry	iotaTrypsin	2R	523.615	-0.30643	0.0635353	-4.82299	1.41419e-06	2.28714e-05
FBgn0035675	CG6610	CG6610	CG6610	3L	128.162	-0.321698	0.0667129	-4.82212	1.42041e-06	2.29437e-05
FBgn0000008	CG6741	a	arc	2R	408.253	0.296127	0.0614238	4.82105	1.42801e-06	2.30381e-05
FBgn0266101	CG44838	CG44838	CG44838	3L	1069.32	0.322183	0.0668465	4.81975	1.43741e-06	2.31612e-05
FBgn0033835	CG18279	IM10	Immune induced molecule 10	2R	5962.54	0.532594	0.110514	4.81922	1.44117e-06	2.31933e-05
FBgn0014163	CG4609	fax	failed axon connections	3L	1985.16	0.235662	0.0489147	4.81782	1.45138e-06	2.3329e-05
FBgn0261573	CG42687	CoRest	CoRest	X	960.004	0.181423	0.0376736	4.81564	1.4673e-06	2.35559e-05
FBgn0082582	CG1539	tmod	tropomodulin	3R	3952.65	0.232289	0.0483025	4.80905	1.51652e-06	2.43163e-05
FBgn0003719	CG6868	tld	tolloid	3R	77.0644	-0.394913	0.0821965	-4.8045	1.55137e-06	2.48447e-05
FBgn0037553	CG18249	CG18249	CG18249	3R	329.121	-0.22144	0.0461014	-4.80332	1.5606e-06	2.49619e-05
FBgn0031600	CG3652	CG3652	CG3652	2L	458.869	-0.211423	0.0440206	-4.80282	1.56448e-06	2.49936e-05
FBgn0261568	CG42682	CG42682	CG42682	2L	152.082	-0.308147	0.0641759	-4.80159	1.57408e-06	2.51162e-05
FBgn0262579	CG43119	Ect4	Ectoderm-expressed 4	3L	15195.2	0.263874	0.0549752	4.79987	1.58769e-06	2.52918e-05
FBgn0000253	CG8472	Cam	Calmodulin	2R	16228.2	0.202517	0.0421936	4.79971	1.58894e-06	2.52918e-05
FBgn0004858	CG4220	elB	elbow B	2L	498.137	0.189303	0.0394493	4.79864	1.59751e-06	2.53972e-05
FBgn0051419	CG31419	CG31419	CG31419	3R	612.333	-0.236528	0.0493137	-4.79639	1.61547e-06	2.56518e-05
FBgn0039273	CG9996	CG9996	CG9996	3R	162.843	-0.266403	0.0555492	-4.7958	1.6203e-06	2.56972e-05
FBgn0051793	CG31793	CG31793	CG31793	2L	880.275	0.181705	0.037905	4.79368	1.63748e-06	2.59384e-05
FBgn0040534	CG11985	CG11985	CG11985	3R	278.663	-0.224259	0.046796	-4.79227	1.64908e-06	2.60906e-05
FBgn0039040	CG13833	CG13833	CG13833	3R	880.54	0.343424	0.0716739	4.79147	1.65561e-06	2.61307e-05
FBgn0261436	CG18143	DhpD	Dihydropterin deaminase	3R	930.244	0.170293	0.0355395	4.79167	1.65397e-06	2.61307e-05
FBgn0265623	CG3905	Su(z)2	Suppressor of zeste 2	2R	376.871	0.324371	0.0677122	4.79044	1.66419e-06	2.62345e-05
FBgn0001285	CG8579	Jon44E	Jonah 44E	2R	821.174	-0.312073	0.0651563	-4.7896	1.67112e-06	2.63121e-05
FBgn0010300	CG10719	brat	brain tumor	2L	441.278	0.335196	0.0700079	4.78797	1.68476e-06	2.6495e-05
FBgn0032505	CG16826	CG16826	CG16826	2L	69215.5	0.18362	0.0383596	4.78682	1.69447e-06	2.66158e-05
FBgn0033301	CG12780	CG12780	CG12780	2R	908.385	-0.324507	0.0678404	-4.78338	1.72369e-06	2.70424e-05
FBgn0036116	CG7888	CG7888	CG7888	3L	826.033	0.174943	0.0365931	4.78076	1.74638e-06	2.73655e-05
FBgn0005775	CG7503	Con	Connectin	3L	337.067	0.335727	0.0702379	4.77986	1.7542e-06	2.74552e-05
FBgn0040752	CG30483	Prosap	Prosap	2R	1018.2	0.318698	0.0666926	4.77861	1.76515e-06	2.75936e-05
FBgn0243514	CG6124	eater	eater	3R	52.6263	0.47333	0.0990841	4.77705	1.77882e-06	2.77412e-05
FBgn0046302	CG10650	CG10650	CG10650	2L	2628.2	-0.173667	0.036354	-4.77713	1.77818e-06	2.77412e-05
FBgn0031141	CG1304	CG1304	CG1304	X	449.851	0.385307	0.0806956	4.77483	1.79862e-06	2.80165e-05
FBgn0033164	CG11112	CG11112	CG11112	2R	477.03	-0.258744	0.0542155	-4.77252	1.81938e-06	2.83063e-05
FBgn0028906	CG17341	CG17341	CG17341	2L	77.6089	0.365676	0.0767119	4.76687	1.87108e-06	2.90416e-05
FBgn0038194	CG3050	Cyp6d5	Cyp6d5	3R	9849.84	-0.31394	0.0658565	-4.76704	1.86951e-06	2.90416e-05
FBgn0031800	CG9497	CG9497	CG9497	2L	468.87	0.331602	0.0695726	4.76628	1.87663e-06	2.90933e-05
FBgn0004583	CG4114	ex	expanded	2L	490.101	0.377953	0.0793529	4.76293	1.90799e-06	2.95096e-05
FBgn0034723	CG13506	CG13506	CG13506	2R	2845.18	0.132206	0.027757	4.763	1.9074e-06	2.95096e-05
FBgn0023023	CG1411	CRMP	Collapsin Response Mediator Protein	3R	854.134	0.184968	0.0388417	4.76211	1.91583e-06	2.95959e-05
FBgn0036527	CG7304	CG7304	CG7304	3L	211.477	0.374047	0.0785932	4.75927	1.94292e-06	2.99792e-05
FBgn0039765	CG9688	mRpS18C	mitochondrial ribosomal protein S18C	3R	190.455	-0.292768	0.0615229	-4.75868	1.94861e-06	3.00114e-05
FBgn0037608	CG8039	mRpL19	mitochondrial ribosomal protein L19	3R	304.94	-0.244783	0.0514403	-4.75858	1.9496e-06	3.00114e-05
FBgn0261041	CG12295	stj	straightjacket	2R	837.097	0.311707	0.0655203	4.75742	1.96083e-06	3.0149e-05
FBgn0017578	CG9648	Max	Max	3L	522.524	-0.218348	0.0459016	-4.75687	1.96617e-06	3.01956e-05
FBgn0261976	CG18013	Psf2	Psf2	2L	222.418	-0.355401	0.0747306	-4.75576	1.97701e-06	3.03265e-05
FBgn0039111	CG10371	Plip	PTEN-like phosphatase	3R	387.395	-0.229631	0.0482951	-4.75474	1.98698e-06	3.04438e-05
FBgn0031653	CG8871	Jon25Biii	Jonah 25Biii	2L	7233.42	-0.356058	0.0749291	-4.75194	2.01479e-06	3.08338e-05
FBgn0037720	CG8312	CG8312	CG8312	3R	1685.93	0.159898	0.033654	4.75122	2.0219e-06	3.09066e-05
FBgn0005564	CG9262	Shal	Shaker cognate l	3L	450.502	0.209949	0.0442017	4.74978	2.03634e-06	3.10909e-05
FBgn0029685	CG2938	CG2938	CG2938	X	406.364	0.214555	0.0452088	4.74586	2.0762e-06	3.16626e-05
FBgn0024986	CG3719	CG3719	CG3719	X	935.021	-0.225912	0.0476437	-4.74168	2.11949e-06	3.22853e-05
FBgn0083967	CG34131	Muted	Muted ortholog (H. sapiens)	3R	506.285	-0.193228	0.0407535	-4.74138	2.12262e-06	3.22954e-05
FBgn0036105	CG14149	Blos4	Biogenesis of lysosome-related organelles complex 1%2C subunit 4	3L	131.818	-0.316165	0.0666955	-4.74042	2.13275e-06	3.23793e-05
FBgn0029095	CG4276	aru	arouser	2L	1132.45	0.206715	0.0436072	4.74039	2.13308e-06	3.23793e-05
FBgn0263102	CG2368	psq	pipsqueak	2R	1574.55	0.249201	0.0525728	4.74011	2.136e-06	3.23861e-05
FBgn0037521	CG2993	CG2993	CG2993	3R	876.724	0.301554	0.0636232	4.73968	2.14055e-06	3.24175e-05
FBgn0039313	CG11892	CG11892	CG11892	3R	6195.34	-0.366511	0.0773404	-4.73893	2.14855e-06	3.24838e-05
FBgn0259994	CG42492	CG42492	CG42492	X	1474.94	0.309458	0.0653126	4.7381	2.15732e-06	3.24838e-05
FBgn0033139	CG12837	Tsp42Er	Tetraspanin 42Er	2R	492.106	-0.291616	0.0615457	-4.7382	2.1562e-06	3.24838e-05
FBgn0025574	CG5212	Pli	Pellino	3R	994.611	-0.198798	0.0419565	-4.73821	2.15616e-06	3.24838e-05
FBgn0044826	CG14895	Pak3	Pak3	3R	1061.36	0.185677	0.0391862	4.73832	2.15501e-06	3.24838e-05
FBgn0035046	CG3683	NDUFA8	NADH dehydrogenase (ubiquinone) 1 alpha subcomplex%2C 8	2R	1893.96	-0.258825	0.0546892	-4.73265	2.21604e-06	3.33207e-05
FBgn0030485	CG1998	CG1998	CG1998	X	690.955	-0.175568	0.0370986	-4.73247	2.21799e-06	3.33207e-05
FBgn0037534	CG2781	CG2781	CG2781	3R	1821.28	-0.191654	0.0405018	-4.73199	2.22331e-06	3.33624e-05
FBgn0023541	CG3540	Cyp4d14	Cyp4d14	X	620.775	-0.328898	0.0695876	-4.72639	2.28544e-06	3.42554e-05
FBgn0267252	CG3694	Ggamma30A	Ggamma30A	2L	11728.5	0.134514	0.0284785	4.72334	2.31998e-06	3.47334e-05
FBgn0032908	CG9270	CG9270	CG9270	2L	369.827	0.243265	0.0515098	4.72268	2.32756e-06	3.48071e-05
FBgn0034494	CG10444	CG10444	CG10444	2R	724.114	0.183578	0.0388767	4.72206	2.33471e-06	3.48742e-05
FBgn0010909	CG16973	msn	misshapen	3L	1692.72	0.215008	0.0455357	4.72174	2.33838e-06	3.48892e-05
FBgn0036488	CG6878	CG6878	CG6878	3L	767.733	-0.218385	0.0462738	-4.7194	2.36537e-06	3.52518e-05
FBgn0032456	CG6214	MRP	Multidrug-Resistance like Protein 1	2L	4131.23	0.241969	0.0512946	4.71723	2.39075e-06	3.55895e-05
FBgn0026721	CG6953	fat-spondin	fat-spondin	2R	1606.95	-0.217838	0.0461932	-4.71581	2.40757e-06	3.57622e-05
FBgn0015614	CG11217	CanB2	Calcineurin B2	2R	2093.35	0.123484	0.0261852	4.71579	2.4078e-06	3.57622e-05
FBgn0031646	CG2837	CG2837	CG2837	2L	61.2502	-0.467937	0.099273	-4.71363	2.43338e-06	3.61011e-05
FBgn0051975	CG31975	CG31975	CG31975	2L	101.993	0.360684	0.0765309	4.71292	2.44197e-06	3.61467e-05
FBgn0036262	CG6910	CG6910	CG6910	3L	11095.1	0.282752	0.0599938	4.71302	2.44077e-06	3.61467e-05
FBgn0086913	CG34410	Rab26	Rab26	3L	263.653	0.246211	0.0522466	4.71248	2.44718e-06	3.6183e-05
FBgn0040257	CG4739	Ugt86Dc	Ugt86Dc	3R	102.295	-0.409456	0.0869015	-4.71173	2.45623e-06	3.62758e-05
FBgn0259957	CG42467	CG42467	CG42467	2L	110.97	-0.407554	0.0865132	-4.71089	2.46634e-06	3.63486e-05
FBgn0038897	CG5849	CG5849	CG5849	3R	248.659	0.256148	0.054374	4.71086	2.46671e-06	3.63486e-05
FBgn0003463	CG9224	sog	short gastrulation	X	874.273	0.340108	0.072233	4.70849	2.49561e-06	3.6693e-05
FBgn0016684	CG10207	NaPi-T	Na[+]-dependent inorganic phosphate cotransporter	2R	2175.59	0.231204	0.0491038	4.70848	2.49568e-06	3.6693e-05
FBgn0002973	CG3779	numb	numb	2L	1572.51	0.163488	0.034742	4.70578	2.52898e-06	3.71409e-05
FBgn0010263	CG3151	Rbp9	RNA-binding protein 9	2L	5206.61	0.185524	0.0394295	4.7052	2.53616e-06	3.72045e-05
FBgn0005561	CG11049	sv	shaven	4	166.721	0.324151	0.0689751	4.69954	2.60753e-06	3.82088e-05
FBgn0000479	CG32498	dnc	dunce	X	1793.47	0.277681	0.0591136	4.69741	2.63487e-06	3.85662e-05
FBgn0039755	CG15531	CG15531	CG15531	3R	2352.01	0.230357	0.0490782	4.69366	2.68356e-06	3.92003e-05
FBgn0019957	CG6343	ND42	NADH:ubiquinone reductase 42kD subunit precursor	3R	5238.89	-0.224519	0.0478349	-4.69362	2.68417e-06	3.92003e-05
FBgn0086899	CG34412	tlk	Tousled-like kinase	X	894.372	0.349453	0.0744637	4.69293	2.69322e-06	3.92886e-05
FBgn0261873	CG32717	sdt	stardust	X	1527.44	0.206434	0.0440027	4.69139	2.7135e-06	3.95405e-05
FBgn0043806	CG32032	CG32032	CG32032	3L	610.232	-0.245205	0.0523062	-4.68788	2.76048e-06	4.01804e-05
FBgn0036490	CG6888	CG6888	CG6888	3L	969.715	-0.226443	0.0483134	-4.68697	2.77284e-06	4.03155e-05
FBgn0038756	CG4783	CG4783	CG4783	3R	791.155	0.234067	0.0499458	4.68642	2.78025e-06	4.03784e-05
FBgn0031637	CG2950	mxt	mextli	2L	3534.61	0.163015	0.0347901	4.68568	2.79037e-06	4.04804e-05
FBgn0036622	CG4753	CG4753	CG4753	3L	1036.8	-0.296566	0.0633105	-4.68431	2.80908e-06	4.06741e-05
FBgn0266375	CG45017	IP3K2	Inositol 1%2C4%2C5-triphosphate kinase 2	X	1205.55	-0.226134	0.0482755	-4.68425	2.80993e-06	4.06741e-05
FBgn0036801	CG6896	MYPT-75D	MYPT-75D	3L	760.892	0.218156	0.0465857	4.6829	2.82846e-06	4.08972e-05
FBgn0035144	CG17181	Kah	Kahuli	3L	395.58	-0.22934	0.0489915	-4.68123	2.85164e-06	4.11415e-05
FBgn0004611	CG4574	Plc21C	Phospholipase C at 21C	2L	1888.07	0.224209	0.0478931	4.68145	2.84856e-06	4.11415e-05
FBgn0010453	CG4698	Wnt4	Wnt oncogene analog 4	2L	81.593	0.351915	0.0752436	4.67701	2.91085e-06	4.19495e-05
FBgn0039107	CG10300	CG10300	CG10300	3R	141.967	-0.292093	0.0625117	-4.67262	2.97385e-06	4.27634e-05
FBgn0033485	CG1381	RpLP0-like	Ribosomal protein LP0-like	2R	338.562	-0.254163	0.0543928	-4.67273	2.97216e-06	4.27634e-05
FBgn0026197	CG32172	noe	noe	3L	852.172	0.260868	0.0558717	4.66905	3.02593e-06	4.34646e-05
FBgn0031832	CG9596	CG9596	CG9596	2L	725.69	-0.190304	0.0408036	-4.6639	3.10278e-06	4.45196e-05
FBgn0033690	CG8862	EndoG	Endonuclease G	2R	143.501	-0.301247	0.06462	-4.66183	3.13416e-06	4.49206e-05
FBgn0023550	CG18031	CG18031	CG18031	X	651.503	-0.196924	0.0422452	-4.66145	3.13983e-06	4.49528e-05
FBgn0038914	CG17820	fit	female-specific independent of transformer	3R	297.85	-0.543703	0.116676	-4.65995	3.16279e-06	4.5232e-05
FBgn0063499	CG17522	GstE10	Glutathione S transferase E10	2R	329.01	-0.287492	0.061772	-4.65409	3.25408e-06	4.64868e-05
FBgn0053306	CG33306	CG33306	CG33306	2L	1391.73	-0.28381	0.0609983	-4.65275	3.27535e-06	4.67397e-05
FBgn0263220	CG43388	Hk	Hyperkinetic	X	1092.29	0.312256	0.0671176	4.65237	3.28135e-06	4.67745e-05
FBgn0034071	CG8405	CG8405	CG8405	2R	1652.48	0.211048	0.0453956	4.64909	3.33403e-06	4.74736e-05
FBgn0264001	CG43744	bru-3	bruno-3	3L	482.114	0.377019	0.0812129	4.64235	3.44463e-06	4.89953e-05
FBgn0264503	CG43902	CG43902	CG43902	X	250.768	0.308375	0.0664592	4.64006	3.483e-06	4.94873e-05
FBgn0036496	CG7804	CG7804	CG7804	3L	725.38	0.236268	0.0509545	4.63685	3.53763e-06	5.0209e-05
FBgn0259707	CG42361	CG42361	CG42361	2R	232.887	-0.263722	0.0569097	-4.63404	3.58591e-06	5.08392e-05
FBgn0034420	CG10737	CG10737	CG10737	2R	5232.74	0.191849	0.0414338	4.63026	3.6521e-06	5.17217e-05
FBgn0037845	CG14694	CG14694	CG14694	3R	440.379	0.202645	0.0438037	4.6262	3.72436e-06	5.2688e-05
FBgn0040251	CG6658	Ugt86Di	Ugt86Di	3R	20.0693	0.53245	0.11511	4.62558	3.73552e-06	5.27889e-05
FBgn0043791	CG8147	CG8147	CG8147	3R	342.526	0.553408	0.119664	4.62467	3.75199e-06	5.29645e-05
FBgn0039726	CG7883	eIF2B-alpha	eIF2B-alpha	3R	383.689	-0.20084	0.0434403	-4.62337	3.77558e-06	5.32402e-05
FBgn0035464	CG12006	CG12006	CG12006	3L	647.847	-0.15392	0.0333135	-4.62036	3.83076e-06	5.39602e-05
FBgn0036706	CG6485	CG6485	CG6485	3L	752.844	-0.202329	0.0438026	-4.61911	3.85382e-06	5.42267e-05
FBgn0259964	CG42474	Sfp33A3	Seminal fluid protein 33A3	2L	1824.2	-0.301411	0.0652667	-4.61814	3.87197e-06	5.44237e-05
FBgn0032494	CG5945	CG5945	CG5945	2L	4512.06	0.282951	0.0612969	4.61608	3.91065e-06	5.49084e-05
FBgn0039323	CG10559	CG10559	CG10559	3R	146.928	0.419573	0.0909204	4.61472	3.93618e-06	5.52077e-05
FBgn0014388	CG1921	sty	sprouty	3L	605.688	0.258424	0.0560075	4.61411	3.94792e-06	5.52541e-05
FBgn0034711	CG3290	CG3290	CG3290	2R	2077.08	0.250956	0.0543877	4.61421	3.94592e-06	5.52541e-05
FBgn0031064	CG12531	CG12531	CG12531	X	462.324	0.2883	0.062487	4.61376	3.95446e-06	5.52865e-05
FBgn0262975	CG43286	cnc	cap-n-collar	3R	4297.17	0.19249	0.0417271	4.61306	3.96779e-06	5.54137e-05
FBgn0037852	CG6608	Tpc1	Thiamine pyrophosphate carrier protein 1	3R	566.385	0.166088	0.0360278	4.60999	4.02693e-06	5.61798e-05
FBgn0032305	CG6700	CG6700	CG6700	2L	2174.25	0.275202	0.0597013	4.60965	4.03357e-06	5.62125e-05
FBgn0028379	CG7919	fan	farinelli	3L	2544.69	-0.166323	0.0360987	-4.60745	4.07645e-06	5.67497e-05
FBgn0086443	CG10687	Aats-asn	Asparaginyl-tRNA synthetase	2L	1335.83	-0.151406	0.0328668	-4.60665	4.09207e-06	5.69067e-05
FBgn0037102	CG7172	CG7172	CG7172	3L	409.367	-0.248221	0.0538876	-4.60627	4.09949e-06	5.69494e-05
FBgn0264574	CG43946	Glut1	Glucose transporter 1	3L	1390.61	0.259179	0.0562696	4.60601	4.10462e-06	5.69603e-05
FBgn0266848	CG14614	wap	wings apart	X	765.309	0.16702	0.0363306	4.59722	4.28157e-06	5.9353e-05
FBgn0051126	CG31126	CG31126	CG31126	3R	353.577	-0.225253	0.0490383	-4.59342	4.36044e-06	6.03824e-05
FBgn0036770	CG5485	Prestin	Prestin	3L	956.649	0.239242	0.0520969	4.59225	4.38493e-06	6.06575e-05
FBgn0011826	CG9842	Pp2B-14D	Protein phosphatase 2B at 14D	X	981.489	0.200124	0.0435823	4.59187	4.39289e-06	6.07035e-05
FBgn0034534	CG9954	maf-S	maf-S	2R	1066.76	-0.205196	0.0446991	-4.59061	4.41953e-06	6.10072e-05
FBgn0038357	CG5623	CG5623	CG5623	3R	800.584	-0.164075	0.0357846	-4.58507	4.53835e-06	6.25815e-05
FBgn0052669	CG32669	CG32669	CG32669	X	438.318	-0.213636	0.0466095	-4.58353	4.57184e-06	6.29769e-05
FBgn0023096	CG15148	btv	beethoven	2L	146.861	0.303013	0.0661313	4.582	4.60552e-06	6.33078e-05
FBgn0052121	CG32121	CG32121	CG32121	3L	464.458	0.248664	0.0542682	4.58212	4.60282e-06	6.33078e-05
FBgn0033403	CG13739	CG13739	CG13739	2R	213.549	0.360674	0.0787242	4.58148	4.6169e-06	6.33676e-05
FBgn0000108	CG7727	Appl	beta amyloid protein precursor-like	X	2285.18	0.32302	0.0705074	4.58136	4.61955e-06	6.33676e-05
FBgn0025833	CG8910	CG8910	CG8910	2R	268.149	0.239179	0.0522394	4.57851	4.68291e-06	6.41695e-05
FBgn0050016	CG30016	CG30016	CG30016	2R	439.784	-0.258303	0.0564255	-4.57778	4.69941e-06	6.43284e-05
FBgn0030396	CG2556	CG2556	CG2556	X	1162.34	-0.20015	0.0437311	-4.57682	4.7209e-06	6.45552e-05
FBgn0031660	CG3782	mRpL28	mitochondrial ribosomal protein L28	2L	1274.38	-0.173038	0.0378298	-4.57413	4.78204e-06	6.5323e-05
FBgn0038145	CG8863	Droj2	DnaJ-like-2	3R	11254.3	-0.0981884	0.0214756	-4.57209	4.82895e-06	6.5895e-05
FBgn0030997	CG7990	CG7990	CG7990	X	523.873	0.190861	0.041747	4.57184	4.83462e-06	6.59037e-05
FBgn0025682	CG9148	scf	supercoiling factor	3L	1267.43	-0.207144	0.0453148	-4.57123	4.84864e-06	6.60262e-05
FBgn0020622	CG2699	Pi3K21B	Pi3K21B	2L	696.411	0.18983	0.0415614	4.56746	4.93668e-06	6.71553e-05
FBgn0036857	CG9629	CG9629	CG9629	3L	1343.67	-0.179328	0.0392856	-4.56472	5.00167e-06	6.79687e-05
FBgn0029728	CG2861	CG2861	CG2861	X	816.823	0.321227	0.0704106	4.5622	5.06209e-06	6.87185e-05
FBgn0053002	CG33002	mRpL27	mitochondrial ribosomal protein L27	2L	347.798	-0.244813	0.053672	-4.56128	5.08435e-06	6.89492e-05
FBgn0263133	CG4567	ico	iconoclast	2L	400.263	-0.200599	0.0439911	-4.55998	5.11579e-06	6.93039e-05
FBgn0033047	CG7882	CG7882	CG7882	2R	1891.16	0.203815	0.0447013	4.55948	5.12806e-06	6.93984e-05
FBgn0051717	CG31717	CG31717	CG31717	2L	524.278	-0.191285	0.0419795	-4.55663	5.19798e-06	7.02719e-05
FBgn0033297	CG8690	Mal-A8	Maltase A8	2R	6566.47	-0.349451	0.0767109	-4.55542	5.22808e-06	7.0606e-05
FBgn0002641	CG1692	mal	maroon-like	X	354.418	0.240078	0.052758	4.55056	5.35043e-06	7.2184e-05
FBgn0051343	CG31343	CG31343	CG31343	3R	6709.54	0.284649	0.0625616	4.5499	5.36722e-06	7.2307e-05
FBgn0051697	CG31697	CG31697	CG31697	2L	854.001	-0.209255	0.0459926	-4.54977	5.37059e-06	7.2307e-05
FBgn0026179	CG32434	siz	schizo	3L	1914.1	0.245037	0.0538722	4.54848	5.40354e-06	7.2676e-05
FBgn0031182	CG1644	Cyp6t1	Cyp6t1	X	368.594	-0.231269	0.050862	-4.54699	5.44176e-06	7.31149e-05
FBgn0016650	CG7665	Lgr1	Leucine-rich repeat-containing G protein-coupled receptor 1	3R	476.87	0.229613	0.0505551	4.54185	5.57637e-06	7.48467e-05
FBgn0036106	CG6409	CG6409	CG6409	3L	22096.7	-0.194642	0.0428601	-4.54133	5.59004e-06	7.49534e-05
FBgn0011555	CG12385	thetaTry	thetaTrypsin	2R	2223.7	-0.342468	0.0754219	-4.54069	5.60706e-06	7.51049e-05
FBgn0045035	CG6535	tefu	telomere fusion	3R	549.077	0.240824	0.0530565	4.539	5.65205e-06	7.55529e-05
FBgn0034919	CG5569	CG5569	CG5569	2R	813.951	-0.201966	0.0444952	-4.53904	5.651e-06	7.55529e-05
FBgn0035709	CG10124	eIF4E-4	eIF4E-4	3L	3264.82	-0.165813	0.0365336	-4.53864	5.66185e-06	7.56068e-05
FBgn0051145	CG31145	CG31145	CG31145	3R	2082.42	-0.144478	0.0318403	-4.53759	5.6902e-06	7.59079e-05
FBgn0031261	CG11822	nAChRbeta3	nicotinic Acetylcholine Receptor beta3	2L	81.1631	-0.368691	0.0812586	-4.53726	5.69905e-06	7.59487e-05
FBgn0025390	CG14796	Mur2B	Mucin related 2B	X	901.358	0.293485	0.0647529	4.53238	5.83241e-06	7.76469e-05
FBgn0032486	CG5705	CG5705	CG5705	2L	176.882	-0.287478	0.0634475	-4.53096	5.8716e-06	7.80893e-05
FBgn0038818	CG4058	Nep4	Neprilysin 4	3R	1483.05	0.205405	0.0453779	4.52654	5.99572e-06	7.96592e-05
FBgn0033153	CG11086	Gadd45	Gadd45	2R	244.469	0.28422	0.062803	4.52558	6.02297e-06	7.99402e-05
FBgn0259927	CG42450	CG42450	CG42450	X	787.123	0.268338	0.0593045	4.52475	6.04675e-06	8.01746e-05
FBgn0010238	CG12369	Lac	Lachesin	2R	1266.97	0.152049	0.0336064	4.5244	6.0567e-06	8.02253e-05
FBgn0051195	CG31195	CG31195	CG31195	3R	746.061	0.191861	0.042423	4.52257	6.10925e-06	8.08395e-05
FBgn0029663	CG10804	CG10804	CG10804	X	259.975	0.269638	0.0596269	4.52209	6.12329e-06	8.09436e-05
FBgn0053510	CG33510	CG33510	CG33510	2L	39.2945	-0.465943	0.103093	-4.51963	6.19488e-06	8.18074e-05
FBgn0039312	CG10514	CG10514	CG10514	3R	3530.28	-0.327493	0.0724985	-4.51723	6.26539e-06	8.25976e-05
FBgn0263354	CG42784	CG42784	CG42784	2L	912.396	0.310193	0.0686708	4.5171	6.26935e-06	8.25976e-05
FBgn0011481	CG7187	Ssdp	Sequence-specific single-stranded DNA-binding protein	3R	1013.08	0.245458	0.0543416	4.51695	6.27364e-06	8.25976e-05
FBgn0034331	CG15067	CG15067	CG15067	2R	6945.17	0.349484	0.0773777	4.51659	6.28422e-06	8.26539e-05
FBgn0030163	CG1791	CG1791	CG1791	X	166.874	0.30944	0.0685913	4.51136	6.44136e-06	8.46357e-05
FBgn0033980	CG10245	Cyp6a20	Cyp6a20	2R	2415.24	0.209779	0.0465433	4.50718	6.56951e-06	8.62331e-05
FBgn0031542	CG15414	CG15414	CG15414	2L	56.0816	-0.447331	0.0992665	-4.50636	6.59497e-06	8.64806e-05
FBgn0039405	CG14550	CG14550	CG14550	3R	239.321	-0.245827	0.0545658	-4.50514	6.63297e-06	8.68919e-05
FBgn0003372	CG3047	Sgs1	Salivary gland secretion 1	2L	17.5097	0.532682	0.118276	4.50372	6.67734e-06	8.73858e-05
FBgn0032843	CG10730	CG10730	CG10730	2L	558.674	-0.20498	0.0455321	-4.50187	6.73571e-06	8.80617e-05
FBgn0039882	CG11576	CG11576	CG11576	3R	1052.13	-0.145575	0.0323535	-4.49952	6.81062e-06	8.89523e-05
FBgn0010497	CG5304	dmGlut	Dietary and metabolic glutamate transporter	2L	1336.49	0.240193	0.0534534	4.49351	7.00578e-06	9.14101e-05
FBgn0260499	CG33472	qvr	quiver	2R	2400.83	0.27537	0.0612961	4.49246	7.04042e-06	9.17706e-05
FBgn0032681	CG10283	CG10283	CG10283	2L	234.921	0.225438	0.0501847	4.49216	7.05044e-06	9.18099e-05
FBgn0045852	CG31753	ham	hamlet	2L	252.108	0.303627	0.0676167	4.49041	7.10864e-06	9.24758e-05
FBgn0013263	CG33261	Trl	Trithorax-like	3L	1315.8	0.235025	0.0523422	4.49017	7.11666e-06	9.24884e-05
FBgn0027929	CG33119	NimB1	Nimrod B1	2L	192.147	0.34665	0.0773382	4.48226	7.38568e-06	9.58894e-05
FBgn0052813	CG32813	CG32813	CG32813	X	704.394	0.18566	0.0414234	4.482	7.39456e-06	9.59097e-05
FBgn0027580	CG1516	CG1516	CG1516	2R	8163.03	0.167566	0.0373905	4.48152	7.41137e-06	9.60327e-05
FBgn0051091	CG31091	CG31091	CG31091	3R	390.335	-0.498054	0.111147	-4.48105	7.42777e-06	9.615e-05
FBgn0259168	CG42273	mnb	minibrain	X	730.947	0.233176	0.0520476	4.48006	7.46226e-06	9.6501e-05
FBgn0005586	CG7576	Rab3	Rab3	2R	1173.11	0.201414	0.0449697	4.47888	7.50344e-06	9.69379e-05
FBgn0250867	CG42238	CG42238	CG42238	2L	403.994	0.201638	0.0450278	4.47808	7.53158e-06	9.711e-05
FBgn0034158	CG5522	CG5522	CG5522	2R	657.817	0.157734	0.0352229	4.47816	7.52909e-06	9.711e-05
FBgn0264693	CG14998	ens	ensconsin	3L	3854.73	0.229396	0.0512316	4.47762	7.54782e-06	9.72237e-05
FBgn0035791	CG8539	CG8539	CG8539	3L	264.605	0.250765	0.0560496	4.47398	7.67775e-06	9.88001e-05
FBgn0038808	CG5417	Srp14	Signal recognition particle protein 14	3R	571.06	-0.225654	0.0504476	-4.47304	7.7114e-06	9.91358e-05
FBgn0086909	CG31751	CG31751	CG31751	2L	1203.36	-0.167527	0.0374679	-4.47121	7.7777e-06	9.989e-05
FBgn0265276	CG6930	l(3)neo38	lethal (3) neo38	3R	587.875	0.253048	0.0566148	4.46964	7.83505e-06	0.000100528
FBgn0027088	CG6778	Aats-gly	Glycyl-tRNA synthetase	3L	984.988	-0.160134	0.0358311	-4.46913	7.8538e-06	0.00010067
FBgn0032511	CG9306	CG9306	CG9306	2L	2442.91	-0.224214	0.0501754	-4.46862	7.87267e-06	0.000100813
FBgn0053533	CG33533	lectin-37Db	lectin-37Db	2L	625.742	-0.245167	0.0548865	-4.4668	7.9399e-06	0.000101575
FBgn0031501	CG17261	CG17261	CG17261	2L	2447.56	-0.192731	0.0431667	-4.46482	8.01361e-06	0.000102418
FBgn0261260	CG42611	mgl	Megalin	X	2193.65	0.331098	0.0741666	4.46425	8.03485e-06	0.000102589
FBgn0030505	CG11172	NFAT	NFAT homolog	X	1166.67	0.284231	0.0636743	4.46383	8.05062e-06	0.00010269
FBgn0015570	CG2505	alpha-Est2	alpha-Esterase-2	3R	518.961	-0.246056	0.0551298	-4.46322	8.0736e-06	0.000102883
FBgn0020521	CG3541	pio	piopio	2R	1702.73	0.180543	0.040462	4.46203	8.11861e-06	0.000103356
FBgn0014340	CG3025	mof	males absent on the first	X	225.523	0.220377	0.0493925	4.46174	8.12954e-06	0.000103395
FBgn0036822	CG11637	NijB	Ninjurin B	3L	188.074	0.30569	0.0685291	4.46074	8.16776e-06	0.00010378
FBgn0038797	CG4323	Dic2	Dicarboxylate carrier 2	3R	3330.94	-0.14168	0.0317634	-4.46047	8.17802e-06	0.00010381
FBgn0037822	CG14683	CG14683	CG14683	3R	814.929	-0.156336	0.0350535	-4.45993	8.1988e-06	0.000103973
FBgn0015323	CG32848	VAChT	VAChT	3R	708.432	0.271177	0.0608299	4.45795	8.27454e-06	0.000104793
FBgn0033208	CG1577	mRpL52	mitochondrial ribosomal protein L52	2R	242.882	-0.259397	0.0581892	-4.45783	8.27944e-06	0.000104793
FBgn0085427	CG34398	CG34398	CG34398	2L	1353.63	0.285373	0.0640549	4.45514	8.38402e-06	0.000106014
FBgn0031732	CG11149	CG11149	CG11149	2L	389.287	-0.262727	0.0590202	-4.45147	8.52837e-06	0.000107735
FBgn0026176	CG8881	skpB	skpB	2R	729.666	-0.188264	0.0422948	-4.45123	8.5381e-06	0.000107754
FBgn0032666	CG5758	CG5758	CG5758	2L	1770.94	0.198527	0.0446179	4.4495	8.60713e-06	0.000108417
FBgn0037536	CG2698	CG2698	CG2698	3R	2341.07	0.127975	0.0287616	4.4495	8.60689e-06	0.000108417
FBgn0036767	CG16775	CG16775	CG16775	3L	97.7753	-0.357974	0.0804839	-4.44777	8.67663e-06	0.000109187
FBgn0039075	CG4393	CG4393	CG4393	3R	464.034	0.274806	0.0617979	4.44685	8.71388e-06	0.000109551
FBgn0034001	CG12954	mRpL41	mitochondrial ribosomal protein L41	2R	200.552	-0.265086	0.0596753	-4.44215	8.90654e-06	0.000111865
FBgn0020371	CG15257	Tim17b2	Translocase inner membrane 17	2L	1488.9	-0.190023	0.0427946	-4.44036	8.98081e-06	0.00011269
FBgn0086446	CG17347	l(2)37Ce	lethal (2) 37Ce	2L	361.009	-0.2126	0.0478999	-4.43841	9.06242e-06	0.000113605
FBgn0034709	CG3074	Swim	Secreted Wg-interacting molecule	2R	1319.95	-0.173756	0.0391504	-4.43817	9.0729e-06	0.000113628
FBgn0037683	CG18473	CG18473	CG18473	3R	572.613	-0.25161	0.0567063	-4.43707	9.11919e-06	0.000114099
FBgn0000409	CG17903	Cyt-c-p	Cytochrome c proximal	2L	7504.78	-0.322063	0.072591	-4.43668	9.1358e-06	0.000114197
FBgn0038612	CG7676	cona	corona	3R	304.949	-0.234336	0.0528204	-4.43647	9.14474e-06	0.0001142
FBgn0052195	CG32195	CG32195	CG32195	3L	589.353	0.23637	0.0532878	4.43572	9.1766e-06	0.000114489
FBgn0264953	CG44122	Piezo	Piezo	2L	816.103	0.308806	0.069702	4.43037	9.40714e-06	0.000117254
FBgn0031971	CG7224	Sirup	Starvation-upregulated protein	2L	1413.87	-0.284318	0.0641847	-4.42968	9.4371e-06	0.000117515
FBgn0034504	CG8929	CG8929	CG8929	2R	1433.66	0.186904	0.0422254	4.42634	9.5847e-06	0.00011924
FBgn0030613	CG5627	Rab3-GEF	Rab3 GDP-GTP exchange factor	X	740.363	0.290291	0.065587	4.42604	9.59774e-06	0.000119289
FBgn0032074	CG9494	Tsp29Fa	Tetraspanin 29Fa	2L	1542.36	-0.229472	0.0518717	-4.42383	9.69654e-06	0.000120402
FBgn0029503	CG6198	CHORD	CHORD	3R	330.33	-0.20933	0.0473402	-4.42182	9.78716e-06	0.000121413
FBgn0015298	CG4457	Srp19	Signal recognition particle protein 19	3L	541.638	-0.220362	0.049859	-4.4197	9.88384e-06	0.000122496
FBgn0036556	CG5830	CG5830	CG5830	3L	1194.59	0.216215	0.048939	4.41804	9.9598e-06	0.000123321
FBgn0029888	CG3192	CG3192	CG3192	X	2054.79	-0.252886	0.0572582	-4.41659	1.00269e-05	0.000124034
FBgn0000210	CG11491	br	broad	X	110.993	0.355082	0.0804089	4.41596	1.00562e-05	0.00012428
FBgn0033739	CG8529	Dyb	Dystrobrevin-like	2R	916.742	0.216435	0.0490187	4.41535	1.00848e-05	0.000124515
FBgn0036997	CG5955	CG5955	CG5955	3L	223.857	0.243646	0.0552048	4.41349	1.01715e-05	0.000125468
FBgn0036853	CG9730	mRpL21	mitochondrial ribosomal protein L21	3L	287.939	-0.257837	0.0584326	-4.41256	1.02155e-05	0.000125888
FBgn0085461	CG34432	CG34432	CG34432	3R	451.541	-0.213372	0.0483577	-4.41236	1.02248e-05	0.000125888
FBgn0033735	CG8525	CG8525	CG8525	2R	2232.93	-0.156615	0.0355077	-4.41074	1.03018e-05	0.000126717
FBgn0051097	CG31097	CG31097	CG31097	3R	115.074	0.3385	0.0767918	4.40802	1.0432e-05	0.000128078
FBgn0034595	CG15657	CG15657	CG15657	2R	785.557	-0.203271	0.046112	-4.40819	1.04236e-05	0.000128078
FBgn0031258	CG4297	CG4297	CG4297	2L	825.038	0.251857	0.0571408	4.40765	1.04499e-05	0.000128177
FBgn0261341	CG8756	verm	vermiform	3L	357.857	0.226583	0.0514419	4.40463	1.05966e-05	0.000129855
FBgn0036368	CG10738	CG10738	CG10738	3L	70.0123	-0.434354	0.0986363	-4.40359	1.06472e-05	0.000130354
FBgn0035334	CG8993	CG8993	CG8993	3L	1238.93	-0.228368	0.0518812	-4.40176	1.07378e-05	0.00013134
FBgn0032283	CG7296	CG7296	CG7296	2L	269.939	-0.334624	0.0760544	-4.3998	1.08353e-05	0.000132409
FBgn0003174	CG11101	pwn	pawn	2R	52.7983	0.398354	0.0905556	4.399	1.08751e-05	0.000132771
FBgn0000416	CG12070	Sap-r	Saposin-related	3R	21162.8	-0.0985444	0.0224219	-4.39501	1.10766e-05	0.000135106
FBgn0030412	CG17762	Tomosyn	Tomosyn ortholog	X	1834.77	0.271853	0.0618618	4.39453	1.11014e-05	0.000135282
FBgn0032111	CG13110	CG13110	CG13110	2L	734.226	-0.242564	0.0552225	-4.39248	1.12062e-05	0.00013618
FBgn0032222	CG5037	CG5037	CG5037	2L	1705.76	-0.191157	0.0435177	-4.39262	1.11995e-05	0.00013618
FBgn0010288	CG4265	Uch	Ubiquitin carboxy-terminal hydrolase	2L	3383.37	-0.122108	0.0277991	-4.39251	1.12051e-05	0.00013618
FBgn0004855	CG3284	RpII15	RNA polymerase II 15kD subunit	3R	321.524	-0.202684	0.0461514	-4.39172	1.1246e-05	0.000136536
FBgn0010388	CG10816	Dro	Drosocin	2R	213.056	-0.525635	0.119705	-4.3911	1.12776e-05	0.000136794
FBgn0035983	CG4080	CG4080	CG4080	3L	1156.2	0.192213	0.0437992	4.3885	1.14136e-05	0.000138315
FBgn0047178	CG32147	CG32147	CG32147	3L	194.045	-0.268329	0.0611566	-4.38758	1.14619e-05	0.000138772
FBgn0004838	CG10377	Hrb27C	Heterogeneous nuclear ribonucleoprotein at 27C	2L	7329.52	0.194362	0.0443062	4.38679	1.15036e-05	0.000139148
FBgn0026428	CG6170	HDAC6	HDAC6	X	4817.29	0.189446	0.0432213	4.38316	1.1697e-05	0.000141357
FBgn0033970	CG10205	CG10205	CG10205	2R	362.868	0.294688	0.0672795	4.38006	1.18647e-05	0.000143252
FBgn0052750	CG32750	CG32750	CG32750	X	120.686	-0.379787	0.0867379	-4.37856	1.19465e-05	0.000144106
FBgn0264975	CG1634	Nrg	Neuroglian	X	1727.08	0.251078	0.0573467	4.37824	1.1964e-05	0.000144184
FBgn0038017	CG4115	CG4115	CG4115	3R	112.564	0.317507	0.0725732	4.37499	1.2144e-05	0.000146132
FBgn0038234	CG3351	mRpL11	mitochondrial ribosomal protein L11	3R	174.308	-0.272772	0.0623492	-4.37492	1.21479e-05	0.000146132
FBgn0039684	CG15505	Obp99d	Odorant-binding protein 99d	3R	39.0454	-0.449589	0.102829	-4.37219	1.23006e-05	0.000147833
FBgn0261986	CG5053	RASSF8	RASSF8	3R	518.979	0.177814	0.0406785	4.3712	1.23564e-05	0.000148367
FBgn0052319	CG32319	CG32319	CG32319	3L	424.219	-0.192292	0.044016	-4.36869	1.24996e-05	0.000149949
FBgn0036990	CG5219	mRpL15	mitochondrial ribosomal protein L15	3L	434.523	-0.193948	0.0444061	-4.3676	1.25621e-05	0.000150561
FBgn0032370	CG12307	CG12307	CG12307	2L	2115.05	-0.147526	0.0337882	-4.3662	1.26427e-05	0.000151388
FBgn0053532	CG33532	lectin-37Da	lectin-37Da	2L	217.708	-0.395786	0.090656	-4.3658	1.26659e-05	0.000151528
FBgn0033547	CG12935	CG12935	CG12935	2R	178.977	-0.284528	0.0652208	-4.36254	1.28559e-05	0.000153661
FBgn0003209	CG12437	raw	raw	2L	1646.47	0.180041	0.0412739	4.3621	1.28818e-05	0.00015383
FBgn0000153	CG7811	b	black	2L	1848.55	-0.323038	0.0740721	-4.36114	1.29389e-05	0.000154231
FBgn0003396	CG7734	shn	schnurri	2R	1101.73	0.30224	0.0693022	4.36119	1.2936e-05	0.000154231
FBgn0015371	CG11798	chn	charlatan	2R	851.666	0.271481	0.062255	4.36079	1.29593e-05	0.000154334
FBgn0051712	CG31712	CG31712	CG31712	2L	1755.92	0.161955	0.037148	4.35971	1.30233e-05	0.000154954
FBgn0029924	CG4586	CG4586	CG4586	X	25.7005	0.4836	0.110963	4.35821	1.31132e-05	0.000155882
FBgn0031770	CG13995	CG13995	CG13995	2L	180.21	0.295866	0.0679001	4.35738	1.31631e-05	0.000156335
FBgn0036690	CG14059	Ilp8	Insulin-like peptide 8	3L	46.7461	-0.394322	0.0905178	-4.35629	1.32284e-05	0.000156968
FBgn0015000	CG3469	betaggt-I	beta subunit of type I geranylgeranyl transferase	2L	879.279	-0.139277	0.0319827	-4.35477	1.33209e-05	0.000157922
FBgn0262143	CG42869	CG42869	CG42869	3R	161.762	-0.307161	0.0705417	-4.35432	1.33479e-05	0.000158099
FBgn0028534	CG7916	CG7916	CG7916	2L	6136.02	-0.26937	0.061868	-4.35395	1.33704e-05	0.000158118
FBgn0031596	CG15429	CG15429	CG15429	2L	441.319	-0.210409	0.0483266	-4.3539	1.33736e-05	0.000158118
FBgn0039883	CG1976	RhoGAP100F	Rho GTPase activating protein at 100F	3R	491.333	0.326872	0.0751015	4.3524	1.34653e-05	0.000158915
FBgn0034576	CG9350	CG9350	CG9350	2R	3035.04	-0.223052	0.0512473	-4.35247	1.34612e-05	0.000158915
FBgn0037911	CG10898	CG10898	CG10898	3R	429.323	-0.230539	0.0530332	-4.34706	1.37972e-05	0.000162539
FBgn0087002	CG11064	Rfabg	Retinoid- and fatty acid-binding glycoprotein	4	38178.2	-0.205379	0.0472443	-4.34716	1.37912e-05	0.000162539
FBgn0038961	CG13850	CG13850	CG13850	3R	576.861	-0.185809	0.0427539	-4.34602	1.3863e-05	0.000163167
FBgn0038787	CG4360	CG4360	CG4360	3R	934.536	0.146567	0.0337416	4.34379	1.40044e-05	0.000164683
FBgn0051075	CG31075	CG31075	CG31075	3R	1488.99	-0.169179	0.0389698	-4.34128	1.41656e-05	0.00016643
FBgn0037989	CG14741	CG14741	CG14741	3R	1042.65	0.23751	0.0547324	4.33947	1.42825e-05	0.000167653
FBgn0033052	CG33131	SCAP	SREBP cleavage activating protein	2R	1401.94	0.16524	0.0380808	4.33921	1.42997e-05	0.000167656
FBgn0025777	CG11324	homer	homer	2L	1495.55	0.117769	0.0271414	4.33907	1.43084e-05	0.000167656
FBgn0038397	CG10185	CG10185	CG10185	3R	270.502	0.275485	0.0635205	4.33695	1.44475e-05	0.000169135
FBgn0038353	CG5399	CG5399	CG5399	3R	3929.12	-0.200444	0.0462378	-4.33507	1.45716e-05	0.000170429
FBgn0033063	CG14589	CG14589	CG14589	2R	1388.56	-0.148972	0.0343659	-4.33488	1.4584e-05	0.000170429
FBgn0034664	CG4377	CG4377	CG4377	2R	2226.17	-0.244705	0.0564553	-4.33448	1.46102e-05	0.000170583
FBgn0259736	CG42390	CG42390	CG42390	3R	4163.21	0.161114	0.0371853	4.33272	1.47276e-05	0.0001718
FBgn0002643	CG8118	mam	mastermind	2R	748.448	0.295237	0.0681588	4.3316	1.48027e-05	0.000172522
FBgn0030798	CG13003	CG13003	CG13003	X	343.199	0.332317	0.0767314	4.33091	1.48497e-05	0.000172916
FBgn0030317	CG1561	CG1561	CG1561	X	1221.23	-0.238504	0.0550746	-4.33056	1.48732e-05	0.000173036
FBgn0035171	CG12502	CG12502	CG12502	3L	236.125	0.237067	0.0547778	4.3278	1.50608e-05	0.000175064
FBgn0085370	CG34341	Pde11	Phosphodiesterase 11	2L	1652.46	0.204752	0.0473351	4.32558	1.52132e-05	0.000176678
FBgn0031681	CG31651	pgant5	polypeptide GalNAc transferase 5	2L	1144.46	0.176469	0.0408057	4.32463	1.52788e-05	0.000177282
FBgn0031738	CG9171	CG9171	CG9171	2L	835.094	0.172646	0.0399313	4.32358	1.53515e-05	0.000177969
FBgn0039048	CG17111	CG17111	CG17111	3R	867.788	0.197773	0.045746	4.32329	1.53719e-05	0.000178047
FBgn0032644	CG5131	CG5131	CG5131	2L	198.76	-0.237018	0.0548521	-4.32104	1.55292e-05	0.000179711
FBgn0036044	CG14168	Zasp67	Zasp67	3L	62.8774	-0.495793	0.114781	-4.31946	1.56412e-05	0.000180847
FBgn0039213	CG6668	atl	atlastin	3R	4843.78	0.115935	0.0268417	4.3192	1.56594e-05	0.000180898
FBgn0261954	CG4399	east	enhanced adult sensory threshold	X	1125.35	0.317524	0.0735395	4.31773	1.57642e-05	0.000181949
FBgn0033816	CG4679	CG4679	CG4679	2R	526.079	-0.180662	0.0418513	-4.31675	1.58343e-05	0.000182596
FBgn0085399	CG34370	CG34370	CG34370	2R	296.794	0.21484	0.0497789	4.31588	1.58969e-05	0.000183157
FBgn0053012	CG33012	CG33012	CG33012	2R	85.9846	0.338555	0.078456	4.31522	1.59441e-05	0.000183441
FBgn0030328	CG2446	Amun	Amun	X	1463.68	0.224937	0.0521273	4.31515	1.59496e-05	0.000183441
FBgn0034842	CG9868	Prosbeta5R1	Proteasome beta5 subunit-related 1	2R	1760.01	-0.176264	0.040852	-4.31468	1.59832e-05	0.000183667
FBgn0031558	CG16704	CG16704	CG16704	2L	455.299	-0.35416	0.0820939	-4.31408	1.60271e-05	0.00018401
FBgn0262006	CG42824	CG42824	CG42824	3R	88.223	-0.353178	0.0818785	-4.31345	1.6073e-05	0.000184356
FBgn0024232	CG18471	gprs	gprs	2R	323.283	0.262076	0.0607604	4.31327	1.60854e-05	0.000184356
FBgn0000157	CG3629	Dll	Distal-less	2R	195.902	0.284985	0.066077	4.31293	1.61108e-05	0.000184486
FBgn0052382	CG32382	sphinx2	sphinx2	3L	542.576	-0.23158	0.0537192	-4.31094	1.62564e-05	0.000185681
FBgn0039735	CG7911	CG7911	CG7911	3R	875.297	-0.190162	0.0441136	-4.31073	1.62719e-05	0.000185681
FBgn0036764	CG5535	CG5535	CG5535	3L	507.267	0.174262	0.0404249	4.31075	1.62703e-05	0.000185681
FBgn0010747	CG4659	Srp54k	Signal recognition particle protein 54k	3L	2771.28	-0.114985	0.0266733	-4.31085	1.62631e-05	0.000185681
FBgn0051038	CG31038	CG31038	CG31038	3R	2094.45	0.110778	0.0257145	4.30798	1.6475e-05	0.000187835
FBgn0085346	CG34317	CG34317	CG34317	3R	480.337	-0.184606	0.0428696	-4.30623	1.66063e-05	0.000189167
FBgn0037462	CG15179	sunz	sungrazer	3R	822.461	-0.175697	0.0408495	-4.30109	1.6996e-05	0.000193438
FBgn0039858	CG11525	CycG	Cyclin G	3R	12329.7	0.178002	0.041397	4.29988	1.7089e-05	0.000194328
FBgn0040600	CG13631	CG13631	CG13631	3R	1449.98	-0.200117	0.0465516	-4.29882	1.71712e-05	0.000195093
FBgn0024963	CG7535	GluClalpha	GluClalpha	3R	1660.45	0.24043	0.0559364	4.29827	1.72138e-05	0.000195407
FBgn0039026	CG7029	CG7029	CG7029	3R	2627.62	0.275018	0.0639879	4.29797	1.72369e-05	0.000195501
FBgn0040398	CG14629	CG14629	CG14629	X	5335.01	-0.245265	0.0570765	-4.29712	1.73029e-05	0.000195921
FBgn0051948	CG31948	CG31948	CG31948	2L	7339.03	-0.119226	0.0277457	-4.29711	1.73039e-05	0.000195921
FBgn0010241	CG8523	Mdr50	Multi drug resistance 50	2R	727.054	0.238093	0.055421	4.29609	1.7384e-05	0.000196658
FBgn0030521	CG10992	CtsB1	Cathepsin B1	X	8195.72	-0.15416	0.035902	-4.2939	1.75558e-05	0.000198431
FBgn0033836	CG18278	CG18278	CG18278	2R	198.64	0.393608	0.0917255	4.29115	1.7775e-05	0.000200389
FBgn0039064	CG4467	CG4467	CG4467	3R	743.489	0.28926	0.0674057	4.29132	1.77612e-05	0.000200389
FBgn0033212	CG1399	CG1399	CG1399	2R	1604.08	0.224892	0.0524056	4.29138	1.7757e-05	0.000200389
FBgn0042630	CG32139	Sox21b	Sox21b	3L	106.878	0.295403	0.0688494	4.29057	1.78215e-05	0.000200741
FBgn0011837	CG4070	Tis11	Tis11 homolog	X	1057.01	0.264544	0.0617076	4.28706	1.81057e-05	0.000203767
FBgn0260746	CG3132	Ect3	Ectoderm-expressed 3	3R	433.755	-0.233671	0.0545327	-4.28497	1.82761e-05	0.000205508
FBgn0032495	CG16820	CG16820	CG16820	2L	991.851	-0.220044	0.0513571	-4.28458	1.83084e-05	0.000205694
FBgn0015399	CG12283	kek1	kekkon-1	2L	255.33	0.242177	0.0565387	4.28339	1.84066e-05	0.000206621
FBgn0035779	CG8562	CG8562	CG8562	3L	1767.04	-0.234621	0.054808	-4.28078	1.86242e-05	0.000208884
FBgn0085369	CG34340	CG34340	CG34340	2L	108.924	0.287117	0.0671187	4.27775	1.88792e-05	0.000211398
FBgn0052676	CG32676	CG32676	CG32676	X	1896.06	0.226072	0.0528486	4.27773	1.88806e-05	0.000211398
FBgn0038160	CG9759	CG9759	CG9759	3R	27.5385	0.480586	0.112359	4.27723	1.89231e-05	0.000211468
FBgn0053965	CG33965	CG33965	CG33965	3L	136.163	-0.329072	0.0769382	-4.27709	1.89352e-05	0.000211468
FBgn0035679	CG10467	CG10467	CG10467	3L	1078.34	-0.256543	0.0599768	-4.27736	1.8912e-05	0.000211468
FBgn0028400	CG10047	Syt4	Synaptotagmin 4	3R	1272.32	0.184258	0.0430827	4.27683	1.89572e-05	0.000211532
FBgn0038881	CG16791	CG16791	CG16791	3R	1488.43	0.230493	0.0538978	4.27648	1.89875e-05	0.00021169
FBgn0019929	CG2045	Ser7	Ser7	X	1067.85	0.293442	0.068628	4.27584	1.90417e-05	0.000212114
FBgn0085434	CG34405	NaCP60E	Na channel protein 60E	2R	1766.32	0.330348	0.0772778	4.2748	1.91305e-05	0.000212781
FBgn0032388	CG6686	CG6686	CG6686	2L	1024.19	0.176512	0.0412916	4.27476	1.9134e-05	0.000212781
FBgn0033268	CG2297	Obp44a	Odorant-binding protein 44a	2R	9724.58	-0.159387	0.037302	-4.27288	1.92967e-05	0.000214408
FBgn0260486	CG42533	Ziz	Zizimin ortholog (H. sapiens)	2L	1193.6	0.271921	0.0636628	4.27127	1.94361e-05	0.000215774
FBgn0036557	CG5904	mRpS31	mitochondrial ribosomal protein S31	3L	433.147	-0.238801	0.0559295	-4.26969	1.95747e-05	0.000217128
FBgn0035253	CG7971	CG7971	CG7971	3L	3283.98	0.239108	0.0560288	4.2676	1.97589e-05	0.000218986
FBgn0051777	CG31777	CG31777	CG31777	2L	237.152	-0.272401	0.0638963	-4.26317	2.0155e-05	0.000222999
FBgn0250832	CG33495	Dup99B	Ductus ejaculatorius peptide 99B	3R	6803.78	-0.267057	0.062642	-4.26322	2.01505e-05	0.000222999
FBgn0263397	CG8585	Ih	I[[h]] channel	2R	1807.09	0.23667	0.0555193	4.26283	2.01854e-05	0.000223146
FBgn0035415	CG14966	CG14966	CG14966	3L	147.916	-0.259838	0.0609664	-4.26199	2.02611e-05	0.000223795
FBgn0000566	CG5345	Eip55E	Eip55E	2R	1244.81	-0.154065	0.0361863	-4.25754	2.06693e-05	0.000228111
FBgn0032769	CG10750	CG10750	CG10750	2L	917.361	-0.169736	0.0398712	-4.25711	2.07088e-05	0.000228354
FBgn0039916	CG9935	CG9935	CG9935	4	213.062	0.257535	0.0605047	4.25645	2.07695e-05	0.000228832
FBgn0025637	CG16983	skpA	skpA	X	1889.75	-0.179836	0.0422552	-4.25595	2.08167e-05	0.000229158
FBgn0029079	CG4924	icln	icln	2R	116.449	-0.314208	0.0739096	-4.25125	2.12584e-05	0.000233629
FBgn0038334	CG6130	h-cup	heineken-cup	3R	1806.5	-0.151939	0.0357396	-4.25127	2.12561e-05	0.000233629
FBgn0032078	CG9520	C1GalTA	Core 1 Galactosyltransferase A	2L	578.051	0.149231	0.0351154	4.24972	2.14035e-05	0.000235026
FBgn0030597	CG9504	Eo	Ecdysone oxidase	X	105.124	-0.330972	0.0778947	-4.24897	2.1476e-05	0.000235624
FBgn0261046	CG31190	Dscam3	Down syndrome cell adhesion molecule 3	3R	300.622	0.275651	0.0648957	4.2476	2.16077e-05	0.000236871
FBgn0004242	CG3139	Syt1	Synaptotagmin 1	2L	3669.5	0.285749	0.0673195	4.24467	2.18918e-05	0.000239784
FBgn0035667	CG10475	Jon65Ai	Jonah 65Ai	3L	1884.75	-0.421387	0.0993053	-4.24334	2.20213e-05	0.000241001
FBgn0263257	CG43395	Cngl	Cyclic nucleotide-gated ion channel-like	X	639.923	0.332241	0.078353	4.24031	2.23209e-05	0.000244077
FBgn0021764	CG5227	sdk	sidekick	X	577.824	0.283214	0.0667978	4.23986	2.23655e-05	0.000244361
FBgn0039326	CG10562	CG10562	CG10562	3R	618.297	0.235363	0.0555708	4.23538	2.28165e-05	0.00024908
FBgn0037726	CG9492	CG9492	CG9492	3R	270.609	0.265612	0.0627217	4.23476	2.28792e-05	0.000249556
FBgn0085468	CG34439	CG34439	CG34439	2R	1930.23	-0.220593	0.0521255	-4.23195	2.31671e-05	0.000252487
FBgn0031822	CG9548	CG9548	CG9548	2L	192.533	-0.277314	0.0655538	-4.23032	2.33354e-05	0.00025411
FBgn0035722	CG10075	CG10075	CG10075	3L	500.729	-0.223438	0.0528322	-4.22921	2.34516e-05	0.000255163
FBgn0265595	CG44422	CG44422	CG44422	X	257.69	0.235686	0.0557358	4.22862	2.35129e-05	0.000255617
FBgn0035196	CG9129	CG9129	CG9129	3L	5110.26	-0.156819	0.0370886	-4.22822	2.35543e-05	0.000255855
FBgn0063497	CG17524	GstE3	Glutathione S transferase E3	2R	1463.49	0.19625	0.0464254	4.22721	2.36604e-05	0.000256795
FBgn0033518	CG11765	Prx2540-2	Peroxiredoxin 2540-2	2R	1835.34	-0.175481	0.0415235	-4.22605	2.37826e-05	0.000257908
FBgn0041188	CG5166	Atx2	Ataxin-2	3R	2390.04	0.275227	0.065144	4.2249	2.39046e-05	0.000259015
FBgn0031424	CG9887	VGlut	Vesicular glutamate transporter	2L	849.457	0.18419	0.0436067	4.22389	2.40118e-05	0.000259962
FBgn0040309	CG1633	Jafrac1	thioredoxin peroxidase 1	X	4459.83	-0.198578	0.047031	-4.22227	2.41852e-05	0.000261624
FBgn0030859	CG12990	CG12990	CG12990	X	2113.49	-0.192754	0.0456546	-4.222	2.4214e-05	0.000261719
FBgn0035724	CG10064	CG10064	CG10064	3L	3160.17	-0.177076	0.0419475	-4.22138	2.42816e-05	0.000262233
FBgn0053123	CG33123	CG33123	CG33123	2L	944.828	-0.14389	0.0341276	-4.21623	2.48418e-05	0.000268062
FBgn0038089	CG14387	d-cup	davis-cup	3R	307.812	-0.213305	0.0506024	-4.21532	2.49424e-05	0.000268926
FBgn0037721	CG9427	CG9427	CG9427	3R	442.186	-0.195313	0.0463398	-4.21481	2.49986e-05	0.000269311
FBgn0037354	CG12171	CG12171	CG12171	3R	1306.24	0.215704	0.0511865	4.21409	2.5079e-05	0.000269955
FBgn0261556	CG42674	CG42674	CG42674	3L	805.544	0.240171	0.0570217	4.21193	2.532e-05	0.000272325
FBgn0052264	CG32264	CG32264	CG32264	3L	3014.69	0.204261	0.0485253	4.20937	2.56082e-05	0.000275199
FBgn0000052	CG9127	ade2	adenosine 2	2L	1633.8	-0.22239	0.0528455	-4.20832	2.57281e-05	0.000276261
FBgn0029864	CG15894	CG15894	CG15894	X	194.648	0.349685	0.0831926	4.20331	2.63035e-05	0.000282125
FBgn0039360	CG4774	CLS	cardiolipin synthase	3R	1465.83	-0.124886	0.0297122	-4.2032	2.63173e-05	0.000282125
FBgn0085446	CG34417	CG34417	CG34417	X	5954.71	0.272678	0.0649016	4.2014	2.65265e-05	0.000284135
FBgn0041210	CG1770	HDAC4	HDAC4	X	1055.15	0.247045	0.0588034	4.2012	2.65504e-05	0.000284159
FBgn0030884	CG6847	CG6847	CG6847	X	282.645	0.227084	0.0540722	4.19965	2.67325e-05	0.000285874
FBgn0034122	CG15711	CG15711	CG15711	2R	800.881	-0.176531	0.0420518	-4.19794	2.69358e-05	0.000287813
FBgn0031143	CG1532	CG1532	CG1532	X	1111.73	-0.197001	0.0469405	-4.19683	2.70674e-05	0.000288748
FBgn0027598	CG31012	cindr	CIN85 and CD2AP orthologue	3R	1793.5	0.141315	0.033671	4.19692	2.70564e-05	0.000288748
FBgn0259735	CG42389	CG42389	CG42389	2L	1356.59	0.2835	0.0675687	4.19573	2.71995e-05	0.000289921
FBgn0030257	CG11160	CG11160	CG11160	X	186.68	0.237861	0.056721	4.19352	2.74654e-05	0.000292518
FBgn0259244	CG42342	CG42342	CG42342	3R	376.071	0.237141	0.0565573	4.19293	2.75379e-05	0.000293052
FBgn0034362	CG5323	CG5323	CG5323	2R	428.781	-0.166033	0.0396129	-4.19139	2.77247e-05	0.0002948
FBgn0052576	CG32576	CG32576	CG32576	X	2877.24	-0.280521	0.0669316	-4.19117	2.77524e-05	0.000294855
FBgn0263198	CG10473	Acn	Acinus	2L	1698.11	0.151126	0.0360604	4.1909	2.7785e-05	0.000294962
FBgn0053301	CG33301	CG33301	CG33301	2L	554.236	0.339228	0.0809627	4.18993	2.79037e-05	0.000295982
FBgn0031977	CG7380	baf	barrier to autointegration factor	2L	718.563	-0.186987	0.0446461	-4.1882	2.81176e-05	0.000298011
FBgn0032600	CG17912	CG17912	CG17912	2L	1282.09	0.20421	0.0487643	4.18769	2.81813e-05	0.000298444
FBgn0031831	CG11043	CG11043	CG11043	2L	869.611	-0.170034	0.0406224	-4.18572	2.84259e-05	0.000300791
FBgn0033100	CG3420	CG3420	CG3420	2R	320.044	-0.234609	0.0560542	-4.18539	2.84672e-05	0.000300938
FBgn0038387	CG5268	blp	black pearl	3R	665.19	-0.219629	0.052477	-4.18525	2.84857e-05	0.000300938
FBgn0036969	CG6663	Spn77Bb	Serpin 77Bb	3L	9232.69	-0.297334	0.0710554	-4.18453	2.85751e-05	0.000301153
FBgn0004797	CG31991	mdy	midway	2L	608.297	0.244882	0.0585185	4.1847	2.85544e-05	0.000301153
FBgn0013342	CG17248	nSyb	neuronal Synaptobrevin	3L	4156.97	0.177544	0.0424256	4.18485	2.85357e-05	0.000301153
FBgn0034318	CG14500	CG14500	CG14500	2R	289.887	-0.306834	0.0733524	-4.18301	2.87676e-05	0.000302695
FBgn0261085	CG10617	Syt12	Synaptotagmin 12	X	145.257	0.263089	0.0628923	4.18317	2.87474e-05	0.000302695
FBgn0261999	CG42817	CG42817	CG42817	2L	593.983	0.256208	0.0612601	4.18229	2.88587e-05	0.00030341
FBgn0028481	CG4341	CG4341	CG4341	2L	477.898	0.200946	0.0480492	4.18209	2.88842e-05	0.000303434
FBgn0035374	CG2101	mRpS35	mitochondrial ribosomal protein S35	3L	455.232	-0.202719	0.0484771	-4.18175	2.89272e-05	0.000303498
FBgn0016926	CG4710	Pino	Pinocchio	2L	7190.04	0.149968	0.035863	4.18168	2.89366e-05	0.000303498
FBgn0033446	CG1648	CG1648	CG1648	2R	11980.1	0.265386	0.0634672	4.18146	2.89641e-05	0.000303543
FBgn0003257	CG3593	r-l	rudimentary-like	3R	381.979	-0.280538	0.0671118	-4.18015	2.91314e-05	0.000305053
FBgn0038105	CG8063	yellow-f2	yellow-f2	3R	660.128	-0.187036	0.0447577	-4.17886	2.92969e-05	0.000306541
FBgn0262567	CG43107	CG43107	CG43107	2R	45.1008	-0.380116	0.0909927	-4.17743	2.94817e-05	0.000308228
FBgn0037018	CG4042	CG4042	CG4042	3L	312.062	-0.198968	0.0476834	-4.17269	3.01024e-05	0.000314467
FBgn0010473	CG15427	tutl	turtle	2L	1246.03	0.315857	0.0757114	4.17185	3.0214e-05	0.000315381
FBgn0029976	CG1514	snz	snazarus	X	899.4	0.209997	0.0503409	4.17149	3.02615e-05	0.000315626
FBgn0013973	CG1470	Gycbeta100B	Guanylyl cyclase beta-subunit at 100B	3R	336.23	0.213165	0.0511036	4.17123	3.02957e-05	0.000315731
FBgn0038236	CG3360	Cyp313a1	Cyp313a1	3R	2834.22	-0.329339	0.0789644	-4.17072	3.03635e-05	0.000315934
FBgn0030057	CG12108	Ppt1	Palmitoyl-protein thioesterase 1	X	254.164	-0.220883	0.0529583	-4.17089	3.03417e-05	0.000315934
FBgn0039508	CG3368	CG3368	CG3368	3R	462.767	0.173753	0.0416687	4.16988	3.04758e-05	0.000316851
FBgn0086675	CG4396	fne	found in neurons	X	542.232	0.301005	0.0722164	4.1681	3.07146e-05	0.000318886
FBgn0052656	CG32656	Muc11A	Mucin 11A	X	12482.5	0.189987	0.0455815	4.16806	3.07202e-05	0.000318886
FBgn0002940	CG4550	ninaE	neither inactivation nor afterpotential E	3R	83721.8	0.104873	0.0251654	4.16734	3.08172e-05	0.00031964
FBgn0262636	CG2052	Lin29	Lin29	4	393.185	0.253336	0.0607961	4.16697	3.08673e-05	0.000319906
FBgn0038332	CG6136	CG6136	CG6136	3R	392.399	-0.171044	0.0410532	-4.1664	3.09451e-05	0.000320459
FBgn0033543	CG12338	CG12338	CG12338	2R	1361.68	-0.215769	0.0518253	-4.1634	3.13545e-05	0.000324442
FBgn0028562	CG17975	sut2	sugar transporter 2	2R	86.1901	-0.335905	0.0807258	-4.16107	3.16764e-05	0.00032743
FBgn0036774	CG7354	mRpS26	mitochondrial ribosomal protein S26	3L	408.117	-0.191931	0.0461267	-4.16095	3.16932e-05	0.00032743
FBgn0041092	CG13109	tai	taiman	2L	1202.48	0.308562	0.0741879	4.1592	3.1937e-05	0.000329689
FBgn0263456	CG43479	nwk	nervous wreck	3L	1583.89	0.249995	0.0601589	4.15557	3.24481e-05	0.000334701
FBgn0039081	CG4370	Irk2	Inwardly rectifying potassium channel 2	3R	1429.17	-0.120157	0.0289175	-4.15517	3.25049e-05	0.000335023
FBgn0037705	CG9381	mura	murashka	3R	1565.54	0.308713	0.0743437	4.15252	3.28838e-05	0.000338662
FBgn0001122	CG2204	Galphao	G protein alpha o subunit	2R	1276.65	0.212467	0.0511702	4.15216	3.29349e-05	0.000338922
FBgn0031835	CG11319	CG11319	CG11319	2L	903.632	0.243532	0.0586743	4.15057	3.3165e-05	0.000341021
FBgn0035480	CG14984	CG14984	CG14984	3L	327.598	0.260152	0.0627118	4.14838	3.34831e-05	0.000344022
FBgn0031639	CG2937	mRpS2	mitochondrial ribosomal protein S2	2L	322.805	-0.204996	0.0494345	-4.14683	3.37117e-05	0.0003461
FBgn0037669	CG9740	CG9740	CG9740	3R	232.754	-0.237575	0.0573054	-4.14577	3.38679e-05	0.000347431
FBgn0063492	CG17533	GstE8	Glutathione S transferase E8	2R	464.375	0.256864	0.0619667	4.14519	3.39526e-05	0.000348028
FBgn0034911	CG5549	CG5549	CG5549	2R	210.007	0.249991	0.0603223	4.14426	3.40907e-05	0.000349154
FBgn0261552	CG42670	ps	pasilla	3R	8123.01	0.199267	0.0480847	4.14409	3.41158e-05	0.000349154
FBgn0261060	CG42608	Sfp93F	Seminal fluid protein 93F	3R	1779.59	-0.213061	0.0514357	-4.14228	3.43873e-05	0.000351658
FBgn0043470	CG12350	lambdaTry	lambdaTry	2R	1541.99	-0.255631	0.0617298	-4.14112	3.45607e-05	0.000353114
FBgn0038938	CG7084	CG7084	CG7084	3R	3959.84	0.189188	0.045687	4.14097	3.45836e-05	0.000353114
FBgn0016675	CG9976	Lectin-galC1	Galactose-specific C-type lectin	2L	1017.74	-0.235172	0.0568104	-4.1396	3.47914e-05	0.000354959
FBgn0014000	CG10658	Hf	Helical Factor	2L	991.022	-0.187071	0.0451936	-4.13932	3.48331e-05	0.000355108
FBgn0000547	CG12676	ed	echinoid	2L	736.246	0.274666	0.0663604	4.13901	3.48805e-05	0.000355314
FBgn0005632	CG1945	faf	fat facets	3R	2625.29	0.27151	0.0656389	4.13642	3.52759e-05	0.000359063
FBgn0035016	CG4612	CG4612	CG4612	2R	961.855	0.197474	0.0477561	4.13506	3.5486e-05	0.000360921
FBgn0083949	CG34113	CG34113	CG34113	3R	258.546	0.290075	0.0701923	4.13258	3.58713e-05	0.000364557
FBgn0039647	CG14509	CG14509	CG14509	3R	811.747	0.250121	0.0605481	4.13095	3.61269e-05	0.000366656
FBgn0034415	CG15116	CG15116	CG15116	2R	726.685	-0.231317	0.0559967	-4.1309	3.61338e-05	0.000366656
FBgn0014135	CG4608	bnl	branchless	3R	263.47	0.262751	0.0636145	4.13036	3.62199e-05	0.000367246
FBgn0265523	CG4013	Smr	Smrter	X	731.485	0.339255	0.0821496	4.12973	3.63194e-05	0.000367969
FBgn0031955	CG14535	CG14535	CG14535	2L	87.1273	0.334713	0.0810689	4.12875	3.64748e-05	0.000369258
FBgn0016920	CG11020	nompC	no mechanoreceptor potential C	2L	96.7682	0.317876	0.0769999	4.12827	3.65498e-05	0.00036952
FBgn0016120	CG6030	ATPsyn-d	ATP synthase%2C subunit d	3R	6288.51	-0.242834	0.0588227	-4.12823	3.65571e-05	0.00036952
FBgn0002031	CG10691	l(2)37Cc	lethal (2) 37Cc	2L	2842.74	-0.130685	0.0316598	-4.12778	3.6629e-05	0.000369961
FBgn0033652	CG12443	ths	thisbe	2R	364.263	0.241497	0.0585131	4.12724	3.67151e-05	0.000370545
FBgn0260942	CG6921	bond	james bond	3R	2799.17	-0.142222	0.034463	-4.12682	3.67817e-05	0.000370931
FBgn0264342	CG43798	CG43798	CG43798	2L	138.944	-0.260457	0.0631241	-4.12612	3.68943e-05	0.000371781
FBgn0037670	CG8436	CG8436	CG8436	3R	158.818	-0.262742	0.0636817	-4.12586	3.69358e-05	0.000371913
FBgn0259822	CG42403	Ca-beta	Ca2+-channel-protein-beta-subunit	2L	895.899	0.283238	0.0686603	4.12521	3.70399e-05	0.000372675
FBgn0031294	CG31795	IA-2	IA-2 ortholog	2L	8093.78	0.24955	0.0605007	4.12474	3.71147e-05	0.000373141
FBgn0031651	CG8849	mRpL24	mitochondrial ribosomal protein L24	2L	679.469	-0.183227	0.044432	-4.12376	3.72742e-05	0.000374457
FBgn0050403	CG30403	CG30403	CG30403	2R	21.0994	0.463347	0.112413	4.12185	3.75848e-05	0.000377288
FBgn0003459	CG3836	stwl	stonewall	3L	350.678	0.215448	0.052276	4.12136	3.76641e-05	0.000377795
FBgn0040308	CG1274	Jafrac2	thioredoxin peroxidase 2	3L	1918.65	-0.142814	0.0346624	-4.12015	3.78619e-05	0.000379488
FBgn0259226	CG42326	CG42326	CG42326	2R	112.586	0.289698	0.0703954	4.1153	3.86683e-05	0.000386998
FBgn0040389	CG14048	mRpL14	mitochondrial ribosomal protein L14	X	248.457	-0.228273	0.0554696	-4.11528	3.86703e-05	0.000386998
FBgn0260861	CG9298	Trs23	TRAPP subunit 23 ortholog (S. cerevisiae)	2L	233.592	-0.228858	0.0556165	-4.11494	3.87283e-05	0.000387283
FBgn0010173	CG9633	RpA-70	Replication Protein A 70	3R	974.181	0.154171	0.0374782	4.11363	3.89492e-05	0.000389195
FBgn0014133	CG1822	bif	bifocal	X	1425.15	0.210076	0.0511011	4.11099	3.93972e-05	0.000393371
FBgn0032151	CG4128	nAChRalpha6	nicotinic Acetylcholine Receptor alpha6	2L	362.155	0.310273	0.0755319	4.10784	3.99378e-05	0.000397654
FBgn0014141	CG3937	cher	cheerio	3R	2950.02	0.214452	0.0522064	4.10778	3.99475e-05	0.000397654
FBgn0023479	CG4821	Tequila	Tequila	3L	4516.5	0.17443	0.0424601	4.10809	3.98937e-05	0.000397654
FBgn0037754	CG8500	CG8500	CG8500	3R	682.872	0.167474	0.0407696	4.10782	3.99405e-05	0.000397654
FBgn0033448	CG1623	hebe	hebe	2R	1825.05	0.134753	0.0328096	4.10713	4.00607e-05	0.000398478
FBgn0034232	CG4866	CG4866	CG4866	2R	120.902	-0.304665	0.0742248	-4.10463	4.04959e-05	0.000402298
FBgn0038749	CG4468	Xport	exit protein of rhodopsin and TRP	3R	486.211	-0.20217	0.0492548	-4.10457	4.05062e-05	0.000402298
FBgn0038122	CG8138	CG8138	CG8138	3R	602.664	-0.185451	0.0452114	-4.10185	4.09854e-05	0.000406749
FBgn0265182	CG44247	CG44247	CG44247	2R	930.049	0.191444	0.046676	4.10154	4.10414e-05	0.000406996
FBgn0000024	CG17907	Ace	Acetylcholine esterase	3R	1159.72	0.252094	0.0614794	4.10046	4.12329e-05	0.000408586
FBgn0263352	CG7015	Unr	Upstream of N-ras	3L	1437.57	0.305607	0.0745738	4.09805	4.16653e-05	0.000412559
FBgn0028875	CG32975	nAChRalpha5	nicotinic Acetylcholine Receptor alpha5	2L	420.654	0.306294	0.0747451	4.09785	4.17006e-05	0.000412597
FBgn0250841	CG17242	CG17242	CG17242	2L	3555.08	0.244149	0.0595922	4.097	4.18534e-05	0.000413796
FBgn0032799	CG10166	CG10166	CG10166	2L	549.26	-0.23279	0.0568272	-4.09645	4.19534e-05	0.000414472
FBgn0266019	CG43154	rudhira	rudhira	X	1984.63	0.265425	0.0648191	4.09486	4.22425e-05	0.000417013
FBgn0039630	CG11843	CG11843	CG11843	3R	50.33	0.363786	0.0888668	4.09361	4.24702e-05	0.000418946
FBgn0037336	CG2519	CG2519	CG2519	3R	1490.26	0.224084	0.054747	4.09309	4.2567e-05	0.000419585
FBgn0034059	CG8320	CG8320	CG8320	2R	423.016	-0.216554	0.0529099	-4.09289	4.2603e-05	0.000419624
FBgn0015591	CG13633	AstA	Allatostatin A	3R	458.773	0.175504	0.0429035	4.09067	4.30124e-05	0.000423338
FBgn0015245	CG12101	Hsp60	Heat shock protein 60	X	6110.59	-0.1476	0.0360982	-4.08885	4.33517e-05	0.000426356
FBgn0052432	CG32432	CG32432	CG32432	3L	565.654	0.26966	0.0659706	4.08758	4.35904e-05	0.000428382
FBgn0039886	CG2003	CG2003	CG2003	3R	236.285	0.230743	0.0564717	4.086	4.38872e-05	0.000430976
FBgn0036094	CG14153	CG14153	CG14153	3L	184.005	-0.263047	0.0643819	-4.08572	4.39397e-05	0.000431168
FBgn0031345	CG18132	CG18132	CG18132	2L	597.718	-0.237351	0.0581496	-4.08173	4.47019e-05	0.00043832
FBgn0010043	CG4371	GstD7	Glutathione S transferase D7	3R	27.8429	0.433371	0.1063	4.07686	4.5648e-05	0.000446928
FBgn0037178	CG12546	CG12546	CG12546	3L	106.668	-0.290131	0.0711635	-4.07697	4.56273e-05	0.000446928
FBgn0036460	CG5114	CG5114	CG5114	3L	540.024	-0.177057	0.0434408	-4.07582	4.5853e-05	0.0004486
FBgn0003862	CG8651	trx	trithorax	3R	1197.11	0.313842	0.0770068	4.0755	4.59146e-05	0.000448867
FBgn0038678	CG14283	mRpL55	mitochondrial ribosomal protein L55	3R	154.785	-0.270655	0.0664179	-4.07503	4.60091e-05	0.000449455
FBgn0266363	CG45011	CG45011	CG45011	2L	494.949	-0.248984	0.0611066	-4.07458	4.60979e-05	0.000449987
FBgn0035583	CG13704	CG13704	CG13704	3L	803.595	-0.168754	0.0414323	-4.07302	4.64082e-05	0.000452679
FBgn0003345	CG8544	sd	scalloped	X	1196.37	0.228929	0.0562266	4.07155	4.67023e-05	0.000455209
FBgn0032216	CG5384	CG5384	CG5384	2L	1889.74	-0.127799	0.031423	-4.06707	4.76081e-05	0.000463692
FBgn0036183	CG6083	CG6083	CG6083	3L	981.491	-0.139733	0.0343627	-4.0664	4.77454e-05	0.000464684
FBgn0039872	CG2196	salt	salty dog	3R	2284.58	0.29413	0.0723568	4.065	4.80331e-05	0.000466685
FBgn0031684	CG8680	CG8680	CG8680	2L	2548.12	-0.190807	0.0469423	-4.0647	4.80935e-05	0.000466685
FBgn0030887	CG6867	CG6867	CG6867	X	474.867	0.180035	0.0442878	4.06511	4.80099e-05	0.000466685
FBgn0027287	CG33206	Gmap	Golgi microtubule-associated protein	X	2237.23	0.178329	0.0438708	4.06487	4.80602e-05	0.000466685
FBgn0053196	CG33196	dp	dumpy	2L	1726.25	0.327923	0.0807272	4.06211	4.86311e-05	0.000471553
FBgn0028948	CG15253	CG15253	CG15253	2L	33.6433	0.460314	0.11338	4.05993	4.90865e-05	0.000475265
FBgn0031902	CG4969	Wnt6	Wnt oncogene analog 6	2L	349.12	0.183562	0.0452128	4.05995	4.90834e-05	0.000475265
FBgn0052736	CG32736	CG32736	CG32736	X	350.886	-0.226741	0.055867	-4.05859	4.93701e-05	0.000477658
FBgn0085227	CG34198	CG34198	CG34198	2R	155.533	-0.30302	0.0746792	-4.05763	4.95736e-05	0.000479272
FBgn0039809	CG15547	CG15547	CG15547	3R	1371.47	-0.170394	0.042001	-4.0569	4.9729e-05	0.000480421
FBgn0040233	CG33694	cana	CENP-ana	2L	1455.08	0.217887	0.0537146	4.05639	4.9838e-05	0.000481118
FBgn0038666	CG5451	Smu1	SMU1 ortholog	3R	217.072	-0.209663	0.0516959	-4.05571	4.9982e-05	0.000482153
FBgn0051313	CG31313	CG31313	CG31313	3R	2544.02	-0.226248	0.0557895	-4.0554	5.00492e-05	0.000482446
FBgn0039528	CG5634	dsd	distracted	3R	999.628	0.226389	0.0558319	4.05484	5.01684e-05	0.00048324
FBgn0019985	CG11144	mGluR	metabotropic Glutamate Receptor	4	284.272	0.29934	0.0738992	4.05065	5.10751e-05	0.000491612
FBgn0036534	CG6169	Dcp2	Decapping protein 2	3L	1874.44	0.205418	0.0507236	4.04975	5.12729e-05	0.000493044
FBgn0038815	CG5466	CG5466	CG5466	3R	290.946	0.199204	0.0491928	4.04946	5.13367e-05	0.000493044
FBgn0031299	CG4629	CG4629	CG4629	2L	673.076	0.184321	0.045516	4.04958	5.13101e-05	0.000493044
FBgn0265101	CG9617	Sgt1	suppressor-of-G2-allele-of-skp1	3R	1134.29	-0.124269	0.0306926	-4.04882	5.14765e-05	0.000494023
FBgn0261458	CG33979	capt	capulet	2L	2533	-0.131553	0.0324941	-4.04852	5.15425e-05	0.000494295
FBgn0043535	CG30141	Obp57a	Odorant-binding protein 57a	2R	444.152	0.280222	0.0692219	4.04817	5.1619e-05	0.000494305
FBgn0037021	CG11399	CG11399	CG11399	3L	502.667	0.271875	0.0671581	4.04828	5.15945e-05	0.000494305
FBgn0010414	CG4545	SerT	Serotonin transporter	2R	183.696	0.245533	0.0607015	4.04493	5.23378e-05	0.000500456
FBgn0034938	CG3803	CG3803	CG3803	2R	260.594	-0.206408	0.0510271	-4.04507	5.23083e-05	0.000500456
FBgn0054034	CG34034	CG34034	CG34034	3R	4287.49	-0.246904	0.061056	-4.0439	5.25696e-05	0.000502306
FBgn0011554	CG12386	etaTry	etaTrypsin	2R	274.442	-0.249046	0.0616034	-4.04274	5.28305e-05	0.000504431
FBgn0039257	CG13648	tnc	tenectin	3R	626.516	0.275764	0.0682361	4.04131	5.31526e-05	0.000505693
FBgn0264895	CG44086	RapGAP1	Rap GTPase activating protein 1	2L	793.33	0.235223	0.0582052	4.04127	5.31615e-05	0.000505693
FBgn0042131	CG18808	CG18808	CG18808	3L	606.666	-0.166188	0.0411185	-4.04167	5.30719e-05	0.000505693
FBgn0035978	CG4347	UGP	UGP	3L	9318.15	0.166135	0.0411109	4.04113	5.31943e-05	0.000505693
FBgn0035944	CG5021	CG5021	CG5021	3L	948.117	-0.156839	0.0388064	-4.04157	5.30947e-05	0.000505693
FBgn0086605	CG9853	CG9853	CG9853	3R	1097.22	-0.132954	0.0328955	-4.04171	5.30631e-05	0.000505693
FBgn0035770	CG8588	pst	pastrel	3L	6083.18	-0.189343	0.0468633	-4.04033	5.33754e-05	0.000506763
FBgn0032503	CG16825	CG16825	CG16825	2L	957.271	-0.149476	0.0369964	-4.04029	5.33842e-05	0.000506763
FBgn0035357	CG1244	MEP-1	MEP-1	3L	1654.5	0.174481	0.0431902	4.03982	5.34918e-05	0.000507417
FBgn0027790	CG12023	GV1	GV1	3L	432.103	0.20886	0.0517313	4.0374	5.40473e-05	0.000512315
FBgn0039031	CG17244	CG17244	CG17244	3R	1057.84	-0.174025	0.04312	-4.03583	5.44098e-05	0.000515378
FBgn0027552	CG10863	CG10863	CG10863	3L	3879.04	-0.124421	0.0308315	-4.03552	5.4481e-05	0.00051568
FBgn0040968	CG14933	CG14933	CG14933	2L	2819.87	-0.223386	0.0553978	-4.03241	5.52088e-05	0.000522192
FBgn0085382	CG34353	CG34353	CG34353	3R	269.777	0.254763	0.0631994	4.0311	5.55171e-05	0.000524437
FBgn0030374	CG15734	CG15734	CG15734	X	346.903	-0.205473	0.0509724	-4.03106	5.55263e-05	0.000524437
FBgn0263987	CG3249	spoon	spoonbill	X	1607.61	0.184244	0.045738	4.02824	5.61955e-05	0.000530375
FBgn0053087	CG33087	LRP1	LDL receptor protein 1	2R	1052.15	0.238529	0.0592177	4.028	5.62532e-05	0.000530538
FBgn0035975	CG32042	PGRP-LA	Peptidoglycan recognition protein LA	3L	504.269	0.153807	0.0382044	4.02589	5.67603e-05	0.000534935
FBgn0087012	CG1056	5-HT2A	5-hydroxytryptamine (serotonin) receptor 2A	3R	433.647	-0.184658	0.0459128	-4.02194	5.77213e-05	0.000543601
FBgn0037962	CG6971	CG6971	CG6971	3R	992.987	-0.169701	0.0422182	-4.01961	5.82938e-05	0.000548598
FBgn0250908	CG42242	beat-VII	beat-VII	3R	289.094	0.290371	0.0722424	4.0194	5.83465e-05	0.0005487
FBgn0034882	CG5398	CG5398	CG5398	2R	1430.29	-0.130612	0.0325072	-4.01795	5.87066e-05	0.000551691
FBgn0026755	CG9481	Ugt37b1	UDP-glycosyltransferase 37b1	2L	229.941	0.25441	0.0633558	4.01557	5.93012e-05	0.000556879
FBgn0003891	CG9450	tud	tudor	2R	5240.72	0.27733	0.0690705	4.01517	5.94017e-05	0.000557423
FBgn0026869	CG1981	Thd1	Thd1	4	1579.24	0.268183	0.0668209	4.01346	5.98348e-05	0.000561085
FBgn0011701	CG31240	repo	reversed polarity	3R	216.182	0.218837	0.0545511	4.0116	6.0308e-05	0.000565117
FBgn0052040	CG32040	CG32040	CG32040	3L	48.2574	0.366602	0.0914301	4.00964	6.08117e-05	0.00056943
FBgn0031887	CG11289	CG11289	CG11289	2L	6.44176	-0.478075	0.119241	-4.00933	6.08925e-05	0.000569779
FBgn0027575	CG6706	GABA-B-R2	metabotropic GABA-B receptor subtype 2	3R	667.641	0.222692	0.0555475	4.00904	6.09668e-05	0.000570068
FBgn0033519	CG11825	CG11825	CG11825	2R	63.4778	-0.357669	0.0892574	-4.00717	6.14516e-05	0.000574191
FBgn0050043	CG30043	CG30043	CG30043	2R	199.492	0.238387	0.0594951	4.00684	6.15371e-05	0.000574218
FBgn0039787	CG9702	CG9702	CG9702	3R	1303.81	0.1656	0.0413295	4.00682	6.15422e-05	0.000574218
FBgn0051342	CG31342	CG31342	CG31342	3R	912.548	0.183898	0.0459081	4.00578	6.18143e-05	0.000576346
FBgn0028648	CG8612	mRpL50	mitochondrial ribosomal protein L50	3L	221.354	-0.235116	0.0587371	-4.00285	6.2584e-05	0.000583108
FBgn0052506	CG32506	CG32506	CG32506	X	179.054	0.289169	0.0722544	4.00209	6.27841e-05	0.000584557
FBgn0035612	CG10625	CG10625	CG10625	3L	46.6178	0.372768	0.0932074	3.99934	6.35201e-05	0.00059099
FBgn0030897	CG5744	Frq1	Frequenin 1	X	442.471	0.30225	0.0755785	3.99915	6.35695e-05	0.000591029
FBgn0038125	CG8141	CG8141	CG8141	3R	359.847	-0.198014	0.0495168	-3.99893	6.36294e-05	0.000591167
FBgn0030733	CG3560	CG3560	CG3560	X	3971.07	-0.281114	0.070328	-3.99718	6.41025e-05	0.000594719
FBgn0085432	CG34403	pan	pangolin	4	1431.55	0.270924	0.0677784	3.99721	6.40944e-05	0.000594719
FBgn0261625	CG42708	CG42708	CG42708	2R	2790.96	0.124913	0.0312758	3.9939	6.49942e-05	0.000602564
FBgn0063261	CG31275	CG31275	CG31275	3R	798.237	-0.183746	0.0460423	-3.9908	6.5851e-05	0.000610076
FBgn0262127	CG33967	kibra	kibra ortholog	3R	555.318	0.261824	0.0656544	3.98791	6.66584e-05	0.00061712
FBgn0039776	CG31022	PH4alphaEFB	prolyl-4-hydroxylase-alpha EFB	3R	742.041	-0.159602	0.0400476	-3.98531	6.7391e-05	0.000623462
FBgn0051229	CG31229	CG31229	CG31229	3R	403.847	-0.16454	0.041291	-3.9849	6.75097e-05	0.00062412
FBgn0030758	CG9819	CanA-14F	Calcineurin A at 14F	X	1968.34	0.219725	0.0551663	3.98297	6.80606e-05	0.000628325
FBgn0038282	CG33485	dpr9	dpr9	3R	306.521	0.216035	0.0542395	3.98297	6.80584e-05	0.000628325
FBgn0036494	CG7250	Toll-6	Toll-6	3L	106.398	0.329731	0.0828277	3.98093	6.86464e-05	0.000633287
FBgn0005630	CG12052	lola	longitudinals lacking	2R	4331.73	0.192806	0.0484378	3.9805	6.87709e-05	0.000633989
FBgn0029155	CG5889	Men-b	Malic enzyme b	3R	4220.01	0.188203	0.0472857	3.98014	6.8876e-05	0.000634511
FBgn0032770	CG13086	CG13086	CG13086	2L	409.024	-0.262923	0.066069	-3.97952	6.90554e-05	0.000635718
FBgn0026059	CG31045	Mhcl	Myosin heavy chain-like	3R	1880.18	0.245987	0.0618274	3.9786	6.93217e-05	0.00063772
FBgn0020257	CG9952	ppa	partner of paired	2R	516.98	0.169449	0.0425952	3.97812	6.94611e-05	0.000638555
FBgn0036725	CG18265	CG18265	CG18265	3L	42.6714	0.416795	0.104781	3.97776	6.95684e-05	0.000639092
FBgn0014391	CG9032	sun	stunted	X	2515.12	-0.24591	0.0618525	-3.97575	7.01587e-05	0.000643613
FBgn0259228	CG42328	C3G	C3G ortholog (H. sapiens)	X	1137.24	0.238503	0.0599889	3.97579	7.01458e-05	0.000643613
FBgn0033128	CG12142	Tsp42Eg	Tetraspanin 42Eg	2R	916.221	-0.155073	0.0390067	-3.97555	7.02175e-05	0.000643701
FBgn0036242	CG6793	CG6793	CG6793	3L	29.3789	-0.423173	0.10648	-3.9742	7.06166e-05	0.000646907
FBgn0262961	CG43272	CG43272	CG43272	2R	1052.79	-0.207388	0.052199	-3.97303	7.09632e-05	0.000648722
FBgn0037070	CG11309	CG11309	CG11309	3L	1983.29	-0.152364	0.0383468	-3.97331	7.08813e-05	0.000648722
FBgn0032075	CG9496	Tsp29Fb	Tetraspanin 29Fb	2L	5901.69	-0.136319	0.0343097	-3.97318	7.09196e-05	0.000648722
FBgn0259935	CG42458	CG42458	CG42458	3L	240.239	0.216879	0.0545972	3.97235	7.11659e-05	0.00065012
FBgn0265191	CG44244	Glycogenin	Glycogenin	2R	2963.34	0.161951	0.0407731	3.972	7.12727e-05	0.000650643
FBgn0027596	CG10249	CG10249	CG10249	2R	3453.84	0.198868	0.0500974	3.96963	7.1985e-05	0.000656688
FBgn0022800	CG10244	Cad96Ca	Cadherin 96Ca	3R	220.408	0.211792	0.0533598	3.96913	7.2137e-05	0.000657616
FBgn0036043	CG8177	CG8177	CG8177	3L	1969.49	0.225468	0.0568417	3.9666	7.29037e-05	0.000664144
FBgn0013348	CG2981	TpnC41C	Troponin C at 41C	2R	1749.68	-0.24296	0.0612676	-3.96556	7.32241e-05	0.000666599
FBgn0052645	CG32645	CG32645	CG32645	X	76.4477	0.317856	0.0801627	3.96513	7.3355e-05	0.000667327
FBgn0032938	CG8671	CG8671	CG8671	2L	872.105	0.165804	0.0418569	3.96123	7.4566e-05	0.000677873
FBgn0085384	CG34355	CG34355	CG34355	3R	400.665	0.210876	0.0532697	3.95864	7.53764e-05	0.000684676
FBgn0250848	CG8947	26-29-p	26-29kD-proteinase	3L	3817.1	-0.13517	0.0341467	-3.95851	7.54189e-05	0.000684676
FBgn0035186	CG13912	CG13912	CG13912	3L	435.926	-0.233201	0.0589245	-3.95762	7.57006e-05	0.000686282
FBgn0003390	CG3135	shf	shifted	X	574.373	0.22498	0.0568452	3.95776	7.56564e-05	0.000686282
FBgn0031717	CG6957	Oscillin	Oscillin	2L	682.346	-0.158213	0.0399917	-3.95615	7.61684e-05	0.000690046
FBgn0038506	CG5860	CG5860	CG5860	3R	141.007	-0.268981	0.0680196	-3.95447	7.67041e-05	0.000693693
FBgn0003733	CG1389	tor	torso	2R	118.691	0.262516	0.0663813	3.95466	7.66424e-05	0.000693693
FBgn0051267	CG31267	CG31267	CG31267	3R	550.547	0.205392	0.0519402	3.95439	7.67298e-05	0.000693693
FBgn0034758	CG13510	CG13510	CG13510	2R	1637.34	-0.158285	0.0400557	-3.95163	7.76221e-05	0.000701275
FBgn0261627	CG42710	CG42710	CG42710	2L	639.321	-0.176126	0.0445769	-3.95106	7.78059e-05	0.000702452
FBgn0051680	CG31680	CG31680	CG31680	2L	876.132	-0.268136	0.0678717	-3.95063	7.79454e-05	0.000703226
FBgn0040256	CG6633	Ugt86Dd	Ugt86Dd	3R	2829.99	-0.284583	0.07204	-3.95035	7.80384e-05	0.000703581
FBgn0013334	CG8884	Sap47	Synapse-associated protein 47kD	3R	3632.54	0.214558	0.0543161	3.95017	7.80946e-05	0.000703603
FBgn0036442	CG13473	CG13473	CG13473	3L	728.697	-0.147367	0.0373085	-3.94997	7.81618e-05	0.000703725
FBgn0262858	CG43222	CG43222	CG43222	3R	1156.39	-0.167191	0.0423467	-3.94816	7.87541e-05	0.00070857
FBgn0002723	CG1705	Met	Methoprene-tolerant	X	352.909	0.25356	0.0642388	3.94714	7.90896e-05	0.000711101
FBgn0039316	CG11893	CG11893	CG11893	3R	1350.22	0.277206	0.0702407	3.94652	7.92968e-05	0.000712475
FBgn0039052	CG6733	CG6733	CG6733	3R	935.544	0.225072	0.0570391	3.94593	7.94913e-05	0.000712837
FBgn0085421	CG34392	Epac	Exchange protein directly activated by cAMP ortholog (H. sapiens)	2R	1009.92	0.218465	0.055365	3.9459	7.95003e-05	0.000712837
FBgn0022985	CG5821	qkr58E-2	quaking related 58E-2	2R	1138.46	0.119485	0.0302791	3.94613	7.94236e-05	0.000712837
FBgn0052529	CG32529	Hers	Histone gene-specific Epigenetic Repressor in late S phase	X	941.171	0.275949	0.0699427	3.94535	7.9682e-05	0.000713977
FBgn0036728	CG7580	CG7580	CG7580	3L	6743.11	-0.237321	0.0601611	-3.94475	7.98836e-05	0.000715294
FBgn0033020	CG10396	CG10396	CG10396	2R	2631.92	-0.173373	0.0439568	-3.94417	8.0077e-05	0.000716536
FBgn0040531	CG11741	CG11741	CG11741	3R	51.7021	0.356524	0.0904028	3.94373	8.02255e-05	0.000716886
FBgn0026375	CG32555	RhoGAPp190	Rho GTPase activating protein p190	X	1236.96	0.253403	0.0642539	3.94378	8.02077e-05	0.000716886
FBgn0028984	CG18525	Spn88Ea	Serpin 88Ea	3R	1045.64	0.155641	0.0394683	3.94344	8.03216e-05	0.000717255
FBgn0086604	CG12484	CG12484	CG12484	2R	373.367	0.222867	0.0565343	3.94216	8.07508e-05	0.000720597
FBgn0030187	CG2961	Ipod	Interaction partner of Dnmt2	X	41.1908	0.381632	0.0968309	3.94122	8.1068e-05	0.000722935
FBgn0025712	CG13920	CG13920	CG13920	3L	730.383	-0.143463	0.0364071	-3.94052	8.13047e-05	0.000724552
FBgn0038447	CG14892	CG14892	CG14892	3R	100.62	-0.326384	0.0828456	-3.93967	8.15951e-05	0.000726646
FBgn0036165	CG7533	chrb	charybde	3L	1590.04	0.210001	0.053309	3.93932	8.17121e-05	0.000727194
FBgn0014427	CG11899	CG11899	CG11899	3R	1806.4	-0.218226	0.0553994	-3.93914	8.17742e-05	0.000727252
FBgn0036735	CG6311	Edc3	Enhancer of decapping 3	3L	490.904	0.230204	0.0584448	3.93883	8.18782e-05	0.000727683
FBgn0038474	CG5184	mRpS11	mitochondrial ribosomal protein S11	3R	351.109	-0.222995	0.0566716	-3.93487	8.32404e-05	0.000739288
FBgn0032849	CG10757	mRpS18B	mitochondrial ribosomal protein S18B	2L	250.238	-0.204153	0.0519036	-3.93331	8.37841e-05	0.000743201
FBgn0001297	CG33956	kay	kayak	3R	4433.05	0.190379	0.0484021	3.93328	8.37944e-05	0.000743201
FBgn0082585	CG30023	sprt	sprite	2R	623.946	0.176623	0.044929	3.93115	8.45403e-05	0.000749308
FBgn0034564	CG9344	CG9344	CG9344	2R	204.902	-0.216587	0.0551351	-3.92829	8.55528e-05	0.00075777
FBgn0026089	CG14817	CG14817	CG14817	X	380.018	-0.193271	0.0492317	-3.92574	8.64617e-05	0.000765303
FBgn0259212	CG42312	cno	canoe	3R	1045.52	0.280395	0.0714347	3.9252	8.66576e-05	0.000766519
FBgn0028408	CG1975	Drep-2	DNA fragmentation factor-related protein 2	2R	181.935	0.274503	0.0699771	3.92276	8.7541e-05	0.000772999
FBgn0051687	CG31687	CG31687	CG31687	2L	583.896	0.184717	0.0470893	3.92269	8.75673e-05	0.000772999
FBgn0036173	CG7394	CG7394	CG7394	3L	1062.81	-0.183693	0.0468278	-3.92273	8.75512e-05	0.000772999
FBgn0000038	CG11348	nAChRbeta1	nicotinic Acetylcholine Receptor beta1	3L	1340.56	0.192709	0.0491449	3.92123	8.80978e-05	0.000777159
FBgn0038976	CG7048	CG7048	CG7048	3R	940.764	-0.151807	0.0387174	-3.92091	8.82153e-05	0.000777672
FBgn0037244	CG14647	CG14647	CG14647	3R	419.943	-0.168728	0.0430394	-3.92032	8.84303e-05	0.000779043
FBgn0036193	CG14135	CG14135	CG14135	3L	129.229	-0.260794	0.0665437	-3.91914	8.88665e-05	0.000781835
FBgn0039760	CG9682	CG9682	CG9682	3R	1447.17	-0.23475	0.059897	-3.91924	8.88304e-05	0.000781835
FBgn0037974	CG12224	CG12224	CG12224	3R	518.978	0.331028	0.0844682	3.91896	8.89307e-05	0.000781874
FBgn0029504	CG12690	CHES-1-like	Checkpoint suppressor homologue	X	871.144	0.235477	0.0601036	3.91785	8.93413e-05	0.000784957
FBgn0038959	CG13856	CG13856	CG13856	3R	68.8491	-0.34474	0.0880198	-3.91662	8.97983e-05	0.000787915
FBgn0051163	CG31163	SKIP	Shal K[+] channel interacting protein	3R	247.147	0.252074	0.064358	3.91675	8.97523e-05	0.000787915
FBgn0031289	CG13950	CG13950	CG13950	2L	143.662	-0.230508	0.0588657	-3.91583	9.00953e-05	0.000789992
FBgn0052732	CG32732	CG32732	CG32732	X	322.414	-0.187978	0.0480177	-3.91477	9.04904e-05	0.000792926
FBgn0034276	CG6385	CG6385	CG6385	2R	226.888	-0.339561	0.0867528	-3.91412	9.0736e-05	0.000794413
FBgn0036620	CG4842	CG4842	CG4842	3L	226.01	-0.286609	0.0732267	-3.914	9.07814e-05	0.000794413
FBgn0032563	CG15258	CG15258	CG15258	2L	1120.16	-0.143796	0.0367436	-3.9135	9.09673e-05	0.000795509
FBgn0000047	CG5178	Act88F	Actin 88F	3R	3421.93	-0.464483	0.118693	-3.91333	9.10322e-05	0.000795545
FBgn0035142	CG17090	hipk	homeodomain interacting protein kinase	3L	2163.22	0.250236	0.0639506	3.91295	9.11736e-05	0.000796249
FBgn0034761	CG4250	CG4250	CG4250	2R	545.745	0.334698	0.0855688	3.91145	9.1745e-05	0.000800173
FBgn0051787	CG31787	CG31787	CG31787	2L	897.783	-0.163432	0.0417819	-3.91156	9.1703e-05	0.000800173
FBgn0003254	CG7230	rib	ribbon	2R	348.633	0.230503	0.0589439	3.91055	9.20851e-05	0.000802605
FBgn0035523	CG1311	CG1311	CG1311	3L	729.944	0.155838	0.0398548	3.91014	9.22413e-05	0.000803431
FBgn0037340	CG14671	CG14671	CG14671	3R	193.561	-0.219694	0.0561956	-3.90945	9.25058e-05	0.0008052
FBgn0031881	CG3476	CG3476	CG3476	2L	368.111	-0.201671	0.0515879	-3.90927	9.2575e-05	0.000805267
FBgn0004698	CG8153	mus210	mutagen-sensitive 210	2R	1060.08	0.144163	0.0368841	3.90855	9.28501e-05	0.000807125
FBgn0033397	CG10843	Cyp4p3	Cyp4p3	2R	477.867	0.205158	0.0524945	3.90819	9.29915e-05	0.000807817
FBgn0016119	CG4412	ATPsyn-Cf6	ATPase coupling factor 6	3R	5087.94	-0.241961	0.061918	-3.90776	9.31545e-05	0.000808697
FBgn0261804	CG42750	CG42750	CG42750	2L	213.201	0.253118	0.0647962	3.90637	9.36942e-05	0.000812844
FBgn0024943	CG11219	PIP82	PIP82	X	869.061	0.235429	0.060284	3.90533	9.40977e-05	0.000815804
FBgn0033405	CG13954	CG13954	CG13954	2R	152.604	0.281539	0.0721186	3.90383	9.46812e-05	0.00082032
FBgn0030304	CG11715	Cyp4g15	Cyp4g15	X	386.467	0.202382	0.0518457	3.90354	9.47962e-05	0.000820773
FBgn0262483	CG43073	Rbp	RIM-binding protein	3R	749.398	0.260029	0.0666597	3.90084	9.58589e-05	0.000829426
FBgn0039911	CG1909	CG1909	CG1909	4	691.093	0.161348	0.0413669	3.90042	9.60261e-05	0.000830325
FBgn0263072	CG43347	CG43347	CG43347	X	563.241	0.315893	0.081017	3.8991	9.65518e-05	0.00083432
FBgn0036179	CG7368	CG7368	CG7368	3L	99.3779	0.276137	0.0708931	3.89512	9.81519e-05	0.000847587
FBgn0036820	CG6852	CG6852	CG6852	3L	1137.8	-0.205678	0.0528132	-3.89443	9.84287e-05	0.000849418
FBgn0034797	CG12781	nahoda	nahoda	2R	1434.55	0.205097	0.0526723	3.89383	9.86725e-05	0.000850961
FBgn0003892	CG2411	ptc	patched	2R	259.067	0.273726	0.0703045	3.89343	9.88349e-05	0.000851708
FBgn0053181	CG33181	CG33181	CG33181	X	1566.67	0.19203	0.0493231	3.8933	9.88892e-05	0.000851708
FBgn0029881	CG3973	pigs	pickled eggs	X	1435.34	0.268275	0.0689239	3.89234	9.9282e-05	0.000854529
FBgn0028737	CG6341	Ef1beta	Elongation factor 1 beta	2R	7562.19	-0.179047	0.0460093	-3.89155	9.96068e-05	0.000856762
FBgn0266053	CG5208	Patr-1	Protein associated with topo II related - 1	3R	611.522	0.174359	0.0448136	3.89076	9.99319e-05	0.000858995
FBgn0025336	CG4882	CG4882	CG4882	2R	461.25	-0.187177	0.0481164	-3.89009	0.000100209	0.000860811
FBgn0028546	CG9031	ics	icarus	2L	593.812	-0.160953	0.0413781	-3.8898	0.000100328	0.000861269
FBgn0029835	CG5921	CG5921	CG5921	X	355.502	0.168784	0.0434004	3.88898	0.000100665	0.000863599
FBgn0036766	CG5506	CG5506	CG5506	3L	1761.33	-0.217764	0.0560187	-3.88735	0.000101346	0.000868873
FBgn0016696	CG4268	Pitslre	Pitslre	3L	3182.38	0.138907	0.0357372	3.88691	0.00010153	0.000869876
FBgn0035943	CG5653	CG5653	CG5653	3L	431.316	-0.181074	0.046594	-3.88621	0.000101821	0.000871803
FBgn0030055	CG12772	CG12772	CG12772	X	432.325	0.190623	0.0490583	3.88564	0.00010206	0.000873273
FBgn0085407	CG34378	Pvf3	PDGF- and VEGF-related factor 3	2L	288.954	0.229476	0.0590892	3.88355	0.000102943	0.000880255
FBgn0030449	CG4349	Fer3HCH	Ferritin 3 heavy chain homologue	X	513.3	-0.157941	0.0406849	-3.88205	0.000103579	0.000885117
FBgn0003464	CG1391	sol	small optic lobes	X	1131.41	0.165439	0.0426226	3.88148	0.000103824	0.00088663
FBgn0038871	CG3337	CG3337	CG3337	3R	230.918	-0.210247	0.0541746	-3.88091	0.000104066	0.000888117
FBgn0053556	CG33556	form3	formin 3	3L	1761.85	0.270203	0.0696668	3.8785	0.000105102	0.00089638
FBgn0011224	CG31000	heph	hephaestus	3R	3230.81	0.18312	0.0472264	3.8775	0.000105537	0.000899499
FBgn0032668	CG17681	CG17681	CG17681	2L	43.3362	-0.371353	0.0957775	-3.87724	0.000105646	0.000899847
FBgn0053506	CG33506	CG33506	CG33506	2R	254.521	-0.219087	0.0565083	-3.87708	0.000105717	0.000899865
FBgn0085376	CG34347	CG34347	CG34347	3R	267.793	0.256652	0.0662364	3.87478	0.00010672	0.00090722
FBgn0259975	CG42485	Sfp87B	Seminal fluid protein 87B	3R	22092.4	-0.247329	0.0638293	-3.87485	0.00010669	0.00090722
FBgn0263131	CG43373	CG43373	CG43373	3L	187.229	0.285825	0.0737793	3.87405	0.000107041	0.00090884
FBgn0040636	CG13255	CG13255	CG13255	3L	1278.86	-0.160239	0.0413639	-3.87388	0.000107118	0.00090884
FBgn0033608	CG13220	CG13220	CG13220	2R	1297.43	-0.151881	0.0392057	-3.87395	0.000107086	0.00090884
FBgn0000097	CG3166	aop	anterior open	2L	714.336	0.193347	0.0499275	3.87255	0.000107701	0.000912606
FBgn0031498	CG17260	CG17260	CG17260	2L	535.988	-0.15132	0.039075	-3.87255	0.000107701	0.000912606
FBgn0039552	CG12426	CG12426	CG12426	3R	216.081	-0.219707	0.0567624	-3.87064	0.00010855	0.000919201
FBgn0259745	CG42396	wech	wech	2R	357.778	0.270053	0.0697923	3.86938	0.000109112	0.000922765
FBgn0030999	CG7874	Mur18B	Mucin related 18B	X	30244.3	-0.161126	0.0416399	-3.86951	0.000109055	0.000922765
FBgn0034866	CG17226	Or59c	Odorant receptor 59c	2R	93.2824	0.339902	0.0878558	3.86886	0.000109346	0.00092415
FBgn0033464	CG1441	CG1441	CG1441	2R	567.008	0.221789	0.057343	3.86776	0.000109839	0.000927721
FBgn0038840	CG5621	CG5621	CG5621	3R	474.82	0.175162	0.0452974	3.86692	0.000110219	0.000930331
FBgn0032198	CG4912	eEF1delta	eEF1delta	2L	2418.04	-0.192251	0.0497222	-3.86651	0.000110404	0.000931291
FBgn0044048	CG33273	Ilp5	Insulin-like peptide 5	3L	46.3053	-0.344833	0.089206	-3.86558	0.000110826	0.000934016
FBgn0030812	CG8949	CG8949	CG8949	X	877.787	0.24585	0.0636014	3.86548	0.00011087	0.000934016
FBgn0051665	CG31665	wry	weary	2L	840.189	0.205283	0.0531123	3.86507	0.000111059	0.000935005
FBgn0038458	CG14909	VhaM9.7-d	Vacuolar H[+] ATPase M9.7 subunit d	3R	438.541	-0.175249	0.0453592	-3.86359	0.000111732	0.00094007
FBgn0052068	CG32068	CG32068	CG32068	3L	1819.23	-0.186467	0.0482653	-3.86339	0.000111824	0.000940244
FBgn0036772	CG5290	CG5290	CG5290	3L	185.974	-0.250624	0.0649107	-3.86105	0.000112902	0.000948693
FBgn0033243	CG14763	CG14763	CG14763	2R	883.649	-0.160868	0.0416857	-3.85907	0.00011382	0.000955793
FBgn0032482	CG5547	Pect	Phosphoethanolamine cytidylyltransferase	2L	8366.68	-0.0906651	0.0234963	-3.85869	0.000113997	0.00095667
FBgn0262739	CG6671	AGO1	Argonaute-1	2R	2343	0.239372	0.0620373	3.85852	0.000114077	0.000956732
FBgn0265089	CG8023	eIF4E-3	eukaryotic translation initiation factor 4E-3	3L	2025.8	-0.144494	0.0374501	-3.85832	0.000114169	0.000956884
FBgn0044823	CG14672	Spec2	Spec2	3R	281.019	-0.201843	0.0523165	-3.85811	0.000114268	0.000957106
FBgn0004449	CG5723	Ten-m	Tenascin major	3L	1380.55	0.269106	0.0697822	3.85637	0.000115084	0.000962097
FBgn0035815	CG7422	Snmp2	Sensory neuron membrane protein 2	3L	758.116	0.183195	0.0475027	3.85652	0.000115011	0.000962097
FBgn0259824	CG6017	Hip14	Huntingtin-interacting protein 14	3L	677.419	0.132929	0.0344695	3.85641	0.000115065	0.000962097
FBgn0266918	CG32486	CG32486	CG32486	3L	2932.66	0.0958038	0.0248453	3.856	0.000115255	0.00096291
FBgn0085414	CG34385	dpr12	dpr12	2R	613.245	0.225756	0.0585755	3.85409	0.000116159	0.000969846
FBgn0267001	CG42338	Ten-a	Tenascin accessory	X	635.095	0.338995	0.0879607	3.85394	0.000116234	0.000969853
FBgn0023083	CG7693	fray	frayed	3R	1894.19	0.150176	0.0389901	3.85164	0.000117327	0.000978188
FBgn0036762	CG7430	CG7430	CG7430	3L	7535.67	-0.135483	0.0351764	-3.85153	0.000117383	0.000978188
FBgn0010397	CG10119	LamC	Lamin C	2R	1096.81	0.142711	0.0370578	3.85104	0.000117617	0.00097952
FBgn0264357	CG17299	SNF4Agamma	SNF4/AMP-activated protein kinase gamma subunit	3R	3893.65	0.145132	0.0376885	3.85085	0.00011771	0.000979673
FBgn0016685	CG7917	Nlp	Nucleoplasmin	3R	1382.12	-0.155428	0.0403669	-3.85038	0.000117933	0.000980904
FBgn0264326	CG6768	DNApol-epsilon	DNA polymerase epsilon	3R	91.384	0.300392	0.0780265	3.84987	0.000118179	0.00098233
FBgn0041182	CG7052	Tep2	Thioester-containing protein 2	2L	3450.75	0.172883	0.0449132	3.84926	0.000118475	0.000984159
FBgn0260795	CG42575	CG42575	CG42575	3L	1692.59	0.126162	0.0327821	3.8485	0.000118843	0.000986592
FBgn0016047	CG13207	nompA	no mechanoreceptor potential A	2R	73.608	0.321415	0.0835365	3.8476	0.00011928	0.000989597
FBgn0262735	CG1691	Imp	IGF-II mRNA-binding protein	X	3355.92	0.234518	0.0609776	3.84598	0.000120071	0.000994899
FBgn0031824	CG9547	CG9547	CG9547	2L	549.686	-0.178866	0.046506	-3.8461	0.000120015	0.000994899
FBgn0039357	CG4743	CG4743	CG4743	3R	194.166	-0.217826	0.05664	-3.84579	0.000120162	0.000995022
FBgn0086365	CG13610	Orct2	Organic cation transporter 2	3R	218.325	-0.281181	0.0731249	-3.84521	0.000120449	0.000996382
FBgn0039707	CG15510	CG15510	CG15510	3R	1669.13	-0.14281	0.0371402	-3.84515	0.000120479	0.000996382
FBgn0051635	CG31635	CG31635	CG31635	2L	2170.11	0.250625	0.065204	3.8437	0.000121191	0.00100164
FBgn0039078	CG4374	CG4374	CG4374	3R	20.561	0.435842	0.113453	3.8416	0.000122236	0.001009
FBgn0030243	CG2186	CG2186	CG2186	X	765.675	0.209035	0.0544116	3.84173	0.000122172	0.001009
FBgn0035631	CG5495	Txl	Thioredoxin-like	3L	1436.63	-0.131546	0.0342462	-3.84118	0.000122443	0.00101007
FBgn0035040	CG4741	CG4741	CG4741	2R	185.384	-0.268148	0.0698148	-3.84085	0.000122608	0.00101081
FBgn0051105	CG31105	ppk22	pickpocket 22	3R	577.826	-0.20558	0.0535307	-3.84041	0.00012283	0.001012
FBgn0261545	CG42663	CG42663	CG42663	2R	487.895	0.206259	0.0537103	3.84021	0.00012293	0.00101218
FBgn0000448	CG33183	Hr46	Hormone receptor-like in 46	2R	425.19	0.209367	0.0545385	3.83888	0.000123596	0.00101703
FBgn0085423	CG34394	CG34394	CG34394	2L	1547.93	0.188053	0.0490125	3.83684	0.000124626	0.00102422
FBgn0003888	CG3401	betaTub60D	beta-Tubulin at 60D	2R	1805.6	0.154597	0.0402919	3.83693	0.000124584	0.00102422
FBgn0035914	CG6282	CG6282	CG6282	3L	419.761	0.166772	0.04347	3.83649	0.000124803	0.00102503
FBgn0005631	CG13521	robo	roundabout	2R	533.043	0.25024	0.0652436	3.83547	0.000125323	0.00102865
FBgn0011300	CG8224	babo	baboon	2R	984.689	0.196757	0.051303	3.83519	0.000125467	0.00102919
FBgn0040773	CG2249	CoVIIc	Cytochrome c oxidase subunit VIIc	2R	4902.44	-0.253761	0.0661955	-3.8335	0.000126331	0.00103563
FBgn0038475	CG3962	Keap1	Keap1	3R	470.33	0.155666	0.0406546	3.82897	0.000128678	0.00105421
FBgn0031941	CG7211	CG7211	CG7211	2L	584.922	-0.199294	0.052066	-3.82772	0.000129334	0.00105892
FBgn0025726	CG2999	unc-13	unc-13	4	3878.61	0.245971	0.0642806	3.82653	0.000129963	0.00106341
FBgn0038285	CG6974	CG6974	CG6974	3R	37.1164	-0.37406	0.0978125	-3.82425	0.000131168	0.0010726
FBgn0031860	CG11236	CG11236	CG11236	2L	719.014	-0.192074	0.050241	-3.82305	0.000131809	0.00107717
FBgn0027932	CG13388	Akap200	A kinase anchor protein 200	2L	4614.91	0.163819	0.0428533	3.82279	0.000131949	0.00107764
FBgn0036277	CG10418	CG10418	CG10418	3L	186.102	-0.244087	0.063879	-3.82108	0.00013287	0.00108448
FBgn0039584	CG14064	beat-VI	beat-VI	3R	158.377	0.248667	0.0650871	3.82052	0.000133171	0.00108627
FBgn0052196	CG32196	CG32196	CG32196	3L	136.227	-0.267471	0.0700399	-3.81884	0.000134083	0.00109235
FBgn0266411	CG45051	sima	similar	3R	2555.44	0.243619	0.0637938	3.81886	0.000134072	0.00109235
FBgn0027785	CG6008	NP15.6	NP15.6	3R	2372.02	-0.223125	0.0584478	-3.81751	0.000134806	0.00109755
FBgn0263392	CG43444	CG43444	CG43444	3L	757.263	0.277094	0.0726035	3.81654	0.000135334	0.00110074
FBgn0040505	CG8250	Alk	Alk	2R	796.452	0.250339	0.0655941	3.81649	0.000135366	0.00110074
FBgn0001235	CG17117	hth	homothorax	3R	1069.35	0.231255	0.0606255	3.81449	0.000136466	0.001109
FBgn0031277	CG13947	CG13947	CG13947	2L	6333.72	0.380498	0.0998322	3.81137	0.000138196	0.00112236
FBgn0040837	CG8620	CG8620	CG8620	3L	107.265	0.290251	0.0762103	3.80856	0.000139778	0.0011345
FBgn0037913	CG6783	fabp	fatty acid bindin protein	3R	4051.94	-0.178058	0.0467629	-3.80767	0.00014028	0.00113788
FBgn0024326	CG9738	Mkk4	MAP kinase kinase 4	3R	978.521	0.140409	0.0368808	3.8071	0.000140606	0.00113981
FBgn0039224	CG13634	CG13634	CG13634	3R	3.1856	-0.387527	0.101798	-3.80681	0.000140769	0.00114043
FBgn0010222	CG18466	Nmdmc	NAD-dependent methylenetetrahydrofolate dehydrogenase	3R	426.319	-0.311798	0.0819156	-3.80633	0.000141043	0.00114051
FBgn0035409	CG14963	CG14963	CG14963	3L	246.956	-0.222191	0.0583723	-3.80644	0.000140982	0.00114051
FBgn0266354	CG45002	CG45002	CG45002	X	395.299	0.204534	0.053731	3.80664	0.00014087	0.00114051
FBgn0086346	CG12876	ALiX	ALG-2 interacting protein X	3R	2894.8	0.110402	0.029006	3.80618	0.000141127	0.00114051
FBgn0028704	CG18660	Nckx30C	Nckx30C	2L	1667.34	0.277469	0.072911	3.80558	0.000141472	0.00114259
FBgn0026741	CG12373	mRpL18	mitochondrial ribosomal protein L18	2R	216.131	-0.227567	0.0598097	-3.80485	0.000141889	0.00114526
FBgn0027579	CG5508	mino	minotaur	3R	4661.87	-0.134041	0.0352366	-3.80404	0.000142356	0.00114832
FBgn0000036	CG5610	nAChRalpha1	nicotinic Acetylcholine Receptor alpha1	3R	243.404	0.280156	0.0736586	3.80344	0.000142703	0.00115041
FBgn0025391	CG14808	Scgdelta	Sarcoglycan delta	X	183.872	0.229198	0.0602671	3.80303	0.000142937	0.00115158
FBgn0085209	CG34180	CG34180	CG34180	2L	115.641	0.337935	0.0888704	3.80255	0.000143212	0.00115309
FBgn0259246	CG42344	brp	bruchpilot	2R	1407.92	0.310564	0.0817963	3.7968	0.000146578	0.00117727
FBgn0030961	CG7058	CG7058	CG7058	X	141.624	0.237319	0.0625076	3.79665	0.000146664	0.00117727
FBgn0086450	CG2194	su(r)	suppressor of rudimentary	X	1055.33	0.185612	0.0488873	3.79673	0.000146615	0.00117727
FBgn0029867	CG3847	CG3847	CG3847	X	603.934	-0.145846	0.0384129	-3.7968	0.000146577	0.00117727
FBgn0029942	CG2059	CG2059	CG2059	X	567.393	-0.145161	0.0382314	-3.79691	0.000146511	0.00117727
FBgn0004795	CG5403	retn	retained	2R	879.887	0.217888	0.0574053	3.79561	0.00014728	0.00118149
FBgn0259211	CG42311	grh	grainy head	2R	538.113	0.224109	0.0590522	3.79511	0.00014758	0.00118317
FBgn0015283	CG7619	Rpn10	Regulatory particle non-ATPase 10	3L	2996.3	-0.109033	0.0287326	-3.79476	0.000147788	0.00118411
FBgn0025631	CG4322	moody	moody	X	814.188	0.174238	0.0459172	3.7946	0.00014788	0.00118413
FBgn0016754	CG13598	sba	six-banded	3R	862.318	0.255904	0.0674518	3.79389	0.000148308	0.0011864
FBgn0035524	CG11583	CG11583	CG11583	3L	241.736	-0.212452	0.0560026	-3.79361	0.000148472	0.0011864
FBgn0260657	CG42540	CG42540	CG42540	3L	844.924	0.165398	0.0436002	3.79352	0.000148526	0.0011864
FBgn0030218	CG1628	CG1628	CG1628	X	992.152	-0.145762	0.0384233	-3.79359	0.000148485	0.0011864
FBgn0002868	CG9470	MtnA	Metallothionein A	3R	14184.2	-0.243543	0.0642538	-3.79033	0.00015045	0.00120103
FBgn0038682	CG5835	CG5835	CG5835	3R	669.069	-0.155576	0.0410641	-3.78862	0.000151488	0.00120859
FBgn0039115	CG10214	CG10214	CG10214	3R	398.02	-0.198303	0.0523559	-3.78759	0.000152115	0.00121285
FBgn0038872	CG5874	Nelf-A	Negative elongation factor A	3R	612.636	0.216755	0.0572504	3.78608	0.000153043	0.0012195
FBgn0031436	CG3214	CG3214	CG3214	2L	3298.8	-0.235172	0.0621446	-3.78426	0.000154166	0.0012277
FBgn0028570	CG10838	robl22E	robl22E	2L	520.319	-0.19284	0.0509804	-3.78262	0.000155187	0.00123509
FBgn0261698	CG42732	CG42732	CG42732	2R	521.896	0.254788	0.0673751	3.78164	0.000155797	0.00123918
FBgn0004369	CG11516	Ptp99A	Protein tyrosine phosphatase 99A	3R	1295.96	0.220444	0.0583288	3.77933	0.00015725	0.00124999
FBgn0025936	CG1511	Eph	Eph receptor tyrosine kinase	4	1509.42	0.178967	0.0473573	3.77907	0.000157413	0.00125052
FBgn0014031	CG3926	Spat	Serine pyruvate aminotransferase	X	1991.68	-0.187447	0.0496405	-3.77609	0.000159307	0.0012648
FBgn0028916	CG33090	CG33090	CG33090	2L	833.645	0.154054	0.0408045	3.77541	0.000159744	0.0012675
FBgn0033730	CG8511	Cpr49Ag	Cuticular protein 49Ag	2R	19.8761	0.43009	0.113992	3.773	0.000161297	0.00127905
FBgn0027070	CG17322	CG17322	CG17322	2L	496.225	0.158117	0.0419568	3.76857	0.000164187	0.00130118
FBgn0036023	CG18179	CG18179	CG18179	3L	283.363	-0.457694	0.121462	-3.7682	0.000164429	0.00130153
FBgn0004926	CG4153	eIF-2beta	Eukaryotic initiation factor 2beta	3L	2562.4	-0.159051	0.0422076	-3.76831	0.000164359	0.00130153
FBgn0036204	CG11611	Tim13	Tim13	3L	642.556	-0.169022	0.0448577	-3.76797	0.000164582	0.00130195
FBgn0039588	CG12413	CG12413	CG12413	3R	178.415	-0.214068	0.0568337	-3.76657	0.000165506	0.00130768
FBgn0030716	CG9170	CG9170	CG9170	X	660.738	0.184073	0.0488691	3.76666	0.000165449	0.00130768
FBgn0051151	CG31151	wge	winged eye	3R	974.41	0.207054	0.0549911	3.76522	0.000166399	0.00131394
FBgn0038539	CG12334	Atg8b	Autophagy-specific gene 8b	3R	1704.19	-0.150027	0.0398513	-3.76467	0.000166772	0.00131609
FBgn0016061	CG31062	side	sidestep	3R	344.818	0.254009	0.0674885	3.76374	0.000167392	0.00132019
FBgn0035317	CG13809	Oseg2	Outer segment 2	3L	58.7835	0.39261	0.104338	3.76285	0.000167986	0.00132204
FBgn0037238	CG1090	CG1090	CG1090	3R	513.871	0.33586	0.0892584	3.76279	0.00016803	0.00132204
FBgn0051802	CG31802	CG31802	CG31802	2L	1961.77	-0.161813	0.0430016	-3.76295	0.000167923	0.00132204
FBgn0029594	CG14806	CG14806	CG14806	X	460.202	-0.159419	0.0423671	-3.7628	0.00016802	0.00132204
FBgn0043792	CG30427	CG30427	CG30427	2R	2030.06	-0.193878	0.0515313	-3.76233	0.000168339	0.00132368
FBgn0034893	CG5479	mRpL43	mitochondrial ribosomal protein L43	2R	319.22	-0.172641	0.0458939	-3.76174	0.000168735	0.0013252
FBgn0000054	CG15845	Adf1	Adh transcription factor 1	2R	595.92	0.140469	0.0373404	3.76185	0.00016866	0.0013252
FBgn0034940	CG16787	CG16787	CG16787	2R	334.367	-0.179946	0.0478442	-3.76109	0.000169173	0.00132784
FBgn0085424	CG34395	nub	nubbin	2L	267.445	-0.27271	0.0725299	-3.75997	0.000169937	0.00133304
FBgn0034308	CG10915	CG10915	CG10915	2R	668.037	0.163104	0.0433921	3.75884	0.000170701	0.00133823
FBgn0027885	CG6582	Aac11	Aac11	2L	2291.8	0.154113	0.0410066	3.75825	0.000171103	0.00134058
FBgn0085259	CG34230	CG34230	CG34230	2R	177.169	-0.226144	0.060178	-3.75792	0.000171333	0.00134158
FBgn0259705	CG42359	CG42359	CG42359	3R	125.425	-0.26131	0.0695465	-3.75733	0.000171733	0.00134391
FBgn0033788	CG13323	CG13323	CG13323	2R	2674.57	-0.202432	0.0538786	-3.75718	0.000171839	0.00134393
FBgn0004587	CG10851	B52	B52	3R	3924.45	0.142344	0.0378887	3.75689	0.000172035	0.00134408
FBgn0013726	CG8705	pnut	peanut	2R	726.123	0.132692	0.0353201	3.75685	0.000172063	0.00134408
FBgn0031689	CG10833	Cyp28d1	Cyp28d1	2L	2904.71	-0.198675	0.0528859	-3.75667	0.000172189	0.00134426
FBgn0032618	CG31743	CG31743	CG31743	2L	1316.8	0.148408	0.0395076	3.75644	0.00017235	0.00134472
FBgn0034245	CG14482	CG14482	CG14482	2R	1924.03	-0.272856	0.0726498	-3.75576	0.000172813	0.00134753
FBgn0064116	CG33713	CG33713	CG33713	X	1610.2	-0.12782	0.0340412	-3.75487	0.000173432	0.00135156
FBgn0037543	CG10903	CG10903	CG10903	3R	301.294	-0.195789	0.0521643	-3.75331	0.000174514	0.00135918
FBgn0004618	CG7672	gl	glass	3R	203.211	0.218184	0.0581487	3.75217	0.000175314	0.00136459
FBgn0031313	CG5080	CG5080	CG5080	2L	1508.38	-0.182815	0.04874	-3.75081	0.000176262	0.00137034
FBgn0038209	CG9722	CG9722	CG9722	3R	575.221	-0.1368	0.0364713	-3.75088	0.000176213	0.00137034
FBgn0039590	CG10011	CG10011	CG10011	3R	600.495	0.281405	0.0750344	3.75035	0.000176588	0.00137207
FBgn0085313	CG34284	CG34284	CG34284	3R	516.99	0.188199	0.0501891	3.7498	0.000176974	0.00137425
FBgn0039796	CG12069	CG12069	CG12069	3R	1620.76	-0.135417	0.0361171	-3.74939	0.000177268	0.00137572
FBgn0038953	CG18596	CG18596	CG18596	3R	678.378	0.183805	0.0490331	3.7486	0.000177826	0.00137923
FBgn0085321	CG34292	CG34292	CG34292	3R	780.94	-0.169467	0.0452191	-3.74769	0.000178471	0.00138342
FBgn0050323	CG30323	CG30323	CG30323	2R	102.98	-0.258401	0.0689545	-3.74741	0.000178673	0.00138416
FBgn0028341	CG32697	l(1)G0232	lethal (1) G0232	X	1909.3	0.147531	0.0393734	3.74697	0.000178987	0.00138577
FBgn0039311	CG10513	CG10513	CG10513	3R	5336.17	0.277345	0.0740457	3.7456	0.000179966	0.00139253
FBgn0259678	CG42347	sqa	spaghetti-squash activator	2R	1850.1	0.176613	0.0471603	3.74495	0.00018043	0.00139529
FBgn0261714	CG4795	Cpn	Calphotin	3R	771.252	0.20326	0.054348	3.73998	0.000184035	0.00142233
FBgn0032053	CG13098	mRpL51	mitochondrial ribosomal protein L51	2L	374.759	-0.173716	0.0464518	-3.7397	0.000184238	0.00142306
FBgn0263116	CG15113	5-HT1B	5-hydroxytryptamine (serotonin) receptor 1B	2R	139.125	0.24065	0.0643556	3.73939	0.000184469	0.00142401
FBgn0262982	CG43290	CG43290	CG43290	3R	252.709	-0.282891	0.0756665	-3.73866	0.000185004	0.0014273
FBgn0026086	CG12598	Adar	Adenosine deaminase acting on RNA	X	1278.64	0.21055	0.0563353	3.73745	0.000185895	0.00143332
FBgn0034606	CG18375	ASPP	Ankyrin-repeat%2C SH3-domain%2C and Proline-rich-region containing Protein	2R	649.099	0.231503	0.0619696	3.73574	0.000187163	0.00144225
FBgn0038292	CG3987	CG3987	CG3987	3R	666.867	-0.218481	0.0584866	-3.73557	0.000187288	0.00144237
FBgn0037563	CG11672	CG11672	CG11672	3R	564.788	-0.19097	0.0511266	-3.73524	0.00018754	0.00144346
FBgn0011476	CG14865	l(3)neo43	lethal (3) neo43	3R	296.555	-0.207696	0.055619	-3.73426	0.000188269	0.00144822
FBgn0051176	CG31176	CG31176	CG31176	3R	124.257	0.252275	0.0675695	3.73356	0.00018879	0.00145138
FBgn0038861	CG7009	CG7009	CG7009	3R	226.277	-0.188287	0.0504573	-3.73161	0.000190258	0.00146181
FBgn0266369	CG9342	Mtp	Microsomal triacylglycerol transfer protein	2L	1260.07	-0.167066	0.044786	-3.73031	0.000191242	0.0014685
FBgn0020277	CG8807	lush	lush	3L	112.611	0.287891	0.0771816	3.73004	0.000191448	0.00146923
FBgn0038498	CG14334	beat-IIa	beaten path IIa	3R	280.594	0.194927	0.0522706	3.7292	0.000192092	0.0014733
FBgn0031698	CG14023	Ncoa6	Ncoa6	2L	730.63	0.299805	0.0804113	3.72839	0.000192709	0.00147631
FBgn0050109	CG30109	CG30109	CG30109	2R	570.29	-0.154727	0.0414995	-3.72841	0.000192694	0.00147631
FBgn0052112	CG32112	CG32112	CG32112	3L	1782.09	-0.111005	0.0297748	-3.72814	0.000192895	0.00147687
FBgn0003997	CG5123	W	Wrinkled	3L	220.239	0.210315	0.0564239	3.72741	0.00019346	0.00148033
FBgn0038846	CG5697	CG5697	CG5697	3R	503.623	0.210996	0.0566332	3.72565	0.000194814	0.00148982
FBgn0030680	CG8944	CG8944	CG8944	X	282.149	0.183847	0.0493714	3.72376	0.00019628	0.00150016
FBgn0262537	CG43091	CG43091	CG43091	3R	242.014	0.275016	0.0738586	3.72355	0.000196443	0.00150053
FBgn0038319	CG31478	mRpL9	mitochondrial ribosomal protein L9	3R	460.718	-0.209016	0.0561541	-3.72219	0.000197504	0.00150763
FBgn0051644	CG31644	CG31644	CG31644	2L	1052.46	-0.170239	0.0457379	-3.72206	0.000197603	0.00150763
FBgn0032381	CG14934	Mal-B1	Maltase B1	2L	1344.53	-0.291978	0.0784501	-3.72183	0.000197784	0.00150814
FBgn0033919	CG8547	CG8547	CG8547	2R	3974.65	0.150922	0.0405551	3.72141	0.000198114	0.00150977
FBgn0029944	CG2079	Dok	Downstream of kinase	X	185.278	0.216444	0.0581963	3.7192	0.000199854	0.00152215
FBgn0053547	CG33547	Rim	Rab3 interacting molecule	3R	913.552	0.304392	0.08186	3.71844	0.000200454	0.00152494
FBgn0032654	CG15147	CG15147	CG15147	2L	893.926	-0.146486	0.039393	-3.71858	0.00020035	0.00152494
FBgn0031505	CG12400	CG12400	CG12400	2L	2435.94	-0.24593	0.0661486	-3.71783	0.000200938	0.00152773
FBgn0053307	CG33307	CG33307	CG33307	2L	605.264	-0.274255	0.0737989	-3.71625	0.000202203	0.00153646
FBgn0028398	CG2859	Taf10	TBP-associated factor 10	2L	417.689	-0.195755	0.0526794	-3.71596	0.000202437	0.00153735
FBgn0016691	CG4307	Oscp	Oligomycin sensitivity-conferring protein	3R	7447.24	-0.242765	0.0653552	-3.71454	0.000203571	0.00154507
FBgn0029822	CG12236	CG12236	CG12236	X	240.257	0.215244	0.0579557	3.71395	0.000204051	0.00154781
FBgn0040996	CG12617	CG12617	CG12617	2L	1228.4	-0.165429	0.0445645	-3.71213	0.000205522	0.00155806
FBgn0032171	CG5846	CG5846	CG5846	2L	277.652	-0.229674	0.0618902	-3.71099	0.000206448	0.00156418
FBgn0038257	CG7390	smp-30	Senescence marker protein-30	3R	5283	0.216302	0.0582967	3.71037	0.000206955	0.00156712
FBgn0037213	CG12581	CG12581	CG12581	3R	1165.88	0.148173	0.03994	3.70989	0.000207352	0.00156921
FBgn0036656	CG13026	CG13026	CG13026	3L	29.2368	-0.445909	0.120267	-3.70767	0.000209175	0.0015821
FBgn0039754	CG9747	CG9747	CG9747	3R	1901.35	-0.189878	0.0512243	-3.7068	0.000209896	0.00158664
FBgn0030012	CG18262	CG18262	CG18262	X	135.865	0.244255	0.0659183	3.70543	0.000211035	0.00159433
FBgn0038980	CG6919	Octbeta1R	Octopamine beta1 receptor	3R	204.65	0.227959	0.0615411	3.70417	0.000212085	0.00160133
FBgn0029903	CG4532	pod1	pod1	X	756.933	0.219359	0.0592287	3.70359	0.000212568	0.00160406
FBgn0004656	CG2252	fs(1)h	female sterile (1) homeotic	X	1425.21	0.240322	0.0648991	3.70302	0.000213052	0.00160678
FBgn0029765	CG16756	CG16756	CG16756	X	901.575	-0.184884	0.0499649	-3.70027	0.000215368	0.00162331
FBgn0037121	CG11246	Rpb8	Rpb8	3L	334.163	-0.215303	0.0581976	-3.69952	0.000216007	0.0016272
FBgn0040931	CG9034	CG9034	CG9034	X	1057.26	-0.227498	0.0615265	-3.69756	0.000217685	0.00163795
FBgn0087035	CG7439	AGO2	Argonaute 2	3L	4398.52	0.180406	0.0487888	3.69769	0.000217569	0.00163795
FBgn0040284	CG6987	SF2	SF2	3R	1664.44	0.0978194	0.026461	3.69674	0.000218386	0.00164228
FBgn0003514	CG3595	sqh	spaghetti squash	X	2042.14	-0.109818	0.02971	-3.69633	0.000218741	0.00164401
FBgn0038354	CG5404	CG5404	CG5404	3R	207.894	0.20434	0.0552922	3.69563	0.000219341	0.00164758
FBgn0034472	CG8517	CG8517	CG8517	2R	5013.9	-0.154009	0.041694	-3.69378	0.000220942	0.00165865
FBgn0038993	CG13843	CG13843	CG13843	3R	1256.1	-0.146657	0.0397214	-3.69214	0.000222378	0.00166847
FBgn0032453	CG6180	CG6180	CG6180	2L	1654.55	-0.141598	0.0383591	-3.69139	0.000223031	0.00167242
FBgn0036364	CG14109	CG14109	CG14109	3L	1054.54	-0.141069	0.0382404	-3.68899	0.000225147	0.00168731
FBgn0067779	CG11371	dbr	debra	2L	752.578	0.167791	0.0454964	3.68799	0.00022603	0.00169296
FBgn0034904	CG15800	CG15800	CG15800	2R	979.587	-0.16691	0.0452665	-3.68728	0.000226668	0.00169677
FBgn0024182	CG1410	waw	waclaw	X	668.594	0.186262	0.050517	3.68711	0.000226817	0.00169691
FBgn0031561	CG16712	CG16712	CG16712	2L	6263.82	-0.206645	0.0560525	-3.68664	0.000227235	0.00169908
FBgn0000659	CG10002	fkh	fork head	3R	701.284	0.234159	0.0635926	3.68217	0.000231255	0.00172764
FBgn0027654	CG2239	jdp	jdp	3R	1170.15	0.135668	0.0368453	3.6821	0.000231319	0.00172764
FBgn0000179	CG3578	bi	bifid	X	95.4996	0.319479	0.0867702	3.68189	0.00023151	0.00172808
FBgn0051798	CG31798	CG31798	CG31798	2L	1380.25	-0.124371	0.0337944	-3.68021	0.000233039	0.0017385
FBgn0001220	CG8542	Hsc70-5	Heat shock protein cognate 5	2R	8163.54	-0.104604	0.0284262	-3.67985	0.00023337	0.00173998
FBgn0036476	CG6945	CG6945	CG6945	3L	348.134	0.2146	0.0583219	3.67957	0.000233627	0.0017409
FBgn0030362	CG1803	regucalcin	regucalcin	X	3356.25	-0.148121	0.0402666	-3.6785	0.000234607	0.00174722
FBgn0051077	CG31077	CG31077	CG31077	3R	1262.02	0.187938	0.0511163	3.67668	0.000236289	0.00175874
FBgn0030054	CG12109	Caf1-180	Caf1-180	X	77.9118	0.317971	0.086523	3.67499	0.000237856	0.00176865
FBgn0031531	CG8840	CG8840	CG8840	2L	793.44	-0.186838	0.0508408	-3.67496	0.000237891	0.00176865
FBgn0024944	CG3856	Oamb	Octopamine receptor in mushroom bodies	3R	281.389	0.175844	0.0478718	3.67323	0.000239506	0.00177964
FBgn0031720	CG14013	CG14013	CG14013	2L	893.03	-0.134099	0.0365084	-3.67308	0.00023964	0.00177964
FBgn0028668	CG32089	Vha16-2	Vacuolar H[+] ATPase 16kD subunit 2	3L	168.803	-0.223174	0.0608064	-3.67024	0.000242322	0.00179752
FBgn0000711	CG2096	flw	flapwing	X	1597.18	0.128499	0.0350102	3.67033	0.000242234	0.00179752
FBgn0026181	CG9774	Rok	Rho kinase	X	992.363	0.188158	0.0512789	3.6693	0.000243214	0.00180311
FBgn0038482	CG4053	CG4053	CG4053	3R	103.756	0.259888	0.0708548	3.66789	0.000244558	0.00181205
FBgn0002945	CG11614	nkd	naked cuticle	3L	292.661	0.217101	0.0592049	3.66695	0.000245465	0.00181774
FBgn0051742	CG31742	Prosbeta5R2	Proteasome beta5 subunit-related 2	2L	595.47	-0.170798	0.046584	-3.66647	0.000245925	0.00182013
FBgn0035001	CG4527	slik	Sterile20-like kinase	2R	3138.01	0.234464	0.0639534	3.66617	0.000246206	0.00182093
FBgn0086253	CG31152	rumi	rumi	3R	132.849	-0.217085	0.0592148	-3.66606	0.000246312	0.00182093
FBgn0004783	CG2360	Ccp84Aa	Ccp84Aa	3R	4.53497	0.394729	0.107721	3.66435	0.000247966	0.00183213
FBgn0261989	CG42807	CG42807	CG42807	2R	3050.3	-0.239804	0.0654451	-3.6642	0.000248113	0.00183217
FBgn0035522	CG1273	CG1273	CG1273	3L	11.2821	0.444519	0.121426	3.66082	0.000251414	0.00185551
FBgn0028473	CG8801	CG8801	CG8801	2R	7478.86	0.111147	0.0303631	3.66061	0.000251613	0.00185593
FBgn0031820	CG9537	DLP	Daxx-like protein	2L	1101.43	0.211519	0.057796	3.65974	0.000252467	0.00186118
FBgn0039290	CG13654	CG13654	CG13654	3R	509.74	-0.273734	0.0748086	-3.65913	0.000253073	0.0018646
FBgn0039450	CG5484	CG5484	CG5484	3R	1123.91	-0.125233	0.0342284	-3.65873	0.00025347	0.00186647
FBgn0034173	CG9010	CG9010	CG9010	2R	2526.18	-0.120138	0.0328535	-3.65677	0.000255411	0.00187971
FBgn0263219	CG42330	Dscam4	Down syndrome cell adhesion molecule 4	3L	311.041	0.247658	0.0677392	3.65605	0.000256135	0.00188398
FBgn0040850	CG15210	CG15210	CG15210	X	155.213	-0.239533	0.0655465	-3.6544	0.000257788	0.00189401
FBgn0032689	CG10413	CG10413	CG10413	2L	1394.78	0.127228	0.034815	3.65441	0.000257775	0.00189401
FBgn0010213	CG8905	Sod2	Superoxide dismutase 2 (Mn)	2R	3088.37	-0.185422	0.050751	-3.65357	0.000258622	0.00189908
FBgn0004914	CG9310	Hnf4	Hepatocyte nuclear factor 4	2L	2372.79	0.111347	0.030483	3.65276	0.000259432	0.00190395
FBgn0030964	CG7103	Pvf1	PDGF- and VEGF-related factor 1	X	575.729	0.130205	0.0356482	3.6525	0.000259704	0.00190488
FBgn0086758	CG31666	chinmo	Chronologically inappropriate morphogenesis	2L	1062.72	0.213004	0.0583217	3.65223	0.00025997	0.00190576
FBgn0016977	CG18497	spen	split ends	2L	2080.78	0.292745	0.0801827	3.65098	0.000261243	0.00191403
FBgn0031913	CG5958	CG5958	CG5958	2L	1800.41	-0.244762	0.0670452	-3.65071	0.000261519	0.00191498
FBgn0038395	CG10407	CG10407	CG10407	3R	7713.51	0.137861	0.0377672	3.65029	0.000261947	0.00191704
FBgn0000037	CG4356	mAChR-A	muscarinic Acetylcholine Receptor%2C A-type	2R	320.564	0.254704	0.0697878	3.64969	0.000262553	0.0019204
FBgn0015024	CG2028	CkIalpha	Casein kinase Ialpha	X	3790.65	0.139519	0.038238	3.64869	0.000263583	0.00192579
FBgn0038738	CG4572	CG4572	CG4572	3R	5329.43	-0.106626	0.0292224	-3.64877	0.000263498	0.00192579
FBgn0050354	CG30354	CG30354	CG30354	2R	363.521	-0.178421	0.0489049	-3.64832	0.000263963	0.00192736
FBgn0039923	CG1793	MED26	Mediator complex subunit 26	4	1684.21	0.17202	0.0471521	3.64819	0.000264092	0.00192736
FBgn0050021	CG30021	metro	menage a trois	2R	655.647	0.134768	0.0369509	3.64723	0.000265087	0.00193354
FBgn0034294	CG5765	Muc55B	Mucin 55B	2R	54.9415	0.315874	0.0866401	3.64582	0.000266538	0.00194304
FBgn0031813	CG9527	CG9527	CG9527	2L	2357.61	-0.196648	0.0539468	-3.64521	0.00026717	0.00194657
FBgn0033089	CG17266	CG17266	CG17266	2R	138.938	-0.245534	0.0673881	-3.64357	0.000268878	0.00195792
FBgn0015338	CG5861	CG5861	CG5861	2L	600.085	-0.170391	0.0467742	-3.64284	0.00026965	0.00196245
FBgn0259237	CG42335	CG42335	CG42335	3R	180.784	0.254626	0.0699096	3.64221	0.000270305	0.00196613
FBgn0085450	CG34421	Snoo	Sno oncogene	2L	507.945	0.26048	0.07155	3.64054	0.000272071	0.00197788
FBgn0031937	CG13795	CG13795	CG13795	2L	587.899	0.160373	0.0440618	3.63974	0.00027291	0.00198287
FBgn0027084	CG12141	Aats-lys	Lysyl-tRNA synthetase	X	935.276	-0.102983	0.0283019	-3.63873	0.000273986	0.00198959
FBgn0034215	CG4802	Mtap	Methylthioadenosine phosphorylase ortholog	2R	794.111	-0.166297	0.0457411	-3.63562	0.000277313	0.00201263
FBgn0259958	CG42468	Sfp24F	Seminal fluid protein 24F	2L	633.267	-0.260013	0.0715242	-3.63531	0.000277643	0.00201391
FBgn0015239	CG7199	Hr78	Hormone-receptor-like in 78	3L	1074.88	-0.103782	0.0285564	-3.6343	0.000278742	0.00202076
FBgn0033988	CG7761	pcs	parcas	2R	795.568	0.1141	0.0313984	3.63395	0.00027912	0.00202239
FBgn0004861	CG18412	ph-p	polyhomeotic proximal	X	410.944	0.197858	0.0544865	3.63133	0.000281962	0.00204185
FBgn0265597	CG44424	rad	radish	X	225.178	0.262303	0.07225	3.63049	0.000282888	0.00204742
FBgn0038853	CG3421	RhoGAP93B	Rho GTPase activating protein at 93B	3R	655.747	0.198779	0.0547709	3.62929	0.000284206	0.00205469
FBgn0031231	CG11488	mRpL10	mitochondrial ribosomal protein L10	2L	499.558	-0.148137	0.0408166	-3.62934	0.000284149	0.00205469
FBgn0264598	CG43947	PsGEF	Protostome-specific GEF	X	871.036	0.236827	0.0652677	3.62854	0.000285023	0.00205946
FBgn0259209	CG42309	Mlp60A	Muscle LIM protein at 60A	2R	5326.3	-0.191749	0.0528643	-3.62719	0.000286523	0.00206916
FBgn0263132	CG43374	Cht6	Cht6	X	81.5334	0.298583	0.0823378	3.62632	0.000287488	0.00207499
FBgn0031374	CG7337	CG7337	CG7337	2L	2791.75	0.241553	0.0666213	3.62576	0.000288109	0.00207832
FBgn0038200	CG9920	CG9920	CG9920	3R	8773.71	-0.152671	0.0421131	-3.62527	0.000288662	0.00208116
FBgn0031037	CG14207	CG14207	CG14207	X	4237.96	-0.177373	0.0489296	-3.62507	0.00028888	0.00208159
FBgn0038679	CG6040	CG6040	CG6040	3R	671.346	0.168783	0.0465754	3.62386	0.00029024	0.00208909
FBgn0036160	CG12289	CG12289	CG12289	3L	1553.36	-0.125278	0.0345701	-3.62389	0.0002902	0.00208909
FBgn0004167	CG12008	kst	karst	3L	4075.94	0.237883	0.0656529	3.62334	0.00029082	0.00209211
FBgn0262364	CG43062	CG43062	CG43062	3R	159.338	-0.244216	0.067404	-3.62316	0.00029102	0.00209241
FBgn0259951	CG42461	Sfp24Ba	Seminal fluid protein 24Ba	2L	939.275	-0.256465	0.0708036	-3.6222	0.000292104	0.00209905
FBgn0040001	CG17374	CG17374	CG17374	3LHet	5671.21	0.238356	0.0658249	3.62107	0.000293388	0.00210712
FBgn0026575	CG32575	hang	hangover	X	636.725	0.278202	0.0768464	3.62024	0.000294333	0.00211275
FBgn0038260	CG14855	CG14855	CG14855	3R	51.0491	-0.326623	0.0902369	-3.61962	0.000295035	0.00211503
FBgn0261262	CG42613	CG42613	CG42613	3R	2406.01	0.243156	0.0671769	3.61964	0.00029501	0.00211503
FBgn0028858	CG10839	CG10839	CG10839	2L	542.44	-0.191734	0.0529719	-3.61953	0.000295135	0.00211503
FBgn0032419	CG17217	CG17217	CG17217	2L	481.899	-0.216023	0.059687	-3.61926	0.000295448	0.00211611
FBgn0265605	CG8418	Ric	Ras-related protein interacting with calmodulin	2R	1240.68	0.115562	0.0319395	3.61815	0.000296721	0.00212407
FBgn0040679	CG11373	CG11373	CG11373	3R	806.69	-0.172987	0.0478389	-3.61602	0.000299168	0.00214041
FBgn0266436	CG45066	CG45066	CG45066	3L	644.855	-0.160771	0.0444649	-3.61568	0.000299563	0.00214207
FBgn0028983	CG10913	Spn55B	Serpin 55B	2R	495.403	-0.180315	0.0498902	-3.61423	0.000301247	0.00215294
FBgn0035677	CG13293	CG13293	CG13293	3L	196.253	0.222631	0.061601	3.61408	0.000301417	0.00215298
FBgn0029911	CG14435	CG14435	CG14435	X	910.338	0.153761	0.042555	3.61323	0.0003024	0.00215883
FBgn0030558	CG1461	CG1461	CG1461	X	2887.88	0.197346	0.0546391	3.61181	0.000304063	0.00216951
FBgn0044047	CG14049	Ilp6	Insulin-like peptide 6	X	376.983	0.225563	0.0624725	3.6106	0.000305486	0.00217729
FBgn0031850	CG11326	Tsp	Thrombospondin	2L	1452.14	-0.103614	0.0286967	-3.61065	0.000305433	0.00217729
FBgn0039309	CG11891	CG11891	CG11891	3R	1653.43	-0.192776	0.0534027	-3.60985	0.000306373	0.00218243
FBgn0038102	CG14383	CG14383	CG14383	3R	415.849	-0.151638	0.0420111	-3.60948	0.000306813	0.00218437
FBgn0038930	CG5778	CG5778	CG5778	3R	3330.68	0.248014	0.068729	3.60857	0.000307884	0.00219081
FBgn0051344	CG31344	CG31344	CG31344	3R	228.782	-0.179654	0.0498029	-3.6073	0.000309405	0.00220044
FBgn0259239	CG42337	CG42337	CG42337	3L	245.602	-0.235949	0.0654154	-3.60693	0.000309837	0.00220231
FBgn0034251	CG11423	CG11423	CG11423	2R	833.911	-0.14723	0.0408217	-3.60665	0.000310172	0.0022035
FBgn0061356	CG18003	CG18003	CG18003	2R	1171.94	0.178068	0.0493802	3.60606	0.000310887	0.00220701
FBgn0085197	CG34168	CG34168	CG34168	2L	8869.89	-0.162671	0.0451117	-3.60596	0.000311004	0.00220701
FBgn0034674	CG9304	CG9304	CG9304	2R	606.635	0.155844	0.0432207	3.60577	0.000311232	0.00220744
FBgn0036345	CG17300	CG17300	CG17300	3L	1062.27	-0.171596	0.0475993	-3.60502	0.000312134	0.00221264
FBgn0030090	CG12664	fend	forked end	X	156.847	0.22279	0.0618509	3.60205	0.000315715	0.00223681
FBgn0036367	CG10116	CG10116	CG10116	3L	565.762	-0.187791	0.0521443	-3.60138	0.000316534	0.0022414
FBgn0086915	CG3354	Mst77F	Male-specific transcript 77F	3L	14769.4	-0.158917	0.0441425	-3.6001	0.000318094	0.00225123
FBgn0031267	CG13688	Ipk2	Ipk2	2L	184.665	0.230335	0.0639838	3.5999	0.000318337	0.00225134
FBgn0033108	CG15236	CG15236	CG15236	2R	435.259	0.172351	0.0478778	3.59981	0.000318452	0.00225134
FBgn0001987	CG3903	Gli	Gliotactin	2L	632.032	0.183483	0.0509801	3.5991	0.000319315	0.00225622
FBgn0014877	CG6155	Roe1	Roe1	2R	2058.01	-0.128946	0.0358411	-3.59771	0.000321034	0.00226714
FBgn0260008	CG41623	Ucrh	Ubiquinol-cytochrome C reductase complex 11 kDa protein	3LHet	2219.35	-0.258886	0.0719731	-3.59698	0.000321935	0.00227228
FBgn0032595	CG17996	CG17996	CG17996	2L	174.375	-0.239836	0.0667152	-3.59493	0.00032448	0.00228901
FBgn0266666	CG13779	Sem1	Sem1 ortholog (S. cerevisiae)	2L	967.348	-0.175522	0.0488309	-3.59449	0.000325031	0.00229166
FBgn0035849	CG7404	ERR	estrogen-related receptor	3L	1187.78	-0.100282	0.0279055	-3.59363	0.0003261	0.00229796
FBgn0250838	CG30415	CG30415	CG30415	2R	5826.82	-0.223437	0.0621877	-3.59294	0.000326972	0.00230287
FBgn0015615	CG9802	Cap	Chromosome-associated protein	X	427.067	0.179027	0.0498401	3.59204	0.000328099	0.00230957
FBgn0261402	CG42643	Ir75b	Ionotropic receptor 75b	3L	27.6779	0.432589	0.120467	3.59093	0.000329504	0.00231821
FBgn0029821	CG4020	CG4020	CG4020	X	586.916	0.193503	0.053915	3.58904	0.000331902	0.00233382
FBgn0032615	CG6012	CG6012	CG6012	2L	283.703	-0.291838	0.0813235	-3.58861	0.000332447	0.00233497
FBgn0053493	CG33493	CG33493	CG33493	3L	841.05	-0.196591	0.0547833	-3.58853	0.000332548	0.00233497
FBgn0023549	CG3456	Mct1	Monocarboxylate transporter 1	X	831.361	-0.13539	0.0377289	-3.58849	0.0003326	0.00233497
FBgn0040963	CG18662	CG18662	CG18662	2L	3951.5	-0.161482	0.0450104	-3.58766	0.000333657	0.00234114
FBgn0036146	CG14141	CG14141	CG14141	3L	82.538	-0.280234	0.0781246	-3.58702	0.000334483	0.00234442
FBgn0039371	CG4960	CG4960	CG4960	3R	431.352	-0.179532	0.0500487	-3.58715	0.000334307	0.00234442
FBgn0030605	CG5548	CG5548	CG5548	X	1395.76	-0.191261	0.0533334	-3.58615	0.000335599	0.00235099
FBgn0032921	CG9250	Mpp6	M-phase phosphoprotein 6	2L	220.828	-0.209985	0.0585756	-3.58486	0.000337255	0.00236087
FBgn0032901	CG9339	sky	skywalker	2L	2807.28	0.157107	0.0438263	3.58477	0.00033737	0.00236087
FBgn0035379	CG9972	spz5	spatzle 5	3L	90.6016	0.280746	0.0783199	3.58461	0.000337583	0.0023611
FBgn0264753	CG44011	Rgk1	Rad%2C Gem/Kir family member 1	2R	317.704	0.213947	0.0597093	3.58314	0.000339489	0.00237316
FBgn0032922	CG9249	CG9249	CG9249	2L	329.9	-0.175451	0.0489735	-3.58258	0.00034022	0.00237701
FBgn0031310	CG4764	Vps29	Vacuolar protein sorting 29	2L	515.99	-0.152624	0.0426173	-3.58127	0.000341926	0.00238765
FBgn0037724	CG9434	Fst	Frost	3R	822.595	-0.345287	0.0964251	-3.58088	0.000342437	0.00238994
FBgn0262547	CG43101	CG43101	CG43101	2R	3561.82	-0.231318	0.064606	-3.58044	0.000343014	0.00239194
FBgn0263762	CG43679	CG43679	CG43679	3L	1159.64	0.222815	0.0622322	3.58038	0.000343089	0.00239194
FBgn0036970	CG6289	Spn77Bc	Serpin 77Bc	3L	12808.4	-0.227639	0.0635872	-3.57995	0.000343657	0.00239451
FBgn0032033	CG13392	CG13392	CG13392	2L	146.028	-0.216031	0.0603469	-3.57983	0.000343822	0.00239451
FBgn0036075	CG8065	CG8065	CG8065	3L	1348.67	-0.139246	0.0389134	-3.57835	0.000345766	0.00240677
FBgn0010620	CG10939	Sip1	SRY interacting protein 1	2R	1357.55	0.111097	0.0310683	3.57591	0.000349012	0.00242807
FBgn0032637	CG5050	CG5050	CG5050	2L	2909.56	-0.109578	0.0306478	-3.5754	0.00034969	0.0024315
FBgn0265296	CG42256	Dscam2	Down syndrome cell adhesion molecule 2	3L	719.177	0.292297	0.0817724	3.57452	0.000350873	0.00243713
FBgn0028844	CG15283	CG15283	CG15283	2L	479.384	-0.178597	0.0499628	-3.5746	0.000350769	0.00243713
FBgn0024754	CG8200	Flo1	Flotillin 1	2R	903.801	0.123833	0.034658	3.573	0.000352916	0.00245003
FBgn0259170	CG42275	alpha-Man-I	alpha Mannosidase I	X	1277.12	0.127604	0.0357167	3.57265	0.000353382	0.00245196
FBgn0032059	CG9296	PrBP	Prenyl-binding protein	2L	351.436	-0.152819	0.0427805	-3.57216	0.000354051	0.0024553
FBgn0265356	CG15105	tn	thin	2R	3807.09	0.171727	0.0480778	3.57185	0.00035447	0.00245691
FBgn0037153	CG12673	olf413	olf413	3L	272.433	0.250125	0.0700353	3.57141	0.000355067	0.00245975
FBgn0040575	CG15922	CG15922	CG15922	3R	186.398	-0.216638	0.0606684	-3.57085	0.000355824	0.00246368
FBgn0034579	CG9353	mRpL54	mitochondrial ribosomal protein L54	2R	180.025	-0.218342	0.0611739	-3.56921	0.000358059	0.00247785
FBgn0010114	CG2040	hig	hikaru genki	2R	1857.38	0.180076	0.0504869	3.56679	0.000361376	0.00249948
FBgn0036016	CG3306	CG3306	CG3306	3L	1184.96	-0.146563	0.0410988	-3.56611	0.000362319	0.00250468
FBgn0015031	CG14028	cype	cyclope	2L	4640.26	-0.227893	0.0639225	-3.56515	0.000363645	0.00251253
FBgn0031865	CG10806	Nha1	Na[+]/H[+] hydrogen antiporter 1	2L	1552.99	-0.16486	0.0462544	-3.56419	0.000364976	0.0025204
FBgn0033538	CG11883	CG11883	CG11883	2R	565.199	0.164646	0.046229	3.56152	0.000368708	0.00254482
FBgn0038659	CG14296	EndoA	Endophilin A	3R	2402.43	0.114331	0.0321042	3.56123	0.000369116	0.0025463
FBgn0030479	CG1987	Rbp1-like	Rbp1-like	X	1381.73	0.19556	0.0549182	3.56094	0.000369529	0.0025478
FBgn0013305	CG3798	Nmda1	N-methyl-D-aspartate receptor-associated protein	2R	3718.74	-0.0974403	0.0273731	-3.55971	0.000371269	0.00255846
FBgn0266449	CG9159	Kr-h2	Kruppel homolog 2	2L	2340.2	0.0831808	0.0234024	3.55437	0.000378888	0.00260959
FBgn0263600	CG5949	DNApol-delta	DNA-polymerase-delta	3L	172.573	0.203716	0.0573249	3.55371	0.000379832	0.00261471
FBgn0033168	CG11145	CG11145	CG11145	2R	752.029	-0.164604	0.0463242	-3.5533	0.000380436	0.0026175
FBgn0266455	CG45080	CG45080	CG45080	3R	3513.19	-0.257867	0.0726094	-3.55143	0.000383141	0.00263359
FBgn0034490	CG9864	CG9864	CG9864	2R	1291.43	-0.152011	0.042803	-3.55141	0.000383177	0.00263359
FBgn0050324	CG30324	CG30324	CG30324	2R	2396.79	-0.152148	0.0428482	-3.55086	0.000383968	0.00263764
FBgn0050372	CG30372	Asap	ArfGAP with SH3 domain%2C ankyrin repeat and PH domain	2R	1215.08	0.186708	0.0525882	3.55037	0.000384687	0.0026412
FBgn0032514	CG9302	CG9302	CG9302	2L	343.678	-0.163333	0.0460164	-3.54946	0.000386019	0.00264895
FBgn0002565	CG6806	Lsp2	Larval serum protein 2	3L	1453.14	-0.380017	0.107072	-3.54917	0.000386454	0.00265055
FBgn0024179	CG10776	wit	wishful thinking	3L	523.933	0.182645	0.0514784	3.54799	0.000388179	0.00266098
FBgn0037478	CG2656	CG2656	CG2656	3R	379.057	-0.172661	0.0486707	-3.54753	0.000388859	0.00266426
FBgn0031857	CG11321	CG11321	CG11321	2L	1644.85	0.232537	0.0655899	3.54533	0.000392127	0.00268524
FBgn0019932	CG5029	SamDC	S-adenosylmethionine decarboxylase	2L	879.646	-0.175125	0.0493984	-3.54515	0.000392392	0.00268565
FBgn0031357	CG17642	mRpL48	mitochondrial ribosomal protein L48	2L	215.676	-0.224912	0.0634611	-3.5441	0.00039396	0.00269497
FBgn0029717	CG12684	CG12684	CG12684	X	814.507	-0.15517	0.0437926	-3.54329	0.000395163	0.00270179
FBgn0043903	CG14226	dome	domeless	X	998.34	0.232246	0.0655592	3.54254	0.000396287	0.00270806
FBgn0000594	CG17148	Est-P	Esterase P	3L	67.4546	0.346013	0.0976826	3.54222	0.000396772	0.00270996
FBgn0261445	CG10072	sgl	sugarless	3L	1194.57	0.147932	0.0417845	3.54036	0.000399587	0.00272777
FBgn0052240	CG32240	CG32240	CG32240	3L	1760.2	-0.159937	0.0451908	-3.53914	0.000401433	0.00273894
FBgn0004880	CG1130	scrt	scratch	3L	468.776	0.308133	0.0870813	3.53846	0.000402475	0.00274462
FBgn0032407	CG5325	Pex19	Peroxin 19	2L	1255.35	-0.153499	0.0433863	-3.53796	0.000403238	0.00274839
FBgn0023179	CG6438	amon	amontillado	3R	1090.36	0.14586	0.041236	3.5372	0.000404389	0.00275481
FBgn0003731	CG10079	Egfr	Epidermal growth factor receptor	2R	1776.69	0.168751	0.0477496	3.53408	0.000409197	0.00278466
FBgn0039430	CG5455	CG5455	CG5455	3R	2436.57	0.11214	0.031731	3.53408	0.000409193	0.00278466
FBgn0013300	CG4479	Mst35Ba	Male-specific-transcript-35Ba	2L	2758.82	-0.171885	0.048643	-3.53361	0.00040992	0.00278814
FBgn0033802	CG17724	CG17724	CG17724	2R	1551.13	0.208065	0.058889	3.53317	0.000410612	0.0027914
FBgn0036713	CG6456	Mip	Myoinhibiting peptide precursor	3L	205.175	0.229212	0.0648785	3.53294	0.000410959	0.0027923
FBgn0032957	CG2225	CG2225	CG2225	2L	1211.77	0.169226	0.0479033	3.53265	0.00041141	0.00279392
FBgn0250755	CG42233	CG42233	CG42233	3R	191.439	0.217178	0.0614872	3.53208	0.000412306	0.00279856
FBgn0034903	CG9850	CG9850	CG9850	2R	255.074	0.24157	0.0684027	3.53158	0.00041309	0.00280243
FBgn0033885	CG6646	DJ-1alpha	DJ-1alpha	2R	228.717	-0.202514	0.0573532	-3.53099	0.000414006	0.00280718
FBgn0036732	CG7571	Oatp74D	Organic anion transporting polypeptide 74D	3L	616.347	0.15108	0.0427903	3.5307	0.000414458	0.0028088
FBgn0026268	CG1386	antdh	antdh	X	327.83	0.299835	0.0849348	3.53018	0.000415284	0.00281294
FBgn0013343	CG31136	Syx1A	Syntaxin 1A	3R	381.752	0.322926	0.0915366	3.52783	0.000418983	0.00283653
FBgn0033791	CG3915	Drl-2	Derailed 2	2R	128.185	0.271578	0.0770027	3.52686	0.00042052	0.00284546
FBgn0005633	CG7445	fln	flightin	3L	672.11	-0.420838	0.119345	-3.52624	0.000421504	0.00285053
FBgn0265269	CG15425	CG15425	CG15425	2L	1432.68	-0.145176	0.0411716	-3.52611	0.000421704	0.00285053
FBgn0038964	CG13849	Nop56	Nop56	3R	626.656	-0.148418	0.0421023	-3.52518	0.000423193	0.00285912
FBgn0028663	CG7625	VhaM9.7-b	Vacuolar H[+] ATPase M9.7 subunit b	3L	2118.63	-0.124648	0.0353829	-3.52284	0.000426954	0.00288304
FBgn0046294	CG12699	CG12699	CG12699	2R	25643.5	-0.116255	0.033006	-3.52224	0.00042792	0.00288807
FBgn0027948	CG5000	msps	mini spindles	3R	2774.17	0.197305	0.0560249	3.52173	0.000428738	0.0028921
FBgn0029174	CG4535	FKBP59	FK506-binding protein FKBP59	2L	1937.96	-0.128863	0.0366004	-3.52081	0.000430232	0.00290069
FBgn0031423	CG3557	CG3557	CG3557	2L	791.863	-0.143441	0.0407628	-3.51893	0.000433294	0.00291983
FBgn0032966	CG1421	CG1421	CG1421	2L	138.104	-0.235416	0.0669154	-3.51811	0.000434633	0.00292735
FBgn0037325	CG12147	CG12147	CG12147	3R	908.039	-0.143403	0.0407701	-3.51735	0.000435884	0.00293426
FBgn0039374	CG17770	CG17770	CG17770	3R	2262.96	-0.132368	0.037641	-3.5166	0.000437111	0.00294101
FBgn0040351	CG11638	CG11638	CG11638	X	192.772	0.235887	0.067089	3.51604	0.000438043	0.00294577
FBgn0021967	CG8844	Pdsw	Pdsw	2L	2928.94	-0.208774	0.0593872	-3.51546	0.000438985	0.00295059
FBgn0250732	CG33546	gfzf	GST-containing FLYWCH zinc-finger protein	3R	751.635	-0.133639	0.0380423	-3.51289	0.000443257	0.00297778
FBgn0031372	CG7295	CG7295	CG7295	2L	1173.91	-0.143769	0.0409345	-3.51217	0.000444467	0.00298437
FBgn0036662	CG9706	CG9706	CG9706	3L	1245.36	-0.138669	0.0394872	-3.51174	0.000445187	0.00298768
FBgn0032587	CG5953	CG5953	CG5953	2L	442.545	0.286591	0.0816168	3.51142	0.000445724	0.0029895
FBgn0035802	CG33275	CG33275	CG33275	3L	1408.34	0.200753	0.0571735	3.5113	0.000445915	0.0029895
FBgn0038901	CG13419	Burs	Bursicon	3R	20.4079	0.406579	0.115817	3.51054	0.000447196	0.00299656
FBgn0052106	CG32106	CG32106	CG32106	3L	1541.77	0.246395	0.0701976	3.51002	0.000448065	0.00300085
FBgn0259162	CG42267	RunxB	RunxB	X	11.3814	0.422193	0.120302	3.50943	0.000449065	0.003006
FBgn0037883	CG14701	CG14701	CG14701	3R	91.3307	-0.274495	0.0782346	-3.50862	0.000450439	0.00301366
FBgn0051648	CG31648	CG31648	CG31648	2L	204.638	-0.226648	0.0646011	-3.50842	0.00045077	0.00301434
FBgn0265342	CG44296	CG44296	CG44296	2R	637.289	-0.171844	0.04899	-3.50774	0.000451928	0.00302054
FBgn0031968	CG7231	CG7231	CG7231	2L	662.63	-0.182284	0.0519732	-3.50726	0.00045274	0.00302419
FBgn0030067	CG10648	Rbm13	RNA-binding motif protein 13	X	300.477	-0.177352	0.0505687	-3.50715	0.000452936	0.00302419
FBgn0263234	CG16996	Phae1	Phaedra 1	2L	604.035	-0.209073	0.0596183	-3.50686	0.000453433	0.00302597
FBgn0264894	CG44085	CG44085	CG44085	2L	5557.82	0.203293	0.0579829	3.50609	0.000454747	0.00303319
FBgn0037188	CG7369	CG7369	CG7369	3L	332.289	0.173061	0.049379	3.50474	0.000457046	0.00304698
FBgn0000251	CG1759	cad	caudal	2L	1272.77	0.153208	0.0437297	3.50353	0.000459134	0.00305934
FBgn0035432	CG17723	ZnT63C	Zinc transporter 63C	3L	2000.41	0.107776	0.0307658	3.50311	0.000459854	0.00306257
FBgn0040299	CG6976	Myo28B1	Myosin 28B1	2L	456.179	0.198117	0.0565636	3.50256	0.000460814	0.00306741
FBgn0011259	CG18405	Sema-1a	Sema-1a	2L	422.602	0.26591	0.0759369	3.50172	0.000462265	0.00307544
FBgn0034063	CG8389	CG8389	CG8389	2R	614.863	-0.154778	0.0442022	-3.50159	0.000462489	0.00307544
FBgn0014380	CG9366	RhoL	Rho-like	3R	904.707	-0.136337	0.0389397	-3.50123	0.00046312	0.00307807
FBgn0038519	CG5826	Prx3	Peroxiredoxin 3	3R	1115.85	-0.145478	0.0415633	-3.50016	0.000464981	0.0030873
FBgn0004648	CG4122	svr	silver	X	2688.68	0.136439	0.0389806	3.50017	0.000464955	0.0030873
FBgn0259174	CG42279	Nedd4	Nedd4	3L	2911.73	0.130968	0.0374356	3.49849	0.000467897	0.00310509
FBgn0035009	CG16837	CG16837	CG16837	2R	439.354	-0.189821	0.0542717	-3.4976	0.000469459	0.00311388
FBgn0052643	CG32643	CG32643	CG32643	X	488.728	-0.156154	0.0446499	-3.49728	0.00047002	0.00311602
FBgn0001090	CG7088	bnb	bangles and beads	X	1890.3	-0.133689	0.0382545	-3.49473	0.00047455	0.00314446
FBgn0004647	CG3936	N	Notch	X	240.479	0.233878	0.066926	3.49458	0.000474812	0.00314461
FBgn0015772	CG10637	Nak	Numb-associated kinase	2L	1474.57	0.20028	0.0573345	3.49318	0.000477299	0.00315948
FBgn0030869	CG8146	Socs16D	Suppressor of Cytokine Signaling at 16D	X	1153.99	0.183159	0.0524395	3.49278	0.000478026	0.0031627
FBgn0262160	CG9932	CG9932	CG9932	2L	3394.36	0.242925	0.0695565	3.49249	0.000478546	0.00316454
FBgn0083167	CG15304	Neb-cGP	Neb-cGP	X	3369.73	-0.235421	0.0674235	-3.49167	0.000480006	0.00317259
FBgn0011661	CG10701	Moe	Moesin	X	4650.31	0.123568	0.0354001	3.49061	0.000481924	0.00318366
FBgn0051216	CG31216	Naam	Nicotinamide amidase	3R	269.909	0.201256	0.0576702	3.48977	0.000483445	0.00319181
FBgn0002525	CG6944	Lam	Lamin	2L	1230.51	0.156103	0.0447331	3.48965	0.000483645	0.00319181
FBgn0031885	CG13778	Mnn1	Menin 1	2L	1013.26	0.191165	0.0548042	3.48814	0.00048639	0.00320831
FBgn0033097	CG9430	Zip42C.2	Zinc/iron regulated transporter-related protein 42C.2	2R	11.4723	-0.423123	0.121354	-3.48668	0.000489051	0.00322424
FBgn0025394	CG32810	inc	insomniac	X	809.887	0.137057	0.0393273	3.48502	0.000492091	0.00324265
FBgn0040491	CG8238	Buffy	Buffy	2R	571.05	-0.147795	0.0424226	-3.48388	0.000494194	0.00325487
FBgn0036515	CG12304	CG12304	CG12304	3L	775.355	-0.140405	0.0403034	-3.48371	0.000494512	0.00325533
FBgn0028369	CG3653	kirre	kin of irre	X	236.37	0.218405	0.0626972	3.48349	0.000494929	0.00325644
FBgn0027086	CG11471	Aats-ile	Isoleucyl-tRNA synthetase	3L	1162.81	-0.120532	0.0346081	-3.48278	0.000496235	0.00326339
FBgn0031817	CG9531	CG9531	CG9531	2L	861.254	-0.123517	0.0354852	-3.48081	0.000499894	0.0032858
FBgn0034139	CG4927	CG4927	CG4927	2R	60.0498	0.364035	0.104617	3.47968	0.000502015	0.00329809
FBgn0004431	CG9120	LysX	Lysozyme X	3L	40.9399	-0.380343	0.109313	-3.47939	0.000502555	0.00329999
FBgn0026666	CG8198	l(1)G0136	lethal (1) G0136	X	1186.52	-0.188897	0.054307	-3.47831	0.000504579	0.00331162
FBgn0264273	CG33960	Sema-2b	Semaphorin-2b	2R	199.242	0.202643	0.058286	3.4767	0.000507616	0.00332988
FBgn0033192	CG2105	Corin	Corin	2R	348.534	0.226134	0.0650566	3.47597	0.000509013	0.00333737
FBgn0262788	CG43169	CG43169	CG43169	3L	761.095	-0.187706	0.0540189	-3.47483	0.000511185	0.00334826
[truncated: 11,956 more rows]
