# Supplementary material for: Survival Rate and Transcriptional Response upon Infection with the Generalist Parasite Beauveria bassiana in a World-Wide Sample of Drosophila melanogaster
Source: PLoS One. 2015 Jul 8;10(7):e0132129. doi: 10.1371/journal.pone.0132129 (PMC4495925; doi:10.1371/journal.pone.0132129)
Supplement: S2 Table — (XLS) [file pone.0132129.s002.xls]

## Sheet: Africa
FBgn_Number	CG_Number	Name	fullname	Chr	baseMean	log2FoldChange	lfcSE	stat	pvalue	padj
FBgn0045483	CG30189	Gr59a	Gustatory receptor 59a	2R	6.04944	-3.04266	0.5481	-5.55128	2.8359e-08	2.04325e-06
FBgn0036952	CG6933	CG6933	CG6933	3L	39.6885	-2.86051	0.664925	-4.30201	1.69255e-05	0.000507882
FBgn0266442	CG45072	CG45072	CG45072	3R	24.3027	-2.73275	0.562605	-4.85731	1.18991e-06	5.45568e-05
FBgn0032585	CG4580	CG4580	CG4580	2L	3.99865	-2.66975	0.586713	-4.55035	5.35562e-06	0.000193466
FBgn0035642	CG18586	CG18586	CG18586	3L	2.77531	-2.561	0.742137	-3.45084	0.000558835	0.00858081
FBgn0262150	CG42876	CG42876	CG42876	2L	61.0139	-2.20053	0.188218	-11.6913	1.41142e-31	2.05644e-28
FBgn0052279	CG32279	Drsl2	Drosomycin-like 2	3L	19.1825	-2.1222	0.291284	-7.2857	3.20015e-13	6.5568e-11
FBgn0045468	CG31335	Gr93d	Gustatory receptor 93d	3R	11.0524	-2.08751	0.314741	-6.63245	3.3015e-11	4.81028e-09
FBgn0041183	CG18096	Tep1	Thioester-containing protein 1	2L	35.4097	-2.07891	0.717965	-2.89556	0.0037848	0.036359
FBgn0036717	CG13731	CG13731	CG13731	3L	11.6758	-1.92009	0.538024	-3.56878	0.000358652	0.0061044
FBgn0040699	CG15024	CG15024	CG15024	3L	2.12603	-1.89352	0.633276	-2.99004	0.00278945	0.0290699
FBgn0052182	CG32182	CG32182	CG32182	3L	14.7892	-1.71056	0.308452	-5.54563	2.92906e-08	2.08743e-06
FBgn0029690	CG6414	CG6414	CG6414	X	4.96196	-1.65115	0.419071	-3.94001	8.14766e-05	0.00189098
FBgn0002562	CG2559	Lsp1alpha	Larval serum protein 1 alpha	X	38.3406	-1.52151	0.17832	-8.53246	1.43271e-17	6.06036e-15
FBgn0002563	CG4178	Lsp1beta	Larval serum protein 1 beta	2L	830.622	-1.51043	0.32802	-4.60469	4.13082e-06	0.000155654
FBgn0053337	CG33337	CG33337	CG33337	3R	127.214	-1.50946	0.320878	-4.70416	2.54914e-06	0.000103822
FBgn0038151	CG17044	yellow-e2	yellow-e2	3R	28.11	-1.44975	0.234951	-6.17042	6.81087e-10	7.76617e-08
FBgn0052283	CG32283	Drsl3	Drosomycin-like 3	3L	5.60788	-1.33893	0.38859	-3.44561	0.00056977	0.00869778
FBgn0036638	CG13033	CG13033	CG13033	3L	7.71828	-1.25438	0.292693	-4.28564	1.82212e-05	0.000540577
FBgn0033697	CG8457	Cyp6t3	Cyp6t3	2R	86.9105	-1.19822	0.108689	-11.0243	2.91909e-28	3.8278e-25
FBgn0038789	CG15685	Ir92a	Ionotropic receptor 92a	3R	5.50332	-1.19637	0.355181	-3.36835	0.000756206	0.0108137
FBgn0038523	CG7587	CG7587	CG7587	3R	5.07824	-1.19474	0.379022	-3.15217	0.0016206	0.0195681
FBgn0039438	CG6452	TwdlO	TweedleO	3R	4.12892	-1.18678	0.381088	-3.1142	0.00184446	0.0216336
FBgn0015376	CG33122	cutlet	cutlet	2L	91.8433	-1.1865	0.160375	-7.39832	1.3792e-13	3.01423e-11
FBgn0039779	CG1546	PH4alphaSG2	prolyl-4-hydroxylase-alpha SG2	3R	7.60223	-1.18213	0.383084	-3.08583	0.00202983	0.0230252
FBgn0085305	CG34276	CG34276	CG34276	3R	3.90818	-1.15328	0.400579	-2.87903	0.00398906	0.0376591
FBgn0041224	CG33083	Gr97a	Gustatory receptor 97a	3R	13.3049	-1.14162	0.218784	-5.21802	1.80843e-07	1.07e-05
FBgn0050265	CG30265	CG30265	CG30265	2R	4.5478	-1.12951	0.389181	-2.90227	0.0037047	0.0357994
FBgn0053773	CG33773	CG33773	CG33773	3R	76.9553	-1.10521	0.126183	-8.75875	1.97427e-18	9.58838e-16
FBgn0263743	CG43668	CG43668	CG43668	2R	15.15	-1.09082	0.204458	-5.33517	9.54572e-08	5.98914e-06
FBgn0052037	CG32037	CG32037	CG32037	3L	26.8414	-1.04795	0.153903	-6.80916	9.81725e-12	1.60917e-09
FBgn0260393	CG17147	CG17147	CG17147	3L	17.3959	-1.04147	0.1948	-5.34635	8.9745e-08	5.68515e-06
FBgn0038073	CG14395	CG14395	CG14395	3R	68.7057	-1.04054	0.231836	-4.48825	7.18095e-06	0.000250436
FBgn0033363	CG13744	CG13744	CG13744	2R	11.0708	-1.02498	0.318005	-3.22315	0.00126789	0.016173
FBgn0029966	CG15324	Ir7c	Ionotropic receptor 7c	X	31.2586	-1.01802	0.203726	-4.997	5.82276e-07	2.97097e-05
FBgn0050087	CG30087	CG30087	CG30087	2R	13.3142	-1.00239	0.216801	-4.62353	3.7726e-06	0.000144228
FBgn0010388	CG10816	Dro	Drosocin	2R	270.891	-0.964558	0.319535	-3.01863	0.00253918	0.0270262
FBgn0264829	CG44037	CG44037	CG44037	3R	49.4224	-0.963417	0.123803	-7.78189	7.14509e-15	2.01533e-12
FBgn0038901	CG13419	Burs	Bursicon	3R	20.5633	-0.95502	0.206156	-4.63252	3.61239e-06	0.000139321
FBgn0085396	CG34367	CG34367	CG34367	2L	51.9322	-0.953692	0.192325	-4.95876	7.09448e-07	3.52386e-05
FBgn0050114	CG30114	CG30114	CG30114	2R	8.54453	-0.947454	0.269405	-3.51684	0.000436723	0.00707006
FBgn0030569	CG9411	CG9411	CG9411	X	24.6565	-0.93748	0.181718	-5.15898	2.48292e-07	1.38547e-05
FBgn0029879	CG14444	APC7	Anaphase Promoting Complex subunit 7	X	42.8823	-0.933792	0.21483	-4.34667	1.38222e-05	0.000435699
FBgn0266259	CG44954	CG44954	CG44954	3R	7.54375	-0.917209	0.284335	-3.2258	0.0012562	0.0160851
FBgn0036956	CG13813	CG13813	CG13813	3L	24.0557	-0.913894	0.202877	-4.50468	6.64741e-06	0.000234953
FBgn0038290	CG6912	CG6912	CG6912	3R	315.492	-0.890327	0.146484	-6.07797	1.21716e-09	1.30825e-07
FBgn0035279	CG13934	Cpr62Ba	Cuticular protein 62Ba	3L	39.2985	-0.886283	0.147662	-6.00211	1.94772e-09	1.92033e-07
FBgn0000355	CG6519	Cp15	Chorion protein 15	3L	59.4064	-0.880447	0.194533	-4.52596	6.01221e-06	0.000213653
FBgn0039444	CG14243	TwdlD	TweedleD	3R	31.9836	-0.872573	0.315189	-2.76841	0.00563305	0.048275
FBgn0040257	CG4739	Ugt86Dc	Ugt86Dc	3R	105.115	-0.858623	0.236085	-3.63692	0.000275917	0.00492259
FBgn0052447	CG32447	CG32447	CG32447	3L	47.3988	-0.854661	0.1117	-7.65136	1.98859e-14	5.21529e-12
FBgn0034458	CG15904	Ir56d	Ionotropic receptor 56d	2R	13.9216	-0.845968	0.21533	-3.92871	8.54044e-05	0.00196475
FBgn0265714	CG44521	CG44521	CG44521	3L	76.4721	-0.845064	0.106134	-7.9622	1.69011e-15	5.15406e-13
FBgn0016675	CG9976	Lectin-galC1	Galactose-specific C-type lectin	2L	1041.13	-0.830962	0.127272	-6.529	6.62096e-11	8.85925e-09
FBgn0040318	CG13475	HGTX	HGTX	3L	116.983	-0.830677	0.0790674	-10.5059	8.11134e-26	8.18185e-23
FBgn0038487	CG4060	TwdlW	TweedleW	3R	9.69309	-0.827333	0.246791	-3.35236	0.00080126	0.011283
FBgn0051041	CG31041	CG31041	CG31041	3R	35.6346	-0.817055	0.29271	-2.79134	0.00524897	0.0457637
FBgn0031097	CG17052	obst-A	obstructor-A	X	115.676	-0.81064	0.0947113	-8.55907	1.13784e-17	4.97348e-15
FBgn0035167	CG13888	Gr61a	Gustatory receptor 61a	3L	85.0446	-0.803837	0.178853	-4.49441	6.97645e-06	0.00024526
FBgn0039704	CG7802	neo	neyo	3R	69.5836	-0.797007	0.157416	-5.06307	4.12548e-07	2.1639e-05
FBgn0035548	CG15023	CG15023	CG15023	3L	11.4372	-0.788278	0.224658	-3.50878	0.00045016	0.00718995
FBgn0261334	CG42619	CG42619	CG42619	U	12.9527	-0.78674	0.205621	-3.82615	0.00013016	0.0026921
FBgn0032335	CG14915	CG14915	CG14915	2L	37.4056	-0.780773	0.123289	-6.33289	2.40609e-10	2.89459e-08
FBgn0026398	CG12193	Or22a	Odorant receptor 22a	2L	8.60853	-0.779378	0.271539	-2.87022	0.00410188	0.0383378
FBgn0052055	CG32055	CG32055	CG32055	3L	16.4852	-0.779159	0.213324	-3.65246	0.000259735	0.0047108
FBgn0085312	CG34283	CG34283	CG34283	3R	97.859	-0.775013	0.272391	-2.84522	0.00443807	0.0406116
FBgn0002565	CG6806	Lsp2	Larval serum protein 2	3L	1529.22	-0.769738	0.142465	-5.403	6.5536e-08	4.31846e-06
FBgn0267255	CG45691	CG45691	CG45691	2L	11.3815	-0.768153	0.224289	-3.42483	0.000615179	0.00925097
FBgn0005664	CG16963	Cry	Crystallin	2L	215.73	-0.763818	0.129069	-5.91793	3.26027e-09	3.05371e-07
FBgn0039677	CG18110	ppk30	pickpocket 30	3R	9.2425	-0.761029	0.251333	-3.02798	0.00246198	0.0265057
FBgn0259237	CG42335	CG42335	CG42335	3R	168.435	-0.752515	0.086951	-8.65447	4.95207e-18	2.31916e-15
FBgn0035780	CG18417	CG18417	CG18417	3L	302.194	-0.752027	0.192823	-3.90008	9.61596e-05	0.00214446
FBgn0032337	CG14920	AstCC	Allatostatin double C	2L	60.555	-0.741287	0.105476	-7.02799	2.09531e-12	3.81609e-10
FBgn0040843	CG15213	CG15213	CG15213	3L	58.3983	-0.731619	0.186879	-3.91494	9.04259e-05	0.0020586
FBgn0264556	CG31622	Gr39a	Gustatory receptor 39a	2L	23.538	-0.72264	0.254856	-2.83549	0.00457557	0.0416085
FBgn0021738	CG32788	Crg-1	Circadianly Regulated Gene	X	45.3635	-0.70165	0.152283	-4.60752	4.07491e-06	0.000153989
FBgn0052786	CG32786	CG32786	CG32786	X	20.0582	-0.696112	0.164707	-4.22635	2.37509e-05	0.00066648
FBgn0002906	CG6920	Blm	Bloom syndrome helicase ortholog	3R	438.33	-0.695454	0.0928598	-7.48929	6.92492e-14	1.65103e-11
FBgn0036789	CG13702	AstC-R2	Allatostatin C receptor 1	3L	83.4464	-0.689864	0.168456	-4.09521	4.21784e-05	0.00108236
FBgn0041249	CG31932	Gr22f	Gustatory receptor 22f	2L	31.9138	-0.687609	0.201149	-3.41841	0.000629888	0.00941815
FBgn0265455	CG44355	CG44355	CG44355	3L	52.6693	-0.673654	0.175931	-3.82908	0.000128622	0.00267293
FBgn0035875	CG7076	Cpr66Cb	Cuticular protein 66Cb	3L	80.118	-0.67181	0.0955248	-7.03284	2.02379e-12	3.73773e-10
FBgn0030162	CG1986	CG1986	CG1986	X	9.91969	-0.668095	0.236552	-2.8243	0.00473841	0.0428516
FBgn0036767	CG16775	CG16775	CG16775	3L	99.2783	-0.658712	0.147036	-4.47993	7.46666e-06	0.00025631
FBgn0045502	CG32664	Gr10a	Gustatory receptor 10a	X	18.3478	-0.65839	0.216108	-3.04657	0.00231467	0.0252605
FBgn0039408	CG14551	CG14551	CG14551	3R	58.2007	-0.658312	0.0966299	-6.81272	9.57715e-12	1.58969e-09
FBgn0035666	CG6580	Jon65Aii	Jonah 65Aii	3L	805.718	-0.658187	0.189619	-3.4711	0.000518329	0.0080341
FBgn0263020	CG43315	CG43315	CG43315	2R	10.0995	-0.645607	0.226667	-2.84826	0.0043959	0.0404232
FBgn0051898	CG31898	CG31898	CG31898	2L	51.635	-0.645525	0.180171	-3.58286	0.000339857	0.00585214
FBgn0263999	CG43742	CG43742	CG43742	2R	11.4677	-0.634204	0.223768	-2.8342	0.00459405	0.0417476
FBgn0001077	CG2047	ftz	fushi tarazu	3R	26.3407	-0.63418	0.159289	-3.98131	6.85371e-05	0.00164904
FBgn0036881	CG9299	Cpr76Bd	Cuticular protein 76Bd	3L	108.311	-0.612733	0.105104	-5.82977	5.55052e-09	4.85227e-07
FBgn0039386	CG5948	CG5948	CG5948	3R	47.8484	-0.60996	0.181962	-3.35213	0.000801933	0.011283
FBgn0040255	CG6653	Ugt86De	Ugt86De	3R	32.8779	-0.605439	0.214652	-2.82056	0.00479404	0.0432354
FBgn0011802	CG6539	Gem3	Gemin3	3L	613.119	-0.603745	0.125947	-4.79362	1.63795e-06	7.01911e-05
FBgn0032507	CG9377	CG9377	CG9377	2L	127.455	-0.603527	0.152189	-3.96563	7.3202e-05	0.00173267
FBgn0034294	CG5765	Muc55B	Mucin 55B	2R	54.6661	-0.600309	0.115052	-5.21771	1.81149e-07	1.07e-05
FBgn0037477	CG14610	CG14610	CG14610	3R	22.5428	-0.59414	0.155427	-3.82262	0.000132039	0.00272237
FBgn0038492	CG4090	Mur89F	Mucin related 89F	3R	42.0711	-0.590131	0.135526	-4.35438	1.33442e-05	0.000422664
FBgn0003719	CG6868	tld	tolloid	3R	81.962	-0.58901	0.105242	-5.59671	2.18455e-08	1.62761e-06
FBgn0034473	CG12501	Or56a	Odorant receptor 56a	2R	19.2033	-0.585635	0.165901	-3.53003	0.000415513	0.006845
FBgn0030880	CG6788	CG6788	CG6788	X	12.8418	-0.585458	0.206277	-2.83821	0.00453676	0.0412842
FBgn0262793	CG43174	CG43174	CG43174	3L	83.2712	-0.575485	0.102105	-5.63622	1.73822e-08	1.32519e-06
FBgn0034011	CG8160	CG8160	CG8160	2R	40.8276	-0.574774	0.147633	-3.89326	9.89077e-05	0.00219455
FBgn0038095	CG7241	Cyp304a1	Cyp304a1	3R	30.8605	-0.569204	0.147201	-3.86685	0.000110251	0.00237353
FBgn0040795	CG13038	CG13038	CG13038	3L	22.7221	-0.568395	0.182859	-3.10838	0.00188118	0.0219001
FBgn0035343	CG16762	CG16762	CG16762	3L	367.21	-0.562403	0.109737	-5.12499	2.97553e-07	1.61901e-05
FBgn0029836	CG5928	CG5928	CG5928	X	47.9371	-0.561496	0.161413	-3.47863	0.000503991	0.00787703
FBgn0033354	CG13745	FANCI	Fanconi anemia complementation group I homologue	2R	196.937	-0.557231	0.13108	-4.25108	2.12738e-05	0.000607763
FBgn0013308	CG8719	Odc2	Ornithine decarboxylase 2	2R	55.8991	-0.554701	0.157979	-3.51123	0.000446036	0.0071502
FBgn0031747	CG9021	CG9021	CG9021	2L	25.5818	-0.54756	0.180781	-3.02887	0.00245474	0.0265057
FBgn0051371	CG31371	CG31371	CG31371	3R	30.5022	-0.545913	0.14629	-3.73173	0.000190172	0.00366186
FBgn0035873	CG13670	CG13670	CG13670	3L	49.6869	-0.542227	0.126673	-4.28054	1.86443e-05	0.000548169
FBgn0010053	CG15101	Jheh1	Juvenile hormone epoxide hydrolase 1	2R	4418.4	-0.538122	0.0864181	-6.22696	4.75561e-10	5.51861e-08
FBgn0053333	CG33333	CG33333	CG33333	3R	107.578	-0.536617	0.0981619	-5.46665	4.58612e-08	3.13217e-06
FBgn0036880	CG9295	Cpr76Bc	Cuticular protein 76Bc	3L	34.3797	-0.534543	0.16756	-3.19017	0.00142191	0.0177407
FBgn0039415	CG6142	CG6142	CG6142	3R	24.3095	-0.533492	0.160139	-3.33143	0.000863996	0.0119008
FBgn0011576	CG3466	Cyp4d2	Cytochrome P450-4d2	X	569.49	-0.533267	0.152125	-3.50545	0.00045584	0.00726298
FBgn0037410	CG1148	Osi2	Osiris 2	3R	26.2856	-0.530069	0.156581	-3.38527	0.000711073	0.0103754
FBgn0261280	CG42617	CG42617	CG42617	3RHet	42.5697	-0.529127	0.138868	-3.81027	0.000138813	0.0028397
FBgn0262792	CG43173	CG43173	CG43173	3L	163.492	-0.5287	0.0745696	-7.09002	1.34088e-12	2.63263e-10
FBgn0038236	CG3360	Cyp313a1	Cyp313a1	3R	2966.38	-0.525503	0.0994554	-5.28381	1.26523e-07	7.78919e-06
FBgn0032593	CG5996	Trpgamma	Transient receptor potential cation channel gamma	2L	126.192	-0.522996	0.0963079	-5.43046	5.62086e-08	3.77981e-06
FBgn0030242	CG1655	sofe	sister of feo	X	1012.45	-0.521707	0.0700434	-7.44833	9.45281e-14	2.17464e-11
FBgn0039932	CG11093	fuss	fussel	4	134.763	-0.518754	0.0861035	-6.02478	1.69343e-09	1.72139e-07
FBgn0052203	CG32203	Spn75F	Serpin 75F	3L	1513.74	-0.51821	0.0772148	-6.71128	1.92928e-11	2.94171e-09
FBgn0039656	CG11951	CG11951	CG11951	3R	225.01	-0.517758	0.0944923	-5.47937	4.26842e-08	2.97722e-06
FBgn0040718	CG15353	CG15353	CG15353	2L	82.898	-0.510168	0.118692	-4.29825	1.72154e-05	0.000514228
FBgn0035582	CG13705	CG13705	CG13705	3L	20.3588	-0.509112	0.177239	-2.87246	0.00407288	0.0382576
FBgn0031726	CG7249	Cyp6a16	Cyp6a16	2L	156.313	-0.502864	0.181464	-2.77115	0.00558581	0.0479678
FBgn0032069	CG9468	CG9468	CG9468	2L	5421.53	-0.502527	0.120887	-4.15701	3.22436e-05	0.000868194
FBgn0053301	CG33301	CG33301	CG33301	2L	573.587	-0.498996	0.109037	-4.57639	4.73077e-06	0.000174906
FBgn0037684	CG8129	CG8129	CG8129	3R	882.798	-0.495391	0.0895699	-5.53077	3.18819e-08	2.25983e-06
FBgn0036829	CG14076	Ir75d	Ionotropic receptor 75d	3L	822.271	-0.495052	0.0511686	-9.67492	3.85409e-22	2.52694e-19
FBgn0036324	CG12520	CG12520	CG12520	3L	19.5034	-0.491698	0.161785	-3.03921	0.00237196	0.0257906
FBgn0040363	CG11384	CG11384	CG11384	X	17.5867	-0.488166	0.169284	-2.88371	0.00393016	0.037318
FBgn0028855	CG15282	CG15282	CG15282	2L	23.4234	-0.487377	0.147917	-3.29493	0.00098445	0.0131995
FBgn0033696	CG8859	Cyp6g2	Cyp6g2	2R	958.579	-0.484699	0.0524267	-9.24527	2.34652e-20	1.39863e-17
FBgn0032788	CG13084	CG13084	CG13084	2L	35.8594	-0.482491	0.137245	-3.51554	0.000438856	0.00708709
FBgn0030914	CG6106	CG6106	CG6106	X	149.025	-0.48191	0.113753	-4.23645	2.27076e-05	0.000640356
FBgn0259229	CG42329	CG42329	CG42329	2L	101.181	-0.481689	0.135825	-3.54639	0.000390547	0.00653956
FBgn0037562	CG11671	CG11671	CG11671	3R	65.9748	-0.480278	0.174396	-2.75395	0.00588809	0.0499578
FBgn0034219	CG6536	mthl4	methuselah-like 4	2R	312.164	-0.480134	0.0587157	-8.17726	2.9036e-16	9.76278e-14
FBgn0053460	CG33460	CG33460	CG33460	2R	54.5136	-0.476683	0.104166	-4.57619	4.73511e-06	0.000174906
FBgn0030763	CG9782	CG9782	CG9782	X	78.9682	-0.474893	0.0875162	-5.42634	5.75204e-08	3.84829e-06
FBgn0034605	CG15661	CG15661	CG15661	2R	273.216	-0.472378	0.102748	-4.59743	4.27742e-06	0.000160257
FBgn0038033	CG10097	CG10097	CG10097	3R	41.9269	-0.470044	0.157647	-2.98163	0.00286719	0.029651
FBgn0260967	CG42590	CG42590	CG42590	3L	130.606	-0.469575	0.139604	-3.36362	0.000769261	0.0109764
FBgn0035193	CG9192	CG9192	CG9192	3L	80.0355	-0.469059	0.118516	-3.95777	7.56541e-05	0.00178106
FBgn0033458	CG18446	CG18446	CG18446	2R	59.1479	-0.468651	0.129227	-3.62659	0.000287191	0.00508223
FBgn0033359	CG8213	CG8213	CG8213	2R	44.4443	-0.467603	0.140382	-3.33093	0.000865568	0.01191
FBgn0250907	CG18140	Cht3	Chitinase 3	2L	127.469	-0.467599	0.0847333	-5.51848	3.41942e-08	2.41069e-06
FBgn0264954	CG44123	fd3F	forkhead domain 3F	X	19.7415	-0.466732	0.156687	-2.97876	0.00289416	0.0298124
FBgn0034405	CG15102	Jheh2	Juvenile hormone epoxide hydrolase 2	2R	4854.88	-0.466645	0.0745715	-6.25769	3.90722e-10	4.57459e-08
FBgn0036563	CG13075	CG13075	CG13075	3L	127.418	-0.466372	0.0819731	-5.68933	1.27538e-08	1.01358e-06
FBgn0266432	CG45062	CG45062	CG45062	2R	132.79	-0.465518	0.0693564	-6.71197	1.92015e-11	2.94171e-09
FBgn0040290	CG7487	RecQ4	RecQ4	3L	45.4769	-0.465351	0.110847	-4.19815	2.691e-05	0.000742885
FBgn0036836	CG11619	CG11619	CG11619	3L	186.001	-0.464324	0.119971	-3.87031	0.000108697	0.00234817
FBgn0032282	CG7299	CG7299	CG7299	2L	110.564	-0.463894	0.155869	-2.97619	0.00291858	0.0299932
FBgn0038082	CG5724	CG5724	CG5724	3R	621.757	-0.461827	0.16716	-2.76279	0.00573103	0.0488628
FBgn0031804	CG9500	CG9500	CG9500	2L	59.6022	-0.454638	0.109661	-4.14584	3.38574e-05	0.000900195
FBgn0035644	CG10489	Pole2	Pole2	3L	116.818	-0.451682	0.114203	-3.95509	7.65065e-05	0.00179469
FBgn0052823	CG32823	Sdic3	Sperm-specific dynein intermediate chain 3	X	771.135	-0.449841	0.0611432	-7.35718	1.87839e-13	4.03792e-11
FBgn0039805	CG12045	Cpr100A	Cuticular protein 100A	3R	70.7136	-0.449162	0.116632	-3.8511	0.000117588	0.00249503
FBgn0036168	CG7512	CG7512	CG7512	3L	65.9573	-0.445027	0.12202	-3.64716	0.000265156	0.00477609
FBgn0004431	CG9120	LysX	Lysozyme X	3L	41.636	-0.444984	0.148831	-2.98986	0.00279105	0.0290699
FBgn0263401	CG43447	CG43447	CG43447	3R	47.8652	-0.441963	0.149632	-2.95366	0.00314026	0.0317733
FBgn0260874	CG42584	Ir76a	Ionotropic receptor 76a	3L	149.467	-0.441788	0.158476	-2.78773	0.00530792	0.0460946
FBgn0029838	CG4666	CG4666	CG4666	X	2161.89	-0.439009	0.0682833	-6.42923	1.28253e-10	1.6488e-08
FBgn0039087	CG10168	CG10168	CG10168	3R	67.0722	-0.438965	0.0944364	-4.64826	3.34754e-06	0.000130644
FBgn0053668	CG33668	CG33668	CG33668	X	59.4556	-0.432455	0.137359	-3.14835	0.00164194	0.0197434
FBgn0010317	CG10308	CycJ	Cyclin J	3L	29.0735	-0.432421	0.125332	-3.4502	0.000560173	0.00859129
FBgn0053723	CG33723	CG33723	CG33723	2L	36.6561	-0.430205	0.136168	-3.15935	0.00158119	0.0192876
FBgn0051097	CG31097	CG31097	CG31097	3R	112.188	-0.428798	0.153282	-2.79745	0.00515079	0.0451486
FBgn0052088	CG32088	CG32088	CG32088	3L	26.8384	-0.426394	0.15218	-2.8019	0.00508023	0.0448298
FBgn0032068	CG9466	CG9466	CG9466	2L	3544.61	-0.426357	0.120292	-3.54435	0.000393586	0.00657465
FBgn0037807	CG6293	CG6293	CG6293	3R	539.215	-0.425736	0.0601884	-7.07339	1.51189e-12	2.87325e-10
FBgn0264776	CG44014	CG44014	CG44014	3R	809.4	-0.422802	0.103044	-4.10312	4.07623e-05	0.0010522
FBgn0043535	CG30141	Obp57a	Odorant-binding protein 57a	2R	429.602	-0.421512	0.119045	-3.54079	0.000398933	0.00663859
FBgn0051955	CG31955	CG31955	CG31955	2L	84.7707	-0.418647	0.117588	-3.5603	0.000370438	0.0062678
FBgn0051157	CG31157	CG31157	CG31157	3R	991.879	-0.418468	0.106023	-3.94696	7.91502e-05	0.00184679
FBgn0039645	CG11898	CG11898	CG11898	3R	242.437	-0.416723	0.102095	-4.08172	4.47027e-05	0.00113602
FBgn0036242	CG6793	CG6793	CG6793	3L	32.235	-0.413758	0.138425	-2.98905	0.00279851	0.0291244
FBgn0034783	CG9825	CG9825	CG9825	2R	88.8072	-0.413693	0.14329	-2.8871	0.00388814	0.0370263
FBgn0037398	CG15580	CG15580	CG15580	3R	816.785	-0.411546	0.0766239	-5.37099	7.83075e-08	5.03356e-06
FBgn0030746	CG9981	CG9981	CG9981	X	136.954	-0.411047	0.106026	-3.87686	0.000105813	0.00231641
FBgn0036470	CG13463	CG13463	CG13463	3L	74.2856	-0.410198	0.0889033	-4.61398	3.95034e-06	0.000149713
FBgn0261536	CG42660	CG42660	CG42660	3L	30.2139	-0.409124	0.145169	-2.81826	0.00482843	0.0435044
FBgn0067311	CG33321	CheB38b	Chemosensory protein B 38b	2L	112.96	-0.40764	0.132213	-3.0832	0.00204789	0.02315
FBgn0038099	CG7091	CG7091	CG7091	3R	212.511	-0.406899	0.0879749	-4.62517	3.74291e-06	0.000143511
FBgn0025454	CG8453	Cyp6g1	Cyp6g1	2R	55169.8	-0.406765	0.0553421	-7.35	1.98204e-13	4.192e-11
FBgn0039629	CG11842	CG11842	CG11842	3R	518.619	-0.401642	0.0705182	-5.69558	1.22953e-08	9.83101e-07
FBgn0033873	CG6337	CG6337	CG6337	2R	522.629	-0.395549	0.10267	-3.85262	0.000116863	0.0024877
FBgn0033943	CG12869	CG12869	CG12869	2R	33.0284	-0.394773	0.122162	-3.23154	0.00123125	0.0158599
FBgn0001314	CG17629	kl-3	male fertility factor kl3	YHet	198.731	-0.393163	0.0928963	-4.23228	2.3133e-05	0.000650949
FBgn0036017	CG3280	CG3280	CG3280	3L	66.1559	-0.390833	0.12458	-3.1372	0.0017057	0.0203521
FBgn0000427	CG2175	dec-1	defective chorion 1	X	31.0667	-0.389113	0.122364	-3.17996	0.00147295	0.0181575
FBgn0265063	CG44174	CG44174	CG44174	3R	44.8212	-0.38746	0.117324	-3.30249	0.000958311	0.0129108
FBgn0032286	CG7300	CG7300	CG7300	2L	249.492	-0.387237	0.0777424	-4.98102	6.32496e-07	3.18997e-05
FBgn0035718	CG14820	CG14820	CG14820	3L	254.436	-0.386066	0.0986933	-3.91177	9.16221e-05	0.00207862
FBgn0031184	CG14615	CG14615	CG14615	X	350.833	-0.38446	0.0885502	-4.34172	1.4137e-05	0.000440935
FBgn0036155	CG6163	CG6163	CG6163	3L	314.245	-0.383488	0.0640495	-5.98737	2.13268e-09	2.087e-07
FBgn0032964	CG11630	CG11630	CG11630	2L	230.81	-0.383412	0.0593073	-6.46483	1.01411e-10	1.3298e-08
FBgn0011582	CG9652	Dop1R1	Dopamine 1-like receptor 1	3R	181.925	-0.379419	0.120326	-3.15325	0.00161461	0.0195317
FBgn0052191	CG32191	CG32191	CG32191	3L	343.681	-0.377982	0.0924015	-4.09065	4.30163e-05	0.0011017
FBgn0037601	CG9716	Cyp313b1	Cyp313b1	3R	74.932	-0.375907	0.0905363	-4.15201	3.29575e-05	0.000881982
FBgn0036589	CG13067	CG13067	CG13067	3L	108.232	-0.375247	0.11135	-3.36997	0.000751777	0.0107738
FBgn0004197	CG6127	Ser	Serrate	3R	184.396	-0.37521	0.0768903	-4.8798	1.06191e-06	4.95547e-05
FBgn0051296	CG31296	CG31296	CG31296	3R	171.239	-0.375	0.0551997	-6.79352	1.09431e-11	1.73511e-09
FBgn0053223	CG33223	CG33223	CG33223	X	565.979	-0.373617	0.0747984	-4.99499	5.884e-07	2.99058e-05
FBgn0037205	CG11133	BoYb	Brother of Yb	3L	43.8245	-0.373447	0.120523	-3.09855	0.00194467	0.0224279
FBgn0030495	CG11816	CG11816	CG11816	X	59.3453	-0.367969	0.132674	-2.77349	0.00554587	0.0476872
FBgn0263841	CG43702	CG43702	CG43702	3L	154.794	-0.367945	0.0951214	-3.86816	0.00010966	0.00236509
FBgn0038821	CG17267	CG17267	CG17267	3R	56.0575	-0.367886	0.101178	-3.63603	0.000276872	0.00493292
FBgn0053497	CG33497	Sdic2	Sperm-specific dynein intermediate chain 2	X	194.262	-0.364247	0.0953128	-3.82159	0.000132591	0.00272519
FBgn0042206	CG18548	GstD10	Glutathione S transferase D10	3R	102.59	-0.363737	0.102703	-3.54164	0.000397645	0.00662556
FBgn0051436	CG31436	CG31436	CG31436	3R	208.078	-0.363489	0.108502	-3.35006	0.000807935	0.0113068
FBgn0032066	CG9463	CG9463	CG9463	2L	758.681	-0.363399	0.122212	-2.97352	0.00294403	0.0301838
FBgn0046323	CG40446	Ory	Occludin-Related Y	YHet	52.2645	-0.362843	0.127826	-2.83857	0.00453167	0.0412842
FBgn0053265	CG33265	Muc68E	Mucin 68E	3L	824.319	-0.361196	0.107529	-3.35906	0.000782094	0.0111353
FBgn0036359	CG14105	CG14105	CG14105	3L	85.9532	-0.358586	0.106889	-3.35475	0.000794378	0.0112128
FBgn0265102	CG7161	Oseg1	Outer segment 1	3L	461.802	-0.357603	0.0588512	-6.07639	1.22918e-09	1.31043e-07
FBgn0000451	CG6611	ect	ectodermal	3L	175.003	-0.357108	0.0967017	-3.69289	0.000221723	0.00415351
FBgn0265767	CG2893	zyd	zydeco	XHet	346.457	-0.35522	0.123033	-2.8872	0.00388692	0.0370263
FBgn0033887	CG6704	St4	Sulfotransferase 4	2R	63.95	-0.354703	0.106354	-3.33513	0.000852607	0.0117742
FBgn0039510	CG3339	CG3339	CG3339	3R	134.289	-0.351138	0.0945596	-3.71341	0.000204486	0.00390877
FBgn0085244	CG34215	CG34215	CG34215	2R	290.786	-0.35071	0.109135	-3.21355	0.00131107	0.0166447
FBgn0032377	CG14937	CG14937	CG14937	2L	52.071	-0.349595	0.110988	-3.14984	0.0016336	0.0196855
FBgn0039297	CG11852	CG11852	CG11852	3R	187.114	-0.348266	0.0671163	-5.189	2.11431e-07	1.20544e-05
FBgn0030583	CG14410	CG14410	CG14410	X	50.7966	-0.347991	0.0987259	-3.52482	0.000423765	0.00691148
FBgn0033395	CG1944	Cyp4p2	Cyp4p2	2R	343.596	-0.345792	0.088637	-3.90121	9.57121e-05	0.00214446
FBgn0001134	CG7446	Grd	Glycine receptor	3L	195.675	-0.345309	0.0568455	-6.07451	1.24364e-09	1.31515e-07
FBgn0030663	CG8117	CG8117	CG8117	X	36.8559	-0.342032	0.119006	-2.87407	0.00405219	0.0380905
FBgn0260429	CG42524	CG42524	CG42524	2R	39.8549	-0.341158	0.109412	-3.11811	0.00182013	0.0214057
FBgn0085232	CG34203	CG34203	CG34203	2R	184.208	-0.340595	0.103162	-3.30157	0.00096146	0.0129309
FBgn0038397	CG10185	CG10185	CG10185	3R	262.188	-0.340526	0.105976	-3.21324	0.00131249	0.0166447
FBgn0037485	CG14606	CG14606	CG14606	3R	350.184	-0.339528	0.0813434	-4.17401	2.99284e-05	0.000814213
FBgn0041627	CG18801	Ku80	Ku80	2L	327.034	-0.33518	0.0507091	-6.60987	3.84668e-11	5.488e-09
FBgn0039420	CG6154	CG6154	CG6154	3R	233.409	-0.334784	0.0815395	-4.10579	4.02944e-05	0.00104217
FBgn0052022	CG32022	CG32022	CG32022	3L	652.318	-0.334344	0.0685898	-4.87454	1.09064e-06	5.07146e-05
FBgn0051780	CG31780	CG31780	CG31780	2L	210.655	-0.333482	0.069321	-4.81069	1.50412e-06	6.53037e-05
FBgn0051352	CG31352	Unc-115a	Unc-115a	3R	4988.35	-0.332092	0.0582522	-5.70094	1.19152e-08	9.58553e-07
FBgn0027611	CG6206	LM408	Lysosomal alpha-mannosidase	2L	6414.3	-0.331958	0.0536405	-6.18858	6.07072e-10	6.98293e-08
FBgn0051742	CG31742	Prosbeta5R2	Proteasome beta5 subunit-related 2	2L	596.939	-0.331836	0.101392	-3.27281	0.00106482	0.0141183
FBgn0030577	CG5334	CG5334	CG5334	X	97.2893	-0.330515	0.0782095	-4.22602	2.37865e-05	0.00066648
FBgn0260463	CG31332	Unc-115b	Unc-115b	3R	1737.84	-0.328886	0.0652471	-5.04063	4.64012e-07	2.39551e-05
FBgn0031119	CG1812	CG1812	CG1812	X	700.585	-0.328716	0.0733393	-4.48213	7.39032e-06	0.000254887
FBgn0052232	CG32232	CG32232	CG32232	3L	358.693	-0.327775	0.0747358	-4.38578	1.15569e-05	0.000374186
FBgn0031547	CG3212	Sr-CIV	Scavenger receptor class C%2C type IV	2L	109.469	-0.327691	0.0869236	-3.76987	0.000163334	0.00323047
FBgn0038412	CG6898	Zip89B	Zinc/iron regulated transporter-related protein 89B	3R	231.667	-0.327616	0.103027	-3.17989	0.00147332	0.0181575
FBgn0000163	CG5055	baz	bazooka	X	2050.75	-0.326213	0.0664242	-4.91105	9.05905e-07	4.33545e-05
FBgn0037935	CG6834	CG6834	CG6834	3R	526.342	-0.325435	0.0707664	-4.59872	4.25085e-06	0.000159717
FBgn0031208	CG11023	CG11023	CG11023	2L	604.66	-0.325434	0.0627458	-5.18655	2.14228e-07	1.21085e-05
FBgn0015033	CG4321	Cyp4d8	Cytochrome P450-4d8	3L	414.299	-0.323992	0.0724236	-4.47357	7.69228e-06	0.000263365
FBgn0034325	CG18539	CG18539	CG18539	2R	122.791	-0.323519	0.0925953	-3.4939	0.000476022	0.00753874
FBgn0031805	CG9505	CG9505	CG9505	2L	156.548	-0.322297	0.09992	-3.22555	0.00125732	0.0160851
FBgn0036924	CG7570	hale	hale-bopp	3L	1934.08	-0.322025	0.0541915	-5.94235	2.80958e-09	2.68798e-07
FBgn0035409	CG14963	CG14963	CG14963	3L	254.722	-0.319556	0.0832872	-3.8368	0.000124649	0.00261106
FBgn0033978	CG10242	Cyp6a23	Cyp6a23	2R	1013.09	-0.31578	0.114669	-2.75385	0.00588994	0.0499578
FBgn0263738	CG43663	Ada2a	transcriptional Adaptor 2a	3R	176.349	-0.314045	0.0722903	-4.34422	1.39774e-05	0.000439534
FBgn0053260	CG33260	CG33260	CG33260	3L	83.7192	-0.313719	0.0895637	-3.50275	0.000460487	0.00732811
FBgn0032253	CG5322	CG5322	CG5322	2L	633.543	-0.312873	0.0563772	-5.54963	2.86268e-08	2.05127e-06
FBgn0030326	CG2444	CG2444	CG2444	X	56.0323	-0.312498	0.0991336	-3.1523	0.00161991	0.0195681
FBgn0038017	CG4115	CG4115	CG4115	3R	107.23	-0.312215	0.0871266	-3.58347	0.000339065	0.0058502
FBgn0015946	CG4345	grim	grim	3L	109.372	-0.310381	0.0997693	-3.11099	0.00186462	0.021734
FBgn0004620	CG6992	GluRIIA	Glutamate receptor IIA	2L	250.341	-0.310331	0.0511465	-6.0675	1.29916e-09	1.35205e-07
FBgn0266099	CG44836	CG44836	CG44836	3L	43.9611	-0.309538	0.10399	-2.97661	0.00291451	0.0299748
FBgn0039602	CG1647	CG1647	CG1647	3R	265.298	-0.309268	0.0540924	-5.7174	1.08166e-08	8.80983e-07
FBgn0038470	CG18213	CG18213	CG18213	3R	127.613	-0.308983	0.0874479	-3.53334	0.000410352	0.00678555
FBgn0038306	CG6563	Art3	Arginine methyltransferase 3	3R	459.057	-0.307311	0.0553561	-5.55153	2.83184e-08	2.04325e-06
FBgn0015553	CG10387	tos	tosca	2L	64.4314	-0.306912	0.0971999	-3.15753	0.00159111	0.0193733
FBgn0032598	CG17905	ChLD3	ChLD3	2L	82.9875	-0.306425	0.0996459	-3.07513	0.00210408	0.0236425
FBgn0015570	CG2505	alpha-Est2	alpha-Esterase-2	3R	538.147	-0.305875	0.0739294	-4.1374	3.51269e-05	0.000926799
FBgn0036264	CG11529	CG11529	CG11529	3L	110.741	-0.304512	0.102057	-2.98374	0.0028475	0.0294939
FBgn0005670	CG3656	Cyp4d1	Cytochrome P450-4d1	X	241.94	-0.304341	0.101914	-2.98625	0.00282424	0.0293225
FBgn0030078	CG10970	CG10970	CG10970	X	106.361	-0.303627	0.0766847	-3.95943	7.51298e-05	0.0017719
FBgn0003346	CG9999	RanGAP	Ran GTPase activating protein	2L	773.334	-0.303396	0.0697511	-4.3497	1.36326e-05	0.000430756
FBgn0031560	CG16713	CG16713	CG16713	2L	816.138	-0.30134	0.0893823	-3.37136	0.000747968	0.0107651
FBgn0030051	CG2056	spirit	Serine Protease Immune Response Integrator	X	227.292	-0.300101	0.0654674	-4.58398	4.562e-06	0.000169466
FBgn0052686	CG32686	CG32686	CG32686	X	2092.95	-0.299959	0.0567938	-5.28154	1.28099e-07	7.84937e-06
FBgn0041710	CG18550	yellow-f	yellow-f	3R	121.664	-0.2983	0.0985005	-3.02842	0.0024584	0.0265057
FBgn0031496	CG17258	CG17258	CG17258	2L	433.322	-0.298079	0.0561566	-5.308	1.10837e-07	6.92098e-06
FBgn0262610	CG43136	CG43136	CG43136	X	173.213	-0.297532	0.0638201	-4.66203	3.13098e-06	0.000124038
FBgn0067861	CG9580	Sdic1	Sperm-specific dynein intermediate chain 1	X	722.157	-0.292956	0.0517486	-5.66114	1.50368e-08	1.15987e-06
FBgn0029662	CG12206	CG12206	CG12206	X	431.768	-0.292682	0.0500438	-5.84852	4.95977e-09	4.39442e-07
FBgn0032615	CG6012	CG6012	CG6012	2L	292.821	-0.291809	0.0940143	-3.10388	0.00191001	0.022145
FBgn0259818	CG42399	CG42399	CG42399	2L	276.369	-0.291422	0.0997657	-2.92106	0.00348842	0.0342392
FBgn0031026	CG12231	CG12231	CG12231	X	159.38	-0.290994	0.0621774	-4.68006	2.86788e-06	0.000115357
FBgn0037731	CG18542	CG18542	CG18542	3R	213.273	-0.289812	0.0905429	-3.20083	0.00137034	0.0172781
FBgn0034477	CG13872	CG13872	CG13872	2R	1668.52	-0.288706	0.0425005	-6.793	1.09826e-11	1.73511e-09
FBgn0016054	CG2488	phr6-4	(6-4)-photolyase	2L	92.4343	-0.288582	0.10442	-2.76366	0.00571571	0.0488274
FBgn0032846	CG10721	CG10721	CG10721	2L	318.917	-0.288094	0.0736993	-3.90905	9.26597e-05	0.00209616
FBgn0036254	CG5645	CG5645	CG5645	3L	350.816	-0.288013	0.0545634	-5.2785	1.30249e-07	7.94397e-06
FBgn0036690	CG14059	Ilp8	Insulin-like peptide 8	3L	49.2075	-0.287786	0.102349	-2.8118	0.00492647	0.0439904
FBgn0261445	CG10072	sgl	sugarless	3L	1159.39	-0.28767	0.0525284	-5.47646	4.3393e-08	2.97912e-06
FBgn0039039	CG4677	lmd	lame duck	3R	64.5112	-0.286382	0.102272	-2.80021	0.00510697	0.0450051
FBgn0038672	CG6005	CG6005	CG6005	3R	372.074	-0.286026	0.0585406	-4.88595	1.02934e-06	4.84597e-05
FBgn0050268	CG30268	CG30268	CG30268	2R	586.161	-0.283528	0.0500316	-5.66697	1.45342e-08	1.13445e-06
FBgn0031800	CG9497	CG9497	CG9497	2L	460.831	-0.283326	0.0712581	-3.97605	7.0069e-05	0.00167667
FBgn0033775	CG17577	Cyp9h1	Cyp9h1	2R	318.084	-0.280541	0.0897929	-3.12431	0.00178221	0.0211112
FBgn0053696	CG33696	CG33696	CG33696	3L	58.9264	-0.279975	0.0971982	-2.88045	0.00397104	0.0375583
FBgn0032415	CG17212	rho-6	rhomboid-6	2L	116.52	-0.277878	0.0730733	-3.80273	0.000143108	0.00289148
FBgn0029596	CG14054	CG14054	CG14054	X	170.073	-0.277228	0.0795686	-3.48413	0.000493734	0.00775369
FBgn0035332	CG13801	CG13801	CG13801	3L	91.566	-0.277164	0.0785761	-3.52733	0.000419767	0.00687373
FBgn0039758	CG9737	CG9737	CG9737	3R	78.6227	-0.276459	0.0859176	-3.21773	0.0012921	0.0164338
FBgn0032178	CG4804	Spn31A	Serpin 31A	2L	243.135	-0.275697	0.0567354	-4.85935	1.17772e-06	5.42211e-05
FBgn0040684	CG12589	CG12589	CG12589	3R	326.751	-0.275263	0.0581758	-4.73158	2.22782e-06	9.33337e-05
FBgn0085336	CG34307	CG34307	CG34307	3R	116.592	-0.274919	0.0838673	-3.27802	0.00104537	0.0139167
FBgn0052783	CG32783	CG32783	CG32783	X	1036.06	-0.273755	0.0660372	-4.14546	3.39126e-05	0.000900195
FBgn0030803	CG4880	CG4880	CG4880	X	493.541	-0.273599	0.046802	-5.84588	5.03907e-09	4.43472e-07
FBgn0034013	CG8166	unc-5	unc-5	2R	470.292	-0.27312	0.0534805	-5.10691	3.27473e-07	1.76323e-05
FBgn0000079	CG18730	Amy-p	Amylase proximal	2R	8483.82	-0.271422	0.0702037	-3.8662	0.000110544	0.00237353
FBgn0033292	CG2110	Cyp4ad1	Cyp4ad1	2R	342.335	-0.27076	0.073304	-3.69366	0.000221048	0.00414679
FBgn0037174	CG14457	CG14457	CG14457	3L	101.433	-0.270743	0.0757829	-3.57262	0.000353432	0.00604245
FBgn0039107	CG10300	CG10300	CG10300	3R	149.409	-0.269624	0.0737555	-3.65564	0.000256541	0.00467025
FBgn0035168	CG13889	CG13889	CG13889	3L	945.115	-0.268741	0.0788115	-3.40992	0.000649809	0.00968963
FBgn0016131	CG5072	Cdk4	Cyclin-dependent kinase 4	2R	156.86	-0.268231	0.0576103	-4.65596	3.22479e-06	0.000126853
FBgn0052713	CG32713	CG32713	CG32713	X	858.925	-0.264311	0.0603191	-4.38189	1.17656e-05	0.000380006
FBgn0050484	CG30484	CG30484	CG30484	2R	109.336	-0.263914	0.0794155	-3.32321	0.000889875	0.0122188
FBgn0036768	CG7402	CG7402	CG7402	3L	132.175	-0.262354	0.0827511	-3.1704	0.0015223	0.018691
FBgn0002174	CG5504	l(2)tid	lethal (2) tumorous imaginal discs	2R	3285.48	-0.262206	0.052897	-4.95693	7.16169e-07	3.54382e-05
FBgn0032613	CG13283	CG13283	CG13283	2L	260.849	-0.261771	0.0829761	-3.15478	0.0016062	0.0194479
FBgn0037364	CG2108	Rab23	Rab23	3R	56.1947	-0.261416	0.0890723	-2.93488	0.00333678	0.0331228
FBgn0032193	CG5727	CG5727	CG5727	2L	322.633	-0.260949	0.0892532	-2.92369	0.00345905	0.0340478
FBgn0032538	CG16885	CG16885	CG16885	2L	79.4736	-0.260707	0.0932226	-2.79661	0.00516416	0.0452355
FBgn0261996	CG42814	CG42814	CG42814	3R	227.657	-0.260608	0.0609633	-4.27484	1.91273e-05	0.000560501
FBgn0032039	CG13385	CG13385	CG13385	2L	861.808	-0.260495	0.0397788	-6.54858	5.80879e-11	7.93444e-09
FBgn0026268	CG1386	antdh	antdh	X	329.39	-0.260028	0.0922926	-2.81743	0.00484097	0.0435687
FBgn0038118	CG7855	timeout	timeout	3R	175.383	-0.259945	0.0882919	-2.94415	0.00323839	0.0325652
FBgn0038626	CG7691	CG7691	CG7691	3R	131.802	-0.259325	0.0921267	-2.81488	0.0048796	0.0437962
FBgn0052939	CG32939	CG32939	CG32939	3R	210.193	-0.258563	0.0842987	-3.06723	0.00216054	0.0240094
FBgn0037230	CG9780	CG9780	CG9780	3R	2102.38	-0.257774	0.0621335	-4.14871	3.34349e-05	0.000892937
FBgn0039727	CG15523	CG15523	CG15523	3R	4229.28	-0.257654	0.0883723	-2.91555	0.00355059	0.0346937
FBgn0028980	CG6586	tan	tantalus	3L	1141.1	-0.255374	0.0466198	-5.4778	4.30642e-08	2.97912e-06
FBgn0028956	CG6530	mthl3	methuselah-like 3	2R	319.033	-0.255351	0.0772976	-3.30348	0.000954931	0.0128827
FBgn0029676	CG2947	HIP-R	Hsc/Hsp70-interacting protein related	X	1567.49	-0.255278	0.0446992	-5.71102	1.12301e-08	9.09011e-07
FBgn0050295	CG30295	Ipk1	Ipk1	2R	158.993	-0.253528	0.06466	-3.92094	8.82036e-05	0.00201501
FBgn0085413	CG34384	CG34384	CG34384	3R	664.189	-0.253171	0.0717371	-3.52915	0.000416892	0.00685399
FBgn0051948	CG31948	CG31948	CG31948	2L	7427.23	-0.25304	0.0312103	-8.10757	5.16416e-16	1.69294e-13
FBgn0029091	CG7464	CS-2	Chitin synthase 2	3L	937.605	-0.253003	0.0632519	-3.99992	6.33636e-05	0.00153868
FBgn0261529	CG15287	ms(2)34Fe	male sterile (2) 34Fe	2L	2256.29	-0.252339	0.0681588	-3.70222	0.000213723	0.00404485
FBgn0033955	CG12866	CG12866	CG12866	2R	515.883	-0.251944	0.0776333	-3.24531	0.00117324	0.0153082
FBgn0052106	CG32106	CG32106	CG32106	3L	1457.64	-0.250332	0.0891082	-2.8093	0.00496496	0.0441693
FBgn0261807	CG42753	CG42753	CG42753	2R	372.358	-0.250317	0.0553682	-4.52094	6.15642e-06	0.000218187
FBgn0024191	CG7238	sip1	septin interacting protein 1	2L	321.695	-0.24995	0.0692074	-3.6116	0.000304309	0.00536344
FBgn0085461	CG34432	CG34432	CG34432	3R	457.177	-0.249524	0.0683894	-3.64857	0.000263701	0.00476297
FBgn0040778	CG17977	CG17977	CG17977	2R	201.504	-0.249433	0.071849	-3.47163	0.00051731	0.0080278
FBgn0031710	CG7371	CG7371	CG7371	2L	742.147	-0.249161	0.0301269	-8.27037	1.3354e-16	4.73272e-14
FBgn0038211	CG9649	CG9649	CG9649	3R	824.186	-0.249019	0.0781261	-3.18739	0.00143561	0.0178777
FBgn0036246	CG17154	CG17154	CG17154	3L	647.172	-0.246662	0.0458168	-5.38366	7.29865e-08	4.73798e-06
FBgn0031628	CG3294	CG3294	CG3294	2L	132.979	-0.245658	0.071181	-3.45118	0.00055814	0.00858018
FBgn0039659	CG14506	CG14506	CG14506	3R	143.478	-0.245262	0.0756667	-3.24135	0.00118964	0.0154607
FBgn0262960	CG43271	CG43271	CG43271	2L	111.979	-0.244571	0.0830791	-2.94383	0.00324177	0.0325742
FBgn0259742	CG42360	CG42360	CG42360	2R	916.008	-0.243438	0.0563182	-4.32255	1.54238e-05	0.00047366
FBgn0036179	CG7368	CG7368	CG7368	3L	96.7225	-0.243119	0.0721187	-3.37109	0.000748706	0.0107651
FBgn0054049	CG34049	CG34049	CG34049	2L	251.013	-0.242228	0.0865809	-2.79771	0.0051467	0.0451429
FBgn0030989	CG7537	Inx5	Innexin 5	X	467.741	-0.241422	0.0522979	-4.61628	3.90684e-06	0.000148494
FBgn0031986	CG8673	CG8673	CG8673	2L	345.811	-0.241065	0.0481295	-5.00868	5.48045e-07	2.81824e-05
FBgn0038122	CG8138	CG8138	CG8138	3R	610.735	-0.240589	0.0671296	-3.58395	0.000338433	0.005847
FBgn0030376	CG2750	CG2750	CG2750	X	2616.6	-0.240131	0.0822265	-2.92035	0.00349635	0.0342914
FBgn0039812	CG15548	CG15548	CG15548	3R	942.072	-0.240089	0.0528919	-4.53925	5.64539e-06	0.000202262
FBgn0040513	CG1669	kappaB-Ras	kappaB-Ras	2R	1282.9	-0.239763	0.0544268	-4.40523	1.05673e-05	0.000347291
FBgn0259167	CG42272	CG42272	CG42272	3L	175.281	-0.239643	0.0742015	-3.22962	0.00123954	0.0159354
FBgn0034249	CG6477	RhoGAP54D	Rho GTPase activating protein at 54D	2R	129.05	-0.23949	0.0708565	-3.37993	0.000725049	0.0105172
FBgn0029725	CG2871	CG2871	CG2871	X	1422.08	-0.238918	0.0559521	-4.27005	1.95429e-05	0.000568847
FBgn0085308	CG34279	CG34279	CG34279	3R	182.909	-0.238334	0.0684431	-3.48222	0.000497278	0.00780001
FBgn0035584	CG17030	CG17030	CG17030	3L	810.229	-0.238187	0.0744886	-3.19763	0.00138564	0.0174208
FBgn0038979	CG7046	CG7046	CG7046	3R	2548.13	-0.238088	0.0452909	-5.25686	1.46536e-07	8.77408e-06
FBgn0267351	CG15104	Topors	Topoisomerase I-interacting protein	2R	905.059	-0.237862	0.0748868	-3.17628	0.00149176	0.0183331
FBgn0031549	CG15415	Spindly	Spindly	2L	152.034	-0.236642	0.0775713	-3.05065	0.0022835	0.0250155
FBgn0035977	CG4437	PGRP-LF	Peptidoglycan recognition protein LF	3L	145.857	-0.236471	0.0712365	-3.31952	0.000901737	0.0123172
FBgn0037664	CG8420	CG8420	CG8420	3R	2172.1	-0.236329	0.0538	-4.39273	1.11936e-05	0.000365127
FBgn0036206	CG5964	CG5964	CG5964	3L	200.182	-0.236178	0.0700811	-3.37007	0.0007515	0.0107738
FBgn0023090	CG31623	dtr	defective transmitter release	2L	1125.22	-0.235556	0.0719394	-3.27436	0.00105901	0.014084
FBgn0250822	CG34222	CG34222	CG34222	2R	1187.24	-0.23555	0.0694388	-3.39219	0.00069337	0.0102044
FBgn0051989	CG31989	Cap-D3	Chromosome associated protein D3	2L	205.698	-0.235476	0.0674352	-3.49188	0.000479627	0.00758667
FBgn0039048	CG17111	CG17111	CG17111	3R	857.16	-0.234542	0.0479132	-4.89514	9.82366e-07	4.65046e-05
FBgn0036415	CG7768	CG7768	CG7768	3L	3084.09	-0.234429	0.0541751	-4.32724	1.5099e-05	0.000465866
FBgn0034085	CG18243	Ptp52F	Ptp52F	2R	562.759	-0.233944	0.0609975	-3.83531	0.000125407	0.00262274
FBgn0029853	CG3781	CG3781	CG3781	X	333.869	-0.233782	0.0503414	-4.64393	3.4185e-06	0.000133017
FBgn0261992	CG42810	CG42810	CG42810	2L	351.403	-0.233303	0.0670343	-3.48036	0.000500741	0.00784494
FBgn0026257	CG6219	cav	caravaggio	3R	372.984	-0.231904	0.0480019	-4.83114	1.35754e-06	6.01402e-05
FBgn0034629	CG9709	Acox57D-d	acyl-Coenzyme A oxidase at 57D distal	2R	492.798	-0.231645	0.0656935	-3.52615	0.000421654	0.00688562
FBgn0033799	CG4604	GLaz	Glial Lazarillo	2R	523.233	-0.230142	0.0584669	-3.93628	8.27555e-05	0.00191389
FBgn0250846	CG15180	glob2	globin 2	3R	1123.88	-0.22993	0.0512115	-4.48982	7.12839e-06	0.000249265
FBgn0036208	CG10361	CG10361	CG10361	3L	223.398	-0.229072	0.0827792	-2.76726	0.00565293	0.0483857
FBgn0062412	CG7459	Ctr1B	Copper transporter 1B	3R	281.708	-0.228837	0.0718713	-3.18398	0.00145264	0.0180042
FBgn0004391	CG9198	shtd	shattered	X	468.651	-0.228607	0.0824029	-2.77426	0.00553281	0.0476687
FBgn0032457	CG15483	CG15483	CG15483	2L	852.42	-0.227271	0.0391012	-5.81239	6.15869e-09	5.34827e-07
FBgn0036116	CG7888	CG7888	CG7888	3L	809.619	-0.227052	0.0527271	-4.30617	1.66106e-05	0.000503035
FBgn0001125	CG4233	Got2	Glutamate oxaloacetate transaminase 2	2L	6585.78	-0.226927	0.0496415	-4.57131	4.84687e-06	0.000177404
FBgn0051797	CG31797	CG31797	CG31797	2L	540.986	-0.22671	0.0624282	-3.63153	0.00028175	0.00500621
FBgn0031504	CG15403	CG15403	CG15403	2L	740.883	-0.226677	0.0579085	-3.9144	9.06296e-05	0.00205966
FBgn0030615	CG9081	Cyp4s3	Cyp4s3	X	457.166	-0.226548	0.0664506	-3.40928	0.00065135	0.00969484
FBgn0262526	CG43081	vas	vasa	2L	100.523	-0.226279	0.0790743	-2.86161	0.00421502	0.0391088
FBgn0002873	CG12047	mud	mushroom body defect	X	2154.07	-0.225762	0.0658878	-3.42646	0.000611509	0.0092263
FBgn0010241	CG8523	Mdr50	Multi drug resistance 50	2R	737.318	-0.225416	0.0743639	-3.03126	0.00243538	0.0263709
FBgn0040356	CG12498	CG12498	CG12498	X	308.352	-0.225006	0.054449	-4.13242	3.58957e-05	0.000945182
FBgn0035786	CG16991	Tsp66A	Tetraspanin 66A	3L	1337.78	-0.224613	0.0466808	-4.81168	1.49665e-06	6.52013e-05
FBgn0260484	CG32789	HIP	Hsc/Hsp70-interacting protein	X	897.894	-0.223908	0.0464564	-4.81976	1.43733e-06	6.30359e-05
FBgn0051784	CG31784	CG31784	CG31784	2L	1264.47	-0.22368	0.0673168	-3.3228	0.000891187	0.0122202
FBgn0015569	CG1131	alpha-Est10	alpha-Esterase-10	3R	1303.74	-0.223375	0.0584303	-3.82293	0.000131876	0.00272237
FBgn0039776	CG31022	PH4alphaEFB	prolyl-4-hydroxylase-alpha EFB	3R	754.246	-0.22166	0.0455921	-4.86181	1.16316e-06	5.38959e-05
FBgn0051281	CG31281	Tpl94D	Transition protein-like 94D	3R	3970.12	-0.221539	0.0389617	-5.68608	1.29992e-08	1.02686e-06
FBgn0004797	CG31991	mdy	midway	2L	583.322	-0.221356	0.0695434	-3.183	0.0014576	0.0180486
FBgn0040322	CG4144	GNBP2	Gram-negative bacteria binding protein 2	3L	418.501	-0.221317	0.0630248	-3.51158	0.000445446	0.00714949
FBgn0002719	CG10120	Men	Malic enzyme	3R	16574.2	-0.220806	0.0482665	-4.57472	4.76851e-06	0.000175153
FBgn0051858	CG31858	t-cup	tetleys-cup	2L	912.439	-0.220008	0.0556458	-3.95372	7.6946e-05	0.00180177
FBgn0038202	CG12402	CG12402	CG12402	3R	208.209	-0.218855	0.0662328	-3.30433	0.000952043	0.012857
FBgn0034098	CG15707	krimp	krimper	2R	129.637	-0.218112	0.0693145	-3.1467	0.00165126	0.0198288
FBgn0037810	CG12819	sle	slender lobes	3R	1865.63	-0.217867	0.0773547	-2.81646	0.00485557	0.0436403
FBgn0035166	CG13902	CG13902	CG13902	3L	216.854	-0.217659	0.0619322	-3.51447	0.000440634	0.00710324
FBgn0038796	CG10881	CG10881	CG10881	3R	445.326	-0.217149	0.0557305	-3.89641	9.76304e-05	0.00217356
FBgn0038733	CG11407	CG11407	CG11407	3R	622.388	-0.21701	0.0560125	-3.87431	0.000106928	0.00231724
FBgn0036465	CG11552	Rpn12R	Regulatory particle non-ATPase 12-related	3L	1094.49	-0.216448	0.0462467	-4.68029	2.86468e-06	0.000115357
FBgn0037811	CG12592	CG12592	CG12592	3R	643.719	-0.216187	0.0644092	-3.35646	0.000789476	0.0111834
FBgn0260004	CG7000	Snmp1	Sensory neuron membrane protein 1	3R	313.173	-0.216071	0.0773327	-2.79404	0.00520535	0.0455052
FBgn0035906	CG6673	GstO2	Glutathione S transferase O2	3L	1548.96	-0.215806	0.0614082	-3.51429	0.000440939	0.00710324
FBgn0052719	CG32719	CG32719	CG32719	X	738.197	-0.215802	0.0653922	-3.30012	0.000966421	0.0129799
FBgn0051133	CG31133	Slimp	Seryl-tRNA synthetase-like insect mitochondrial protein	3R	143.453	-0.215619	0.0740051	-2.91357	0.00357319	0.0347623
FBgn0031695	CG14031	Cyp4ac3	Cyp4ac3	2L	312.418	-0.21522	0.0585756	-3.67422	0.000238573	0.00443747
FBgn0032090	CG9582	CG9582	CG9582	2L	737.023	-0.214574	0.0454476	-4.72136	2.34274e-06	9.72164e-05
FBgn0260006	CG33968	drd	drop dead	X	536.76	-0.214292	0.0746534	-2.87049	0.00409836	0.0383326
FBgn0031128	CG1338	hydra	hydra	X	4139.38	-0.214012	0.0548393	-3.90254	9.5188e-05	0.00213733
FBgn0030525	CG10996	CG10996	CG10996	X	480.993	-0.213701	0.057206	-3.73564	0.000187235	0.00361593
FBgn0032109	CG17005	CG17005	CG17005	2L	647.334	-0.211407	0.0568976	-3.71557	0.00020275	0.00388692
FBgn0050048	CG30048	CG30048	CG30048	2R	319.53	-0.211005	0.0682279	-3.09264	0.00198382	0.0226601
FBgn0032339	CG4705	CG4705	CG4705	2L	1120.13	-0.210702	0.0378224	-5.57083	2.53527e-08	1.87625e-06
FBgn0031562	CG3604	CG3604	CG3604	2L	413.625	-0.209409	0.0712393	-2.93951	0.0032873	0.0328192
FBgn0037142	CG14562	CG14562	CG14562	3L	517.973	-0.209404	0.0572752	-3.6561	0.000256086	0.00467025
FBgn0038803	CG5191	CG5191	CG5191	3R	979.779	-0.209323	0.0478276	-4.37661	1.20539e-05	0.000386797
FBgn0262795	CG43176	CG43176	CG43176	U	1043.56	-0.208985	0.03185	-6.56154	5.32543e-11	7.35078e-09
FBgn0033818	CG4712	CG4712	CG4712	2R	2351.35	-0.208969	0.0428187	-4.88032	1.05915e-06	4.95547e-05
FBgn0031561	CG16712	CG16712	CG16712	2L	6365.19	-0.208501	0.0756104	-2.75757	0.00582326	0.0495204
FBgn0050275	CG30275	CG30275	CG30275	2R	1182.27	-0.207381	0.063254	-3.27855	0.00104344	0.0139051
FBgn0032195	CG4908	CG4908	CG4908	2L	153.72	-0.2073	0.065237	-3.17764	0.0014848	0.0182647
FBgn0262539	CG43093	CG43093	CG43093	3R	445.431	-0.205991	0.073576	-2.7997	0.00511502	0.0450459
FBgn0052110	CG32110	CG32110	CG32110	3L	262.051	-0.205132	0.0598716	-3.4262	0.000612091	0.0092263
FBgn0067903	CG33706	IM18	Immune induced molecule 18	2R	733.473	-0.205115	0.0738218	-2.77851	0.00546085	0.0471727
FBgn0033890	CG13350	Ctf4	Ctf4	2R	204.404	-0.204756	0.059741	-3.42739	0.000609415	0.00921714
FBgn0039856	CG1774	CG1774	CG1774	3R	1604.74	-0.203223	0.0482257	-4.214	2.50893e-05	0.000698505
FBgn0029686	CG2941	CG2941	CG2941	X	622.821	-0.203044	0.0465335	-4.36339	1.28063e-05	0.000408586
FBgn0036040	CG6749	CG6749	CG6749	3L	127.644	-0.202314	0.0718542	-2.81562	0.00486827	0.0437244
FBgn0038953	CG18596	CG18596	CG18596	3R	663.995	-0.201884	0.0520976	-3.87511	0.000106575	0.00231724
FBgn0034964	CG3173	IntS1	Integrator 1	2R	909.343	-0.201509	0.0704205	-2.86151	0.00421627	0.0391088
FBgn0015714	CG10241	Cyp6a17	Cytochrome P450-6a17	2R	1058.58	-0.201128	0.05617	-3.5807	0.000342669	0.00588915
FBgn0058470	CG40470	CG40470	CG40470	3L	249.83	-0.20024	0.0640618	-3.12574	0.00177361	0.0210283
FBgn0036992	CG11796	CG11796	CG11796	3L	3554.38	-0.198788	0.0631127	-3.14973	0.00163424	0.0196855
FBgn0030816	CG16700	CG16700	CG16700	X	505.61	-0.198774	0.0530181	-3.74918	0.000177413	0.00346245
FBgn0038008	CG3942	CG3942	CG3942	3R	1415.33	-0.198706	0.028036	-7.08754	1.3652e-12	2.63263e-10
FBgn0001248	CG7176	Idh	Isocitrate dehydrogenase	3L	13137.1	-0.198574	0.0425651	-4.66517	3.08356e-06	0.00012253
FBgn0031690	CG7742	CG7742	CG7742	2L	3353.73	-0.19804	0.041302	-4.79493	1.62735e-06	6.99655e-05
FBgn0038695	CG14280	CG14280	CG14280	3R	98.9503	-0.196542	0.0687784	-2.85762	0.0042683	0.0394434
FBgn0032787	CG10195	CG10195	CG10195	2L	305.174	-0.19622	0.0547056	-3.58683	0.000334723	0.00580586
FBgn0001269	CG17835	inv	invected	2R	184.965	-0.196181	0.0665765	-2.9467	0.00321184	0.0323515
FBgn0038897	CG5849	CG5849	CG5849	3R	242.871	-0.195975	0.0610793	-3.20853	0.00133414	0.0168866
FBgn0028468	CG5760	rtet	tetracycline resistance	3R	244.247	-0.195577	0.0618892	-3.16012	0.00157706	0.0192689
FBgn0086251	CG9252	del	deadlock	2L	394.816	-0.195466	0.0672831	-2.90513	0.00367104	0.0355264
FBgn0036248	CG17153	ssp	sunspot	3L	443.505	-0.194802	0.0457212	-4.26065	2.03833e-05	0.000588735
FBgn0029095	CG4276	aru	arouser	2L	1098.75	-0.194731	0.0586963	-3.31761	0.000907918	0.012363
FBgn0045843	CG2595	RacGAP84C	Rac GTPase activating protein at 84C	3R	257.785	-0.194133	0.053677	-3.6167	0.000298386	0.00526613
FBgn0035497	CG14995	CG14995	CG14995	3L	23084.2	-0.194021	0.048945	-3.96406	7.36844e-05	0.00174094
FBgn0026751	CG4208	XRCC1	XRCC1	X	420.992	-0.193615	0.0452998	-4.27409	1.9192e-05	0.000560501
FBgn0052579	CG32579	CG32579	CG32579	X	141.252	-0.193099	0.0653919	-2.95295	0.00314755	0.0317735
FBgn0036689	CG7730	CG7730	CG7730	3L	456.9	-0.192986	0.0361716	-5.3353	9.53887e-08	5.98914e-06
FBgn0039152	CG6129	Rootletin	Rootletin	3R	2505.71	-0.192458	0.0575791	-3.34249	0.000830301	0.0115581
FBgn0061196	CG15468	SIP3	Syntaxin Interacting Protein 3	X	706.323	-0.192125	0.0461528	-4.16281	3.14353e-05	0.000849919
FBgn0030799	CG4872	CG4872	CG4872	X	197.363	-0.191855	0.0587863	-3.2636	0.00110006	0.0145121
FBgn0014342	CG10390	mia	meiosis I arrest	3R	280.07	-0.191448	0.0683994	-2.79897	0.00512652	0.0450563
FBgn0260755	CG42553	CG42553	CG42553	3L	908.972	-0.191376	0.0490625	-3.90065	9.59341e-05	0.00214446
FBgn0034401	CG15100	CG15100	CG15100	2R	1805.46	-0.190839	0.0607883	-3.1394	0.00169295	0.0202182
FBgn0039809	CG15547	CG15547	CG15547	3R	1388.66	-0.190469	0.043229	-4.40604	1.05278e-05	0.000346864
FBgn0032047	CG13088	CG13088	CG13088	2L	1707.13	-0.190177	0.0313558	-6.06512	1.31851e-09	1.36139e-07
FBgn0030384	CG2577	CG2577	CG2577	X	523.461	-0.190039	0.0404645	-4.69644	2.64734e-06	0.000107476
FBgn0086698	CG17657	frtz	fritz	2L	304.615	-0.189907	0.0613294	-3.09651	0.00195813	0.0224842
FBgn0020280	CG14660	laf	labial associated factor	3R	540.303	-0.189534	0.0543189	-3.48927	0.000484334	0.00765189
FBgn0033863	CG13337	CG13337	CG13337	2R	3415.47	-0.189499	0.0625683	-3.02868	0.00245624	0.0265057
FBgn0034290	CG5773	CG5773	CG5773	2R	818.602	-0.189403	0.0650517	-2.91157	0.00359613	0.0349563
FBgn0035217	CG9169	FucTD	FucTD	3L	1907.97	-0.189041	0.0380348	-4.97022	6.68776e-07	3.33447e-05
FBgn0028897	CG4935	CG4935	CG4935	2L	331.309	-0.18867	0.0523502	-3.60399	0.000313365	0.00549352
FBgn0037976	CG14734	Tk	Tachykinin	3R	446.796	-0.188614	0.0644261	-2.9276	0.00341584	0.0337543
FBgn0035452	CG10359	CG10359	CG10359	3L	146.276	-0.188329	0.062667	-3.00523	0.00265383	0.0279516
FBgn0029952	CG12689	CG12689	CG12689	X	1093.91	-0.188193	0.0632639	-2.97472	0.00293256	0.0301133
FBgn0035986	CG4022	CG4022	CG4022	3L	528.221	-0.188114	0.0682441	-2.75648	0.0058427	0.0496213
FBgn0015905	CG4426	ast	asteroid	2L	391.309	-0.188021	0.0453948	-4.1419	3.44443e-05	0.000912461
FBgn0036426	CG9592	CG9592	CG9592	3L	259.416	-0.187831	0.0616162	-3.04841	0.00230058	0.0251494
FBgn0038032	CG10096	CG10096	CG10096	3R	17264.2	-0.18781	0.0496846	-3.78005	0.000156798	0.00310588
FBgn0022213	CG13281	Cas	CAS/CSE1 segregation protein	2L	666.028	-0.187497	0.0472122	-3.97137	7.14616e-05	0.00170068
FBgn0050110	CG30110	CG30110	CG30110	2R	725.937	-0.186849	0.0646963	-2.88809	0.00387586	0.0369899
FBgn0040211	CG4779	hgo	homogentisate 1%2C2-dioxygenase	2L	775.604	-0.186777	0.0637358	-2.93049	0.0033843	0.0334931
FBgn0039085	CG10170	CG10170	CG10170	3R	646.759	-0.186624	0.0490189	-3.80719	0.000140556	0.00286198
FBgn0261562	CG42676	CG42676	CG42676	3L	463.001	-0.185275	0.0526972	-3.51584	0.000438363	0.00708709
FBgn0031171	CG1801	CG1801	CG1801	X	1491.14	-0.183766	0.0653628	-2.81148	0.00493143	0.0439904
FBgn0051198	CG31198	CG31198	CG31198	3R	10612.1	-0.18344	0.0628776	-2.91742	0.00352941	0.034564
FBgn0038281	CG3843	RpL10Aa	Ribosomal protein L10Aa	3R	1422.21	-0.183207	0.0442697	-4.13844	3.49678e-05	0.00092446
FBgn0038957	CG7059	CG7059	CG7059	3R	2151.35	-0.182537	0.0394339	-4.62895	3.67519e-06	0.000141328
FBgn0040299	CG6976	Myo28B1	Myosin 28B1	2L	434.904	-0.179917	0.0645581	-2.78691	0.00532138	0.0461503
FBgn0036153	CG7573	CG7573	CG7573	3L	319.759	-0.179119	0.0611721	-2.92812	0.00341022	0.0337242
FBgn0051279	CG31279	CG31279	CG31279	3R	198.875	-0.178404	0.0632126	-2.82228	0.00476834	0.0430628
FBgn0032519	CG16957	CG16957	CG16957	2L	1339.26	-0.177915	0.0600455	-2.963	0.00304653	0.0310647
FBgn0053158	CG33158	CG33158	CG33158	3L	560.484	-0.177314	0.0468406	-3.78547	0.00015342	0.00306147
FBgn0033693	CG13175	CG13175	CG13175	2R	308.37	-0.177287	0.0525417	-3.37421	0.000740279	0.0106908
FBgn0052057	CG32057	dpr10	dpr10	3L	224.456	-0.176611	0.0633244	-2.78899	0.00528733	0.0459767
FBgn0036708	CG13725	CG13725	CG13725	3L	1421.92	-0.176537	0.0465338	-3.79374	0.000148394	0.00297082
FBgn0027843	CG6906	CAH2	Carbonic anhydrase 2	3L	2683.03	-0.176343	0.0572793	-3.07865	0.00207942	0.0234257
FBgn0037191	CG14448	CG14448	CG14448	3L	1037.52	-0.176039	0.0524574	-3.35585	0.000791225	0.0111924
FBgn0033953	CG12861	CG12861	CG12861	2R	20491.6	-0.175959	0.0476282	-3.69443	0.000220382	0.00414022
FBgn0025815	CG4039	Mcm6	Minichromosome maintenance 6	X	144.208	-0.175023	0.0630737	-2.7749	0.00552178	0.047605
FBgn0033687	CG8407	CG8407	CG8407	2R	624.208	-0.174793	0.0535866	-3.26189	0.00110674	0.0145856
FBgn0037683	CG18473	CG18473	CG18473	3R	574.712	-0.174296	0.0564151	-3.08952	0.0020048	0.0228203
FBgn0031101	CG1631	CG1631	CG1631	X	419.384	-0.174175	0.0543977	-3.20188	0.00136532	0.0172314
FBgn0032883	CG9323	CG9323	CG9323	2L	3226.86	-0.173323	0.0612146	-2.83141	0.00463439	0.0420559
FBgn0260817	CG8825	gkt	glaikit	2L	291.458	-0.173186	0.0474006	-3.65367	0.000258515	0.00469516
FBgn0052945	CG32945	CG32945	CG32945	3R	482.435	-0.173036	0.0600174	-2.8831	0.00393788	0.0373373
FBgn0051391	CG31391	CG31391	CG31391	3R	1520.55	-0.173023	0.0399951	-4.3261	1.51773e-05	0.000467183
FBgn0039017	CG6985	CG6985	CG6985	3R	236.193	-0.172768	0.0496511	-3.47964	0.000502084	0.00785659
FBgn0028561	CG17976	sut3	sugar transporter 3	2R	803.097	-0.172752	0.0394678	-4.37704	1.20302e-05	0.000386797
FBgn0038386	CG5478	CG5478	CG5478	3R	306.475	-0.172394	0.0564654	-3.05308	0.00226505	0.0248548
FBgn0262787	CG43168	CG43168	CG43168	3L	837.579	-0.171128	0.0511024	-3.34874	0.000811804	0.0113304
FBgn0029750	CG3323	CG3323	CG3323	X	2564.25	-0.170428	0.038417	-4.43627	9.15296e-06	0.000306964
FBgn0051805	CG31805	CG31805	CG31805	2L	869.224	-0.169705	0.0570608	-2.97412	0.00293834	0.0301491
FBgn0032374	CG14931	CG14931	CG14931	2L	401.46	-0.169704	0.0506134	-3.35295	0.000799564	0.0112739
FBgn0030823	CG8918	CG8918	CG8918	X	430.133	-0.16937	0.0530148	-3.19476	0.00139946	0.017544
FBgn0036333	CG11259	MICAL-like	MICAL-like	3L	805.556	-0.169155	0.0527335	-3.20773	0.00133785	0.016901
FBgn0046698	CG40448	Pp1-Y2	Pp1-Y2	YHet	199.118	-0.168117	0.0580247	-2.89733	0.00376354	0.0362069
FBgn0083984	CG34148	CG34148	CG34148	3R	287.761	-0.168026	0.0473833	-3.54609	0.000390987	0.00653956
FBgn0036962	CG17122	CG17122	CG17122	3L	1384.48	-0.167758	0.037879	-4.42879	9.47614e-06	0.000316185
FBgn0040905	CG15578	CG15578	CG15578	X	287.604	-0.167686	0.0587736	-2.85308	0.00432972	0.0398939
FBgn0036479	CG13458	CG13458	CG13458	3L	265.405	-0.1672	0.0522969	-3.19714	0.00138798	0.0174267
FBgn0263316	CG14709	Mrp4	Multidrug resistance protein 4 ortholog	3R	849.351	-0.166434	0.0563358	-2.95432	0.00313356	0.0317546
FBgn0038960	CG13855	CG13855	CG13855	3R	954.658	-0.166371	0.045209	-3.68004	0.000233198	0.00434365
FBgn0024330	CG9473	MED6	Mediator complex subunit 6	3R	311.162	-0.166328	0.0473392	-3.51354	0.000442173	0.00710565
FBgn0038583	CG7183	CG7183	CG7183	3R	540.229	-0.166065	0.0411405	-4.03654	5.42459e-05	0.00136269
FBgn0260481	CG32454	CG32454	CG32454	3L	1180.97	-0.165919	0.0426988	-3.88579	0.000101997	0.00224789
FBgn0053489	CG33489	CG33489	CG33489	3L	930.271	-0.165166	0.0440543	-3.74914	0.00017744	0.00346245
FBgn0051787	CG31787	CG31787	CG31787	2L	902.679	-0.164733	0.0588721	-2.79816	0.00513949	0.0451209
FBgn0036741	CG7510	CG7510	CG7510	3L	1769.93	-0.164681	0.0381076	-4.32147	1.54995e-05	0.000474872
FBgn0032076	CG9510	CG9510	CG9510	2L	2074.91	-0.164591	0.0591661	-2.78185	0.00540495	0.0467205
FBgn0261530	CG6754	nbs	nbs	3L	479.118	-0.164406	0.0432321	-3.80287	0.00014303	0.00289148
FBgn0002673	CG4965	twe	twine	2L	992.03	-0.164173	0.0419101	-3.91726	8.95599e-05	0.00204243
FBgn0053156	CG33156	CG33156	CG33156	2R	481.987	-0.163348	0.0532037	-3.07024	0.00213884	0.0238491
FBgn0031443	CG17302	Prosbeta4R2	Proteasome beta4 subunit-related 2	2L	947.178	-0.163228	0.055973	-2.91619	0.00354337	0.0346748
FBgn0052163	CG32163	CG32163	CG32163	3L	545.004	-0.16269	0.0470655	-3.45667	0.000546886	0.00843685
FBgn0028838	CG4697	CSN1a	COP9 complex homolog subunit 1 a	2L	865.169	-0.162638	0.0453643	-3.58515	0.000336888	0.00582799
FBgn0038486	CG5265	CG5265	CG5265	3R	2249.06	-0.162549	0.0383425	-4.23939	2.2413e-05	0.000635749
FBgn0266418	CG45058	CG45058	CG45058	3R	540.452	-0.161955	0.0523017	-3.09655	0.00195787	0.0224842
FBgn0037369	CG2100	CG2100	CG2100	3R	991.289	-0.161905	0.0348703	-4.64305	3.43305e-06	0.000133188
FBgn0035591	CG4611	CG4611	CG4611	3L	287.993	-0.161784	0.0468206	-3.45541	0.000549456	0.0084566
FBgn0031905	CG5155	gudu	gudu	2L	1554.55	-0.161644	0.0526613	-3.0695	0.00214416	0.0238679
FBgn0029730	CG12681	CG12681	CG12681	X	923.177	-0.161309	0.051777	-3.11545	0.00183665	0.0215614
FBgn0037307	CG14666	Tim17a2	Tim17a2	3R	492.004	-0.16125	0.0573759	-2.81042	0.0049477	0.0441055
FBgn0002931	CG11450	net	net	2L	224.366	-0.161067	0.0528117	-3.04983	0.00228972	0.0250627
FBgn0052487	CG32487	CG32487	CG32487	3L	480.488	-0.160925	0.0505934	-3.18076	0.0014689	0.0181372
FBgn0261112	CG7828	APP-BP1	beta-Amyloid precursor protein binding protein 1	3L	1737.52	-0.160452	0.0353903	-4.53379	5.79336e-06	0.000206998
FBgn0052643	CG32643	CG32643	CG32643	X	496.629	-0.160406	0.0575482	-2.78733	0.00531443	0.0461205
FBgn0027083	CG31322	Aats-met	Methionyl-tRNA synthetase	3R	243.029	-0.160254	0.0547486	-2.9271	0.00342142	0.0337839
FBgn0261816	CG42758	CG42758	CG42758	3L	875.389	-0.160155	0.0478275	-3.3486	0.000812213	0.0113304
FBgn0040368	CG32859	eIF4E-7	eIF4E-7	X	1314.08	-0.160107	0.056719	-2.82281	0.00476047	0.0430214
FBgn0035461	CG10855	ntc	nutcracker	3L	2882.93	-0.158799	0.0374611	-4.23904	2.24473e-05	0.000635749
FBgn0034390	CG15093	CG15093	CG15093	2R	1549.69	-0.158643	0.0517517	-3.06546	0.00217332	0.0240699
FBgn0032974	CG3651	CG3651	CG3651	2L	503.881	-0.158444	0.0523029	-3.02936	0.0024507	0.0265057
FBgn0265089	CG8023	eIF4E-3	eukaryotic translation initiation factor 4E-3	3L	2043.99	-0.158288	0.0425271	-3.72206	0.000197607	0.00379388
FBgn0039373	CG5024	CG5024	CG5024	3R	1667.34	-0.158283	0.046762	-3.38488	0.000712106	0.0103754
FBgn0261808	CG31299	cu	curled	3R	1677.07	-0.158273	0.0516235	-3.06591	0.00217012	0.0240699
FBgn0051010	CG31010	CG31010	CG31010	3R	1519.38	-0.158013	0.0474013	-3.33352	0.000857543	0.0118244
FBgn0030191	CG15306	CG15306	CG15306	X	3555.58	-0.157635	0.0393071	-4.01036	6.0627e-05	0.00149718
FBgn0266756	CG44012	btsz	bitesize	3R	1552.06	-0.157405	0.0559667	-2.81248	0.00491609	0.0439904
FBgn0029175	CG8433	Ext2	Ext2	2R	374.547	-0.15705	0.043129	-3.64139	0.00027117	0.00487102
FBgn0036991	CG5872	CG5872	CG5872	3L	541.227	-0.156758	0.0501094	-3.12832	0.00175807	0.0209008
FBgn0265265	CG32727	CG32727	CG32727	X	266.496	-0.156543	0.0535891	-2.92117	0.00348719	0.0342392
FBgn0032258	CG7456	CG7456	CG7456	2L	690.18	-0.156471	0.0460758	-3.39594	0.000683931	0.0100949
FBgn0040038	CG12423	klhl10	klhl10	U	3243.67	-0.156361	0.0524628	-2.98042	0.00287856	0.0296983
FBgn0035952	CG5280	CG5280	CG5280	3L	1961.89	-0.156244	0.042591	-3.66847	0.000244006	0.0045129
FBgn0037065	CG12974	CG12974	CG12974	3L	790.362	-0.155607	0.0558799	-2.78466	0.00535841	0.0463794
FBgn0037115	CG11249	CG11249	CG11249	3L	1590.85	-0.155474	0.0486924	-3.19299	0.0014081	0.0176019
FBgn0014417	CG13397	CG13397	CG13397	2L	297.075	-0.15524	0.0552127	-2.81166	0.00492858	0.0439904
FBgn0027342	CG4626	fz4	frizzled 4	X	320.085	-0.15507	0.0513797	-3.01813	0.00254342	0.0270493
FBgn0051826	CG31826	CG31826	CG31826	2L	490.023	-0.154615	0.0435814	-3.54773	0.000388569	0.00652408
FBgn0031265	CG2794	CG2794	CG2794	2L	1307.44	-0.154225	0.0384687	-4.00912	6.09467e-05	0.00149943
FBgn0259985	CG8889	Mppe	Metallophosphoesterase	2R	843.36	-0.154125	0.0392961	-3.92214	8.77643e-05	0.00200847
FBgn0015230	CG3853	Glut3	Glucose transporter type 3	3R	1200.38	-0.154042	0.0412945	-3.73032	0.000191238	0.00367699
FBgn0036769	CG5492	Tsp74F	Tetraspanin 74F	3L	612.369	-0.153328	0.0473703	-3.23681	0.00120876	0.015647
FBgn0052181	CG32181	CG32181	CG32181	3L	2754.79	-0.152507	0.0534569	-2.8529	0.00433226	0.0398939
FBgn0032636	CG5043	CG5043	CG5043	2L	1636.81	-0.151967	0.043734	-3.47481	0.000511207	0.00795191
FBgn0051068	CG31068	CG31068	CG31068	3R	757.682	-0.15178	0.0438112	-3.46442	0.000531371	0.00822652
FBgn0032298	CG6724	CG6724	CG6724	2L	247.577	-0.1513	0.054712	-2.76539	0.00568549	0.0486009
FBgn0031139	CG11227	CG11227	CG11227	X	821.211	-0.151273	0.0462822	-3.26848	0.00108126	0.0142929
FBgn0036487	CG6876	Prp31	Prp31	3L	610.354	-0.151053	0.0365948	-4.12771	3.664e-05	0.000962846
FBgn0032752	CG10702	CG10702	CG10702	2L	462.603	-0.150278	0.0397042	-3.78493	0.000153751	0.00306147
FBgn0033963	CG12857	CG12857	CG12857	2R	882.044	-0.149853	0.0458202	-3.27046	0.00107372	0.0142175
FBgn0086915	CG3354	Mst77F	Male-specific transcript 77F	3L	14817.5	-0.149577	0.0534372	-2.79911	0.00512435	0.0450563
FBgn0030840	CG12993	p-cup	presidents-cup	X	730.454	-0.149542	0.0394073	-3.79479	0.000147767	0.00296395
FBgn0037455	CG2336	CG2336	CG2336	3R	1323.67	-0.14883	0.045022	-3.30572	0.000947328	0.0128065
FBgn0036142	CG7616	CG7616	CG7616	3L	1737.2	-0.148517	0.0424092	-3.50199	0.000461792	0.00733998
FBgn0030247	CG15208	CG15208	CG15208	X	1939.71	-0.148017	0.0418202	-3.53937	0.000401088	0.00665755
FBgn0038952	CG7069	CG7069	CG7069	3R	3483.93	-0.147977	0.0496678	-2.97933	0.00288875	0.02978
FBgn0038078	CG14391	CG14391	CG14391	3R	645.444	-0.147409	0.0526822	-2.79808	0.00514075	0.0451209
FBgn0266671	CG5341	Sec6	Sec6 ortholog (S. cerevisiae)	2R	364.208	-0.147266	0.0479091	-3.07386	0.00211309	0.0236627
FBgn0266282	CG5524	jnj	java no jive	3R	1411.33	-0.147228	0.0467447	-3.14962	0.00163483	0.0196855
FBgn0036484	CG6859	Pex3	Peroxin 3	3L	1812.01	-0.147008	0.0425376	-3.45595	0.000548363	0.00844969
FBgn0036723	CG12229	CG12229	CG12229	3L	4410.06	-0.146678	0.04556	-3.21944	0.00128441	0.0163519
FBgn0032065	CG12438	CG12438	CG12438	2L	606.723	-0.145427	0.0501801	-2.8981	0.00375437	0.0361727
FBgn0034687	CG11475	CG11475	CG11475	2R	738.237	-0.144894	0.0387355	-3.7406	0.000183582	0.00356639
FBgn0035598	CG4669	CG4669	CG4669	3L	8299.41	-0.144446	0.0324794	-4.44731	8.6953e-06	0.000292363
FBgn0034494	CG10444	CG10444	CG10444	2R	701.549	-0.144059	0.0372792	-3.86434	0.000111392	0.00238284
FBgn0261064	CG8506	Rbsn-5	Rabenosyn-5	2L	556.189	-0.143815	0.0393118	-3.65831	0.000253883	0.00464319
FBgn0051935	CG31935	CG31935	CG31935	2L	645.469	-0.143454	0.0509701	-2.81447	0.00488579	0.0438217
FBgn0039235	CG10899	CG10899	CG10899	3R	813.956	-0.14266	0.04474	-3.18866	0.00142936	0.0178167
FBgn0029747	CG5062	CG5062	CG5062	X	1164.44	-0.142327	0.0488133	-2.91574	0.00354841	0.0346937
FBgn0032957	CG2225	CG2225	CG2225	2L	1194.6	-0.142232	0.0508625	-2.7964	0.0051676	0.0452355
FBgn0038588	CG7156	CG7156	CG7156	3R	353.266	-0.142087	0.0488487	-2.90871	0.00362921	0.0351476
FBgn0002791	CG3060	mr	morula	2R	647.946	-0.141807	0.0475463	-2.98251	0.00285895	0.0295891
FBgn0263594	CG14648	lost	lost	3R	6708.4	-0.14174	0.037256	-3.80449	0.000142094	0.00288202
FBgn0031861	CG17375	CG17375	CG17375	2L	1328.01	-0.141679	0.042393	-3.34203	0.000831687	0.0115651
FBgn0051921	CG31921	CG31921	CG31921	2L	3877.98	-0.140516	0.0419497	-3.34963	0.000809206	0.0113125
FBgn0034776	CG13527	CG13527	CG13527	2R	1006.52	-0.140388	0.0459296	-3.05659	0.00223868	0.0246273
FBgn0036652	CG13032	CG13032	CG13032	3L	2645.14	-0.140346	0.0435861	-3.21996	0.00128207	0.0163379
FBgn0027106	CG2977	Inx7	Innexin 7	X	478.383	-0.140207	0.0452616	-3.0977	0.00195032	0.0224469
FBgn0001128	CG9042	Gpdh	Glycerol 3 phosphate dehydrogenase	2L	10648.8	-0.140056	0.0461597	-3.03415	0.00241211	0.0261621
FBgn0086704	CG31006	stops	slow termination of phototransduction	3R	493.464	-0.139874	0.0455467	-3.071	0.00213346	0.0238094
FBgn0033680	CG13186	CG13186	CG13186	2R	802.884	-0.13985	0.0449492	-3.11128	0.00186277	0.021734
FBgn0029949	CG15035	CG15035	CG15035	X	1062.39	-0.139505	0.038699	-3.60487	0.000312315	0.00548245
FBgn0027570	CG9761	Nep2	Neprilysin 2	3R	757.279	-0.139042	0.0435364	-3.19369	0.00140468	0.0175927
FBgn0030296	CG15196	CG15196	CG15196	X	961.547	-0.13894	0.0352536	-3.94115	8.10925e-05	0.0018854
FBgn0034487	CG11048	Efhc1.2	EFHC1 homologue 2	2R	402.816	-0.138857	0.0407541	-3.40718	0.000656375	0.0097475
FBgn0039425	CG5432	CG5432	CG5432	3R	3262.57	-0.138766	0.0374862	-3.7018	0.000214072	0.00404485
FBgn0051882	CG31882	CG31882	CG31882	2L	1329.16	-0.138637	0.043794	-3.16567	0.00154725	0.0189617
FBgn0031191	CG14617	Cp110	Cp110	X	969.603	-0.138436	0.0408956	-3.38511	0.000711486	0.0103754
FBgn0039228	CG6980	CG6980	CG6980	3R	766.566	-0.138411	0.0408465	-3.38856	0.000702603	0.0102826
FBgn0013983	CG5576	imd	immune deficiency	2R	521.333	-0.138168	0.0485333	-2.84686	0.00441524	0.0405094
FBgn0034346	CG12263	CG12263	CG12263	2R	461.836	-0.13771	0.046621	-2.95382	0.00313868	0.0317733
FBgn0261278	CG17161	grp	grapes	2L	763.961	-0.13769	0.0284144	-4.84579	1.26108e-06	5.64385e-05
FBgn0033323	CG12376	CG12376	CG12376	2R	1759.54	-0.137511	0.0454071	-3.02841	0.00245843	0.0265057
FBgn0000536	CG3525	eas	easily shocked	X	2944.25	-0.137431	0.0377512	-3.64044	0.000272177	0.00488243
FBgn0029657	CG12535	CG12535	CG12535	X	424.236	-0.137408	0.0478871	-2.86942	0.00411229	0.0384078
FBgn0028424	CG3767	JhI-26	Juvenile hormone-inducible protein 26	2R	942.993	-0.137227	0.0482029	-2.84687	0.0044152	0.0405094
FBgn0031721	CG14017	CG14017	CG14017	2L	476.896	-0.137116	0.0469818	-2.9185	0.00351722	0.0344703
FBgn0058160	CG40160	CG40160	CG40160	3LHet	891.721	-0.136881	0.04267	-3.20789	0.00133714	0.016901
FBgn0039083	CG10177	CG10177	CG10177	3R	1943.48	-0.136102	0.0396184	-3.43534	0.000591814	0.00900285
FBgn0039553	CG5017	hanabi	hanabi	3R	4144.99	-0.136076	0.0401488	-3.38929	0.000700738	0.0102668
FBgn0003124	CG12306	polo	polo	3L	1717.02	-0.135525	0.046052	-2.94286	0.00325191	0.0326012
FBgn0032894	CG14402	CG14402	CG14402	2L	1490.3	-0.13521	0.0444451	-3.04218	0.00234872	0.0255803
FBgn0037827	CG4073	CG4073	CG4073	3R	1058.07	-0.134558	0.0408419	-3.29461	0.000985599	0.0132014
FBgn0052574	CG32574	Twdlalpha	Tweedlealpha	X	579.347	-0.134329	0.0464227	-2.8936	0.00380853	0.0365602
FBgn0011596	CG4568	fzo	fuzzy onions	3R	1568.17	-0.132808	0.0400509	-3.31597	0.000913258	0.0124099
FBgn0034827	CG12192	Klp59D	Kinesin-like protein at 59D	2R	3040.02	-0.132758	0.0347943	-3.81551	0.000135902	0.00278887
FBgn0037170	CG11401	Trxr-2	thioredoxin reductase 2	3L	857.555	-0.132748	0.0473713	-2.80228	0.00507423	0.0448298
FBgn0261436	CG18143	DhpD	Dihydropterin deaminase	3R	919.54	-0.13164	0.0421027	-3.12664	0.00176818	0.0209829
FBgn0032516	CG9293	CG9293	CG9293	2L	419.287	-0.131445	0.0465385	-2.82445	0.00473624	0.0428516
FBgn0031335	CG5565	CG5565	CG5565	2L	1939.22	-0.130486	0.045134	-2.89107	0.00383932	0.0367482
FBgn0050363	CG30363	cola	comas sola	2R	2674.26	-0.130297	0.0302361	-4.30931	1.63762e-05	0.000497087
FBgn0038209	CG9722	CG9722	CG9722	3R	583.961	-0.130164	0.0425589	-3.05844	0.00222491	0.0244964
FBgn0033856	CG13334	CG13334	CG13334	2R	885.57	-0.12931	0.0313499	-4.12474	3.71149e-05	0.000971431
FBgn0033069	CG8335	CG8335	CG8335	2R	409.366	-0.129227	0.046836	-2.75913	0.00579547	0.0493161
FBgn0033063	CG14589	CG14589	CG14589	2R	1399.93	-0.128096	0.0461129	-2.77789	0.0054713	0.0472319
FBgn0030624	CG9106	CG9106	CG9106	X	1195.75	-0.127656	0.0384886	-3.31672	0.000910823	0.0123896
FBgn0020379	CG6312	Rfx	Rfx	3R	481.179	-0.12724	0.039424	-3.22748	0.00124885	0.0160393
FBgn0037986	CG14736	CG14736	CG14736	3R	735.791	-0.12689	0.0449641	-2.82204	0.00477192	0.0430656
FBgn0037517	CG10086	CG10086	CG10086	3R	580.648	-0.126763	0.0444019	-2.8549	0.00430507	0.0396993
FBgn0036837	CG18135	CG18135	CG18135	3L	9832.46	-0.126529	0.0407079	-3.10821	0.00188221	0.0219001
FBgn0034225	CG4827	veil	veil	2R	1411.99	-0.126238	0.0378526	-3.335	0.000853006	0.0117742
FBgn0053322	CG33322	CG33322	CG33322	2L	1720.14	-0.125978	0.0428987	-2.93664	0.00331788	0.0330352
FBgn0039246	CG10845	CG10845	CG10845	3R	2730.45	-0.125723	0.0338997	-3.70868	0.000208342	0.00397119
FBgn0051693	CG31693	CG31693	CG31693	2L	1506.89	-0.125259	0.0363386	-3.44699	0.000566872	0.00866363
FBgn0029993	CG1571	CG1571	CG1571	X	980.46	-0.12456	0.0367379	-3.39051	0.000697637	0.0102442
FBgn0261019	CG42350	moi	modigliani	3R	364.029	-0.124157	0.0421346	-2.94667	0.00321221	0.0323515
FBgn0036329	CG11262	CG11262	CG11262	3L	1731.58	-0.124123	0.0428435	-2.89712	0.00376607	0.0362069
FBgn0029945	CG18155	CG18155	CG18155	X	1167.59	-0.124006	0.0442425	-2.80286	0.00506521	0.0448298
FBgn0032210	CG5603	CYLD	cylindromatosis ortholog (H. sapiens)	2L	2580.2	-0.12333	0.0433587	-2.8444	0.00444948	0.0406593
FBgn0001565	CG1666	Hlc	Helicase	X	1372	-0.123148	0.0307709	-4.0021	6.27826e-05	0.00153024
FBgn0002909	CG8601	mus312	mutagen-sensitive 312	3L	991.72	-0.122985	0.0317371	-3.87513	0.00010657	0.00231724
FBgn0032878	CG9316	CG9316	CG9316	2L	1521.69	-0.122464	0.0430196	-2.8467	0.00441754	0.0405094
FBgn0035957	CG5144	CG5144	CG5144	3L	1894.38	-0.122123	0.0404956	-3.01571	0.0025638	0.0271999
FBgn0034121	CG6262	CG6262	CG6262	2R	8054.54	-0.121769	0.04148	-2.93561	0.00332888	0.0330945
FBgn0039252	CG11771	CG11771	CG11771	3R	1465.97	-0.1216	0.0350189	-3.47243	0.000515777	0.00801349
FBgn0037580	CG7415	DppIII	Dipeptidyl aminopeptidase III	3R	7773.34	-0.121431	0.0331846	-3.65924	0.000252964	0.00463285
FBgn0032478	CG5458	CG5458	CG5458	2L	830.528	-0.120968	0.0370298	-3.26677	0.00108781	0.014365
FBgn0033809	CG4630	CG4630	CG4630	2R	415.195	-0.120321	0.0411787	-2.92192	0.00347876	0.0341956
FBgn0037035	CG10589	CG10589	CG10589	3L	2274.9	-0.120104	0.0419447	-2.8634	0.00419128	0.0389968
FBgn0014075	CG6850	Ugt	UDP-glucose-glycoprotein glucosyltransferase	3L	1882.07	-0.119604	0.0397522	-3.00875	0.00262326	0.0276942
FBgn0259978	CG8390	vlc	vulcan	2R	2437.17	-0.119376	0.0414454	-2.88033	0.00397265	0.0375583
FBgn0031882	CG9100	Rab30	Rab30	2L	667.847	-0.119239	0.0353124	-3.3767	0.000733614	0.0106297
FBgn0034722	CG10955	Rtf1	Rtf1	2R	1729.34	-0.1191	0.0387603	-3.07273	0.00212113	0.023692
FBgn0039752	CG15530	CG15530	CG15530	3R	2878.45	-0.118954	0.0358134	-3.3215	0.000895343	0.0122426
FBgn0031545	CG3213	CG3213	CG3213	2L	18793.6	-0.118846	0.0419955	-2.82997	0.00465521	0.0422048
FBgn0031566	CG2818	CG2818	CG2818	2L	650.629	-0.118329	0.0392411	-3.01544	0.00256609	0.0272022
FBgn0036257	CG6811	RhoGAP68F	Rho GTPase activating protein at 68F	3L	1490.18	-0.118097	0.0292747	-4.03409	5.48143e-05	0.00137172
FBgn0036286	CG10616	CG10616	CG10616	3L	2840.7	-0.116113	0.0401802	-2.8898	0.00385488	0.0368217
FBgn0050364	CG30364	hubl	hug-bell	2R	3533.94	-0.115812	0.0400636	-2.89071	0.00384374	0.0367637
FBgn0264086	CG43755	CG43755	CG43755	2L	10711.6	-0.115576	0.03567	-3.24014	0.00119471	0.0155111
FBgn0038206	CG3172	twf	twinfilin	3R	508.629	-0.115064	0.0394929	-2.91354	0.00357352	0.0347623
FBgn0036775	CG5147	CG5147	CG5147	3L	352.954	-0.113655	0.0404043	-2.81295	0.00490898	0.0439695
FBgn0038330	CG14868	CG14868	CG14868	3R	580.131	-0.113334	0.0334159	-3.39161	0.000694843	0.0102147
FBgn0034532	CG13436	CG13436	CG13436	2R	1612.51	-0.112245	0.0403474	-2.78197	0.00540306	0.0467205
FBgn0031134	CG1314	CG1314	CG1314	X	1078.28	-0.112158	0.0372343	-3.01221	0.00259356	0.0274712
FBgn0029722	CG7024	CG7024	CG7024	X	2192.21	-0.112131	0.0392496	-2.85687	0.00427843	0.0394814
FBgn0038630	CG14305	CG14305	CG14305	3R	4018.35	-0.11146	0.0396649	-2.81004	0.00495349	0.0441161
FBgn0034315	CG5721	CG5721	CG5721	2R	967.62	-0.110699	0.0315433	-3.50945	0.000449037	0.00718076
FBgn0032464	CG5075	Vha68-3	Vacuolar H[+] ATPase 68kD subunit 3	2L	4481.56	-0.109442	0.0362171	-3.02185	0.00251238	0.0268371
FBgn0033113	CG9455	Spn42Dc	Serpin 42Dc	2R	701.373	-0.107814	0.0360083	-2.99414	0.00275224	0.0287341
FBgn0029963	CG10920	CG10920	CG10920	X	1373.76	-0.107284	0.0374427	-2.86529	0.00416626	0.0388288
FBgn0038377	CG9632	CG9632	CG9632	3R	2557.72	-0.104948	0.0344491	-3.04646	0.0023155	0.0252605
FBgn0016122	CG10593	Acer	Angiotensin-converting enzyme-related	2L	4867.44	-0.104929	0.0360695	-2.90909	0.00362479	0.0351308
FBgn0035909	CG6822	ergic53	ergic53	3L	2526.52	-0.104652	0.0372441	-2.8099	0.00495562	0.0441161
FBgn0032755	CG17344	CG17344	CG17344	2L	4685.16	-0.104377	0.0366767	-2.84587	0.00442905	0.0405574
FBgn0036751	CG5998	Adgf-B	Adenosine deaminase-related growth factor B	3L	1353.09	-0.103998	0.0352162	-2.95312	0.00314581	0.0317735
FBgn0050496	CG30496	CG30496	CG30496	2R	633.201	-0.10303	0.0358309	-2.87546	0.00403438	0.0380049
FBgn0033434	CG1902	CG1902	CG1902	2R	2682.79	-0.102915	0.0267943	-3.84093	0.000122568	0.00257983
FBgn0010226	CG8938	GstS1	Glutathione S transferase S1	2R	9229	-0.102078	0.0314673	-3.24393	0.00117894	0.015352
FBgn0033705	CG13168	CG13168	CG13168	2R	3185.68	-0.101981	0.034426	-2.96231	0.00305338	0.0311103
FBgn0035432	CG17723	ZnT63C	Zinc transporter 63C	3L	1964.1	-0.101967	0.0324409	-3.14318	0.00167125	0.0200138
FBgn0035436	CG12016	CG12016	CG12016	3L	1745.48	-0.100225	0.0331717	-3.02138	0.00251622	0.0268472
FBgn0036214	CG7264	CG7264	CG7264	3L	1483.03	-0.0994928	0.0325556	-3.05609	0.00224245	0.0246482
FBgn0051549	CG31549	CG31549	CG31549	3R	638.651	-0.0988898	0.0331732	-2.98102	0.00287293	0.0296636
FBgn0029947	CG1999	CG1999	CG1999	X	3080.15	-0.0982233	0.0345065	-2.84652	0.00442004	0.0405094
FBgn0036967	CG6597	CG6597	CG6597	3L	1542.46	-0.0978624	0.028521	-3.43124	0.000600833	0.00911509
FBgn0039360	CG4774	CLS	cardiolipin synthase	3R	1483.53	-0.0976435	0.0323296	-3.02025	0.00252568	0.0269262
FBgn0052066	CG32066	CG32066	CG32066	3L	727.109	-0.097599	0.0312736	-3.12081	0.00180356	0.0213063
FBgn0011672	CG3671	Mvl	Malvolio	3R	1317.16	-0.0969299	0.0327395	-2.96064	0.00306998	0.0312354
FBgn0036082	CG12362	CG12362	CG12362	3L	2747.76	-0.0960229	0.0324483	-2.95925	0.00308385	0.0313234
FBgn0086605	CG9853	CG9853	CG9853	3R	1105.46	-0.0952918	0.0343566	-2.77361	0.00554373	0.0476872
FBgn0052064	CG32064	S-Lap4	Sperm-Leucylaminopeptidase 4	3L	29050.5	-0.0932039	0.0300571	-3.10089	0.00192938	0.0223104
FBgn0035244	CG7955	ABCB7	ABCB7	3L	2153.21	-0.093013	0.0336604	-2.76328	0.00572243	0.048853
FBgn0026761	CG3152	Trap1	Trap1	2R	2650.06	-0.0917886	0.0294196	-3.11999	0.0018086	0.0213275
FBgn0036697	CG7725	rogdi	rogdi	3L	1012.7	-0.0917494	0.0312716	-2.93396	0.00334672	0.0331462
FBgn0034176	CG9000	ste24a	prenyl protease type I	2R	1754.09	-0.0911767	0.0308087	-2.95945	0.00308192	0.0313234
FBgn0027866	CG9776	CG9776	CG9776	3R	1969.45	-0.0904327	0.0312647	-2.89249	0.00382207	0.0366634
FBgn0035236	CG12004	CG12004	CG12004	3L	2039.45	-0.0899797	0.0285184	-3.15514	0.00160421	0.0194479
FBgn0001215	CG9983	Hrb98DE	Heterogeneous nuclear ribonucleoprotein at 98DE	3R	6918.12	-0.0899072	0.0312061	-2.88108	0.00396319	0.0375501
FBgn0030838	CG5445	CG5445	CG5445	X	1589.12	-0.0891998	0.0269308	-3.31219	0.000925692	0.0125399
FBgn0035047	CG3691	Pof	Painting of fourth	2R	8652.63	-0.0874556	0.0312037	-2.80274	0.00506713	0.0448298
FBgn0038373	CG4546	CG4546	CG4546	3R	10211.2	-0.0870192	0.0303747	-2.86486	0.00417194	0.0388542
FBgn0032135	CG3881	GlcAT-S	GlcAT-S	2L	1383.55	-0.0839082	0.0269588	-3.11245	0.00185539	0.0217036
FBgn0250791	CG6625	alphaSnap	alpha Soluble NSF attachment protein	3L	2713.79	-0.0802991	0.0209844	-3.82661	0.000129918	0.00269133
FBgn0015791	CG4212	Rab14	Rab14	2L	2412.62	-0.0792583	0.0227277	-3.4873	0.00048792	0.00768079
FBgn0025720	CG9204	Ate1	Ate1	2R	1060.09	-0.0784407	0.0260928	-3.00621	0.00264523	0.0278833
FBgn0262811	CG43182	CG43182	CG43182	X	0.52619	-4.33693	1.62854	-2.66308	0.00774283	NA
FBgn0034284	CG14491	CG14491	CG14491	2R	0.370721	-3.82774	1.92655	-1.98684	0.0469404	NA
FBgn0035428	CG14960	CG14960	CG14960	3L	0.372895	-3.50137	1.79607	-1.94947	0.0512398	NA
FBgn0266047	CG44812	CG44812	CG44812	2R	0.281777	-3.39707	1.80027	-1.88698	0.0591636	NA
FBgn0262609	CG43135	CG43135	CG43135	X	0.764226	-3.02255	1.5482	-1.95231	0.0509017	NA
FBgn0053247	CG33247	Ste:CG33247	Ste:CG33247	X	0.74737	-3.01972	1.4615	-2.06617	0.0388121	NA
FBgn0053834	CG33834	His1:CG33834	His1:CG33834	2L	0.214339	-3.00847	1.97482	-1.52342	0.127655	NA
FBgn0263041	CG43336	CG43336	CG43336	3R	0.625319	-2.95175	1.55863	-1.89381	0.0582502	NA
FBgn0044809	CG31507	TotZ	Turandot Z	3R	0.188139	-2.91495	1.98264	-1.47024	0.141498	NA
FBgn0014849	CG7327	Eig71Ei	Eig71Ei	3L	0.173226	-2.76411	1.97278	-1.40112	0.161178	NA
FBgn0261997	CG42815	CG42815	CG42815	3L	0.233009	-2.7264	1.84079	-1.4811	0.13858	NA
FBgn0053769	CG33769	CG33769	CG33769	3L	0.168079	-2.63595	2.128	-1.2387	0.215457	NA
FBgn0264299	CG43777	CG43777	CG43777	2R	0.417298	-2.4624	1.75305	-1.40464	0.160128	NA
FBgn0266261	CG44956	CG44956	CG44956	3R	0.144685	-2.45325	2.13969	-1.14654	0.251571	NA
FBgn0034283	CG14492	CG14492	CG14492	2R	0.198837	-2.41068	1.92205	-1.25422	0.209761	NA
FBgn0003375	CG7596	Sgs5	Salivary gland secretion 5	3R	0.132278	-2.37655	2.14834	-1.10623	0.268629	NA
FBgn0034428	CG18606	CG18606	CG18606	2R	0.146314	-2.34019	2.37589	-0.984975	0.324636	NA
FBgn0053752	CG33752	CG33752	CG33752	2R	0.136605	-2.30064	2.0992	-1.09596	0.273095	NA
FBgn0030542	CG12481	CG12481	CG12481	X	0.162338	-2.24182	2.32148	-0.965688	0.334201	NA
FBgn0036177	CG33268	CG33268	CG33268	3L	0.149855	-2.19452	2.07712	-1.05652	0.29073	NA
FBgn0053690	CG33690	CG33690	CG33690	3L	0.14519	-2.16162	2.32651	-0.929124	0.352825	NA
FBgn0033650	CG13193	CG13193	CG13193	2R	0.121056	-2.15909	2.39835	-0.90024	0.367993	NA
FBgn0004054	CG1048	zen2	zerknullt-related	3R	0.337279	-2.09358	1.59999	-1.3085	0.190704	NA
FBgn0261680	CG42727	CG42727	CG42727	3R	0.110897	-2.09164	2.43926	-0.857487	0.391176	NA
FBgn0033950	CG12862	CG12862	CG12862	2R	0.394477	-2.08562	1.54525	-1.3497	0.177112	NA
FBgn0263247	CG43390	CG43390	CG43390	3L	0.110249	-2.08492	2.44095	-0.854146	0.393024	NA
FBgn0053477	CG33477	CG33477	CG33477	2R	0.108934	-2.0686	2.44347	-0.846582	0.397228	NA
FBgn0035552	CG11350	CG11350	CG11350	3L	0.394638	-2.0395	1.55021	-1.31562	0.1883	NA
FBgn0032303	CG6508	CG6508	CG6508	2L	0.334772	-1.9974	1.57652	-1.26696	0.205169	NA
FBgn0032126	CG13113	CG13113	CG13113	2L	0.32828	-1.98138	1.54888	-1.27923	0.200815	NA
FBgn0037129	CG14565	CG14565	CG14565	3L	0.356529	-1.96867	1.66162	-1.18479	0.236101	NA
FBgn0053770	CG33770	CG33770	CG33770	3L	0.123909	-1.96191	2.38007	-0.824306	0.409766	NA
FBgn0039443	CG14242	TwdlS	TweedleS	3R	1.13672	-1.9129	0.961881	-1.98871	0.0467333	NA
FBgn0265631	CG44438	CG44438	CG44438	2R	0.575137	-1.8975	1.17156	-1.61964	0.105309	NA
FBgn0000552	CG2345	Edg84A	Ecdysone-dependent gene 84A	3R	0.293449	-1.89739	1.6331	-1.16183	0.245303	NA
FBgn0085366	CG34337	CG34337	CG34337	X	0.0988028	-1.8964	2.94699	-0.643502	0.519898	NA
FBgn0262536	CG43090	CG43090	CG43090	X	0.310994	-1.86329	1.59716	-1.16662	0.243363	NA
FBgn0036594	CG13047	CG13047	CG13047	3L	1.60263	-1.85205	1.11442	-1.66189	0.0965347	NA
FBgn0262587	CG43124	CG43124	CG43124	3R	0.876494	-1.8413	0.958368	-1.92129	0.0546953	NA
FBgn0050413	CG30413	CG30413	CG30413	2R	1.5127	-1.81929	0.903206	-2.01426	0.0439827	NA
FBgn0263850	CG43711	CG43711	CG43711	2R	0.906005	-1.79147	0.975042	-1.83732	0.0661624	NA
FBgn0053878	CG33878	His2B:CG33878	His2B:CG33878	2L	0.118537	-1.76389	3.48956	-0.505475	0.613225	NA
FBgn0040809	CG13465	CG13465	CG13465	3L	0.102964	-1.74429	2.37665	-0.733927	0.462993	NA
FBgn0051827	CG31827	CG31827	CG31827	2L	1.9044	-1.72352	0.749639	-2.29914	0.0214972	NA
FBgn0051560	CG31560	CG31560	CG31560	3R	0.100055	-1.70686	2.88957	-0.590697	0.554724	NA
FBgn0053453	CG33453	CG33453	CG33453	2R	0.308615	-1.69447	1.61307	-1.05047	0.293503	NA
FBgn0034096	CG7786	CG7786	CG7786	2R	1.07952	-1.68635	0.836599	-2.01572	0.0438289	NA
FBgn0030832	CG10597	CG10597	CG10597	X	0.259965	-1.6661	1.71832	-0.969612	0.33224	NA
FBgn0042186	CG17239	CG17239	CG17239	2L	0.0967131	-1.6328	2.91457	-0.560219	0.57533	NA
FBgn0038241	CG8087	CG8087	CG8087	3R	0.260952	-1.57704	1.67496	-0.941539	0.346429	NA
FBgn0053796	CG33796	CG33796	CG33796	3L	0.0848392	-1.55559	2.99277	-0.519781	0.603216	NA
FBgn0039441	CG5476	TwdlN	TweedleN	3R	1.01011	-1.55328	0.926498	-1.67651	0.0936385	NA
FBgn0033516	CG12898	CG12898	CG12898	2R	0.0820585	-1.53656	3.69772	-0.415544	0.677744	NA
FBgn0003378	CG6132	Sgs8	Salivary gland secretion 8	3L	0.736711	-1.49955	0.978437	-1.5326	0.125376	NA
FBgn0003086	CG10790	Pig1	Pre-intermoult gene 1	X	0.24841	-1.44021	1.73091	-0.832052	0.40538	NA
FBgn0052404	CG32404	Cpr65Aw	Cuticular protein 65Aw	3L	0.220314	-1.40774	1.81853	-0.774107	0.438868	NA
FBgn0033614	CG13208	Obp47b	Odorant-binding protein 47b	2R	0.384976	-1.40712	1.48785	-0.945739	0.344282	NA
FBgn0053627	CG33627	CG33627	CG33627	2R	0.391577	-1.39511	1.3112	-1.064	0.287331	NA
FBgn0035550	CG11349	CG11349	CG11349	3L	0.258879	-1.36252	1.73787	-0.784015	0.433031	NA
FBgn0029606	CG14052	CG14052	CG14052	X	6.4191	-1.34608	0.497987	-2.70305	0.00687059	0.0556136
FBgn0261994	CG42812	CG42812	CG42812	3R	0.207884	-1.33524	1.85016	-0.721692	0.470484	NA
FBgn0045473	CG31405	Gr85a	Gustatory receptor 85a	3R	0.44794	-1.33135	1.32408	-1.00549	0.31466	NA
FBgn0034131	CG15712	CG15712	CG15712	2R	0.640499	-1.33133	0.993068	-1.34062	0.180043	NA
FBgn0003983	CG9271	Vm34Ca	Vitelline membrane 34Ca	2L	0.784463	-1.32428	1.09123	-1.21357	0.224912	NA
FBgn0053687	CG33687	CG33687	CG33687	3L	0.198814	-1.31865	1.74464	-0.755828	0.449752	NA
FBgn0036083	CG12303	Ir67b	Ionotropic receptor 67b	3L	0.906306	-1.31709	0.85278	-1.54447	0.122476	NA
FBgn0029696	CG15571	CG15571	CG15571	X	0.397658	-1.31597	1.26817	-1.0377	0.299411	NA
FBgn0010296	CG10789	ng4	new glue 4	X	0.0665775	-1.30595	3.70913	-0.35209	0.72477	NA
FBgn0039367	CG17197	CG17197	CG17197	3R	0.81715	-1.29231	0.870769	-1.4841	0.137783	NA
FBgn0036078	CG14156	Or67c	Odorant receptor 67c	3L	1.08842	-1.28339	0.783736	-1.63752	0.101521	NA
FBgn0053702	CG33702	CG33702	CG33702	3L	0.412489	-1.265	1.39428	-0.907276	0.364261	NA
FBgn0025644	CG14424	CG14424	CG14424	X	0.415647	-1.26463	1.27694	-0.990356	0.322	NA
FBgn0052274	CG32274	Drsl1	Drosomycin-like 1	3L	0.254904	-1.26294	1.74042	-0.725654	0.468051	NA
FBgn0053257	CG33257	CG33257	CG33257	3L	0.0592834	-1.25807	3.71292	-0.338835	0.734734	NA
FBgn0000564	CG5400	Eh	Eclosion hormone	3R	2.34736	-1.25308	0.729724	-1.7172	0.0859429	0.28076
FBgn0051268	CG31268	CG31268	CG31268	3R	1.12147	-1.2443	0.764683	-1.62721	0.103692	NA
FBgn0262900	CG43255	CG43255	CG43255	X	0.0573523	-1.24009	3.71338	-0.333952	0.738416	NA
FBgn0036591	CG13050	CG13050	CG13050	3L	0.40939	-1.23402	1.23177	-1.00183	0.316427	NA
FBgn0011832	CG17240	Ser12	Serine protease 12	2L	0.0555461	-1.23309	3.7118	-0.332207	0.739733	NA
FBgn0261634	CG42717	CG42717	CG42717	3L	1.44887	-1.23119	0.693964	-1.77415	0.0760385	NA
FBgn0002561	CG3839	l(1)sc	lethal of scute	X	0.19471	-1.20494	1.77565	-0.678592	0.497397	NA
FBgn0085458	CG34429	CG34429	CG34429	3L	0.0816245	-1.18758	2.89197	-0.410649	0.68133	NA
FBgn0261537	CG42661	CG42661	CG42661	3L	0.897189	-1.18475	0.81447	-1.45462	0.145773	NA
FBgn0040353	CG14417	CG14417	CG14417	X	2.06222	-1.18242	0.709076	-1.66755	0.0954044	0.298221
FBgn0243586	CG5480	Tb	Tubby	3R	2.40465	-1.1815	0.534086	-2.21219	0.0269535	0.140244
FBgn0015381	CG9019	dsf	dissatisfaction	2L	193.102	-1.16892	0.490484	-2.3832	0.0171629	0.105271
FBgn0002735	CG8333	E(spl)mgamma-HLH	Enhancer of split mgamma%2C helix-loop-helix	3R	2.36853	-1.16239	0.506789	-2.29364	0.0218112	0.123868
FBgn0020638	CG10530	Lcp65Ag1	Lcp65Ag1	3L	0.368385	-1.156	1.3188	-0.876556	0.380728	NA
FBgn0053912	CG33912	CG33912	CG33912	3L	0.582767	-1.14822	1.13168	-1.01461	0.31029	NA
FBgn0039798	CG11313	CG11313	CG11313	3R	218.749	-1.13754	0.775801	-1.46628	0.142572	0.378511
FBgn0052374	CG32374	CG32374	CG32374	3L	0.239953	-1.13387	1.6386	-0.691977	0.488952	NA
FBgn0053818	CG33818	His3:CG33818	His3:CG33818	2L	0.16989	-1.11426	2.14386	-0.519745	0.603241	NA
FBgn0030338	CG15741	CG15741	CG15741	X	0.195166	-1.11144	1.90859	-0.582332	0.560343	NA
FBgn0030830	CG5172	CG5172	CG5172	X	1.73512	-1.08232	0.601374	-1.79975	0.0719006	NA
FBgn0066365	CG15013	dyl	dusky-like	3L	37.3844	-1.06452	0.43445	-2.45028	0.0142744	0.0932635
FBgn0085277	CG34248	CG34248	CG34248	3L	0.940569	-1.06365	0.852083	-1.2483	0.211923	NA
FBgn0036595	CG13046	CG13046	CG13046	3L	0.775838	-1.05998	0.907391	-1.16816	0.242741	NA
FBgn0261632	CG42715	CG42715	CG42715	2R	2.6849	-1.05902	0.470102	-2.25274	0.0242753	0.132303
FBgn0032490	CG16813	CG16813	CG16813	2L	0.309625	-1.05613	1.36459	-0.773951	0.43896	NA
FBgn0061209	CG17949	His2B:CG17949	His2B:CG17949	2L	0.551749	-1.05531	1.06252	-0.993219	0.320603	NA
FBgn0085213	CG34184	CG34184	CG34184	2R	1.39267	-1.04437	0.701879	-1.48796	0.13676	NA
FBgn0053242	CG33242	Ste:CG33242	Ste:CG33242	X	0.0598498	-1.03277	3.69017	-0.27987	0.779577	NA
FBgn0051698	CG31698	CG31698	CG31698	2L	0.216115	-1.02667	1.6274	-0.630868	0.528127	NA
FBgn0035641	CG5568	CG5568	CG5568	3L	1.73486	-1.0242	0.570212	-1.79618	0.0724656	NA
FBgn0265608	CG44426	CG44426	CG44426	X	2.88129	-1.0167	0.52232	-1.9465	0.051595	0.20794
FBgn0260398	CG42515	Pbp49	PSEA-binding protein 49kD	2R	2.09655	-1.0135	0.540766	-1.87419	0.0609045	0.23009
FBgn0034759	CG13511	CG13511	CG13511	2R	0.368345	-1.01029	1.26591	-0.798072	0.424829	NA
FBgn0263707	CG43659	CG43659	CG43659	2R	0.390534	-1.00481	1.29908	-0.773481	0.439238	NA
FBgn0004778	CG1331	Ccp84Af	Ccp84Af	3R	13.2289	-1.00024	0.389788	-2.56612	0.0102844	0.0742619
FBgn0038161	CG9269	CG9269	CG9269	3R	0.0530811	-0.995855	3.70403	-0.268857	0.78804	NA
FBgn0085300	CG34271	Cpr65Ay	Cuticular protein 65Ay	3L	0.175997	-0.979136	1.92546	-0.50852	0.611089	NA
FBgn0037304	CG1113	CG1113	CG1113	3R	62.4118	-0.973079	0.391904	-2.48295	0.0130298	0.0872646
FBgn0004779	CG1330	Ccp84Ae	Ccp84Ae	3R	0.860141	-0.972528	0.88219	-1.1024	0.270287	NA
FBgn0053907	CG33907	His4:CG33907	His4:CG33907	2L	0.869842	-0.959235	0.815283	-1.17657	0.239369	NA
FBgn0051080	CG31080	TwdlH	TweedleH	3R	0.557237	-0.956395	1.07015	-0.893706	0.371479	NA
FBgn0035412	CG14957	CG14957	CG14957	3L	8.16025	-0.955533	0.363047	-2.63198	0.00848877	0.0648301
FBgn0037123	CG14569	CG14569	CG14569	3L	0.831247	-0.955023	0.791552	-1.20652	0.227617	NA
FBgn0034519	CG18065	CG18065	CG18065	2R	0.282276	-0.941662	1.65596	-0.568652	0.569593	NA
FBgn0053764	CG33764	CG33764	CG33764	3L	0.309971	-0.931237	1.63171	-0.570714	0.568194	NA
FBgn0035555	CG13720	CG13720	CG13720	3L	0.508654	-0.929884	1.10675	-0.840197	0.400798	NA
FBgn0036102	CG12523	CG12523	CG12523	3L	3.13644	-0.920471	0.449733	-2.0467	0.0406872	0.180552
FBgn0037139	CG14563	CG14563	CG14563	3L	0.512478	-0.915408	1.10334	-0.829672	0.406724	NA
FBgn0265139	CG18531	Gr2a	Gustatory receptor 2a	X	0.859569	-0.912922	0.840356	-1.08635	0.277323	NA
FBgn0083979	CG34143	Ir10a	Ionotropic receptor 10a	X	4.28468	-0.905128	0.399883	-2.26348	0.023606	0.129717
FBgn0262822	CG43193	CG43193	CG43193	X	0.398684	-0.903685	1.25612	-0.719429	0.471877	NA
FBgn0003373	CG11720	Sgs3	Salivary gland secretion 3	3L	0.673786	-0.902935	1.08406	-0.832919	0.40489	NA
FBgn0051253	CG31253	CG31253	CG31253	3R	0.171935	-0.895757	2.01641	-0.444235	0.656873	NA
FBgn0053648	CG33648	CG33648	CG33648	2L	1.82067	-0.894308	0.550965	-1.62316	0.104554	NA
FBgn0033601	CG9076	Cpr47Ed	Cuticular protein 47Ed	2R	1.00304	-0.892674	0.723449	-1.23392	0.217235	NA
FBgn0033275	CG14756	CG14756	CG14756	2R	2.66908	-0.891229	0.468504	-1.90229	0.0571335	0.222114
FBgn0038133	CG8644	Osi22	Osiris 22	3R	1.74666	-0.889112	0.619266	-1.43575	0.151073	NA
FBgn0053003	CG33003	CG33003	CG33003	2L	4.37028	-0.889043	0.392836	-2.26314	0.0236271	0.129741
FBgn0030443	CG12715	CG12715	CG12715	X	4.75963	-0.886707	0.356068	-2.49027	0.0127645	0.0861015
FBgn0030807	CG13000	CG13000	CG13000	X	1.13047	-0.886349	0.741198	-1.19583	0.231762	NA
FBgn0037662	CG11997	CG11997	CG11997	3R	1.00762	-0.882325	0.729833	-1.20894	0.226685	NA
FBgn0034770	CG13519	Obp58d	Odorant-binding protein 58d	2R	0.874511	-0.876359	0.852738	-1.0277	0.304091	NA
FBgn0003683	CG4216	term	terminus	3L	0.182409	-0.873836	1.90915	-0.457708	0.647162	NA
FBgn0038783	CG4367	CG4367	CG4367	3R	0.857265	-0.873456	1.0054	-0.868768	0.384974	NA
FBgn0051789	CG31789	CG31789	CG31789	2L	0.343248	-0.870576	1.32377	-0.657649	0.510764	NA
FBgn0052185	CG32185	edin	elevated during infection	3L	9.27516	-0.86799	0.421536	-2.05911	0.0394837	0.177555
FBgn0039448	CG14250	TwdlQ	TweedleQ	3R	0.302233	-0.866843	1.56613	-0.553493	0.579926	NA
FBgn0053630	CG33630	CG33630	CG33630	3R	0.833702	-0.864015	0.828322	-1.04309	0.296906	NA
FBgn0265725	CG44532	CG44532	CG44532	X	1.58299	-0.862614	0.592362	-1.45623	0.145329	NA
FBgn0004593	CG7599	Eig71Ef	Ecdysone-induced gene 71Ef	3L	1.77574	-0.858746	0.570022	-1.50651	0.131935	NA
FBgn0044812	CG31508	TotC	Turandot C	3R	509.401	-0.858029	0.360156	-2.38238	0.017201	0.105271
FBgn0034462	CG15905	CG15905	CG15905	2R	0.962075	-0.854865	0.765434	-1.11684	0.264064	NA
FBgn0085310	CG34281	CG34281	CG34281	3R	5.43271	-0.853346	0.325142	-2.62453	0.00867682	0.0658324
FBgn0001983	CG4158	wor	worniu	2L	2.6675	-0.840178	0.444177	-1.89154	0.0585527	0.224832
FBgn0053688	CG33688	CG33688	CG33688	3L	1.0898	-0.839979	0.758929	-1.1068	0.268382	NA
FBgn0052570	CG32570	TwdlY	TweedleY	X	2.43647	-0.836978	0.488403	-1.7137	0.086583	0.282038
FBgn0029961	CG12663	Ir7a	Ionotropic receptor 7a	X	2.67701	-0.836097	0.526756	-1.58726	0.112454	0.330853
FBgn0264899	CG44090	CG44090	CG44090	3R	1.32821	-0.83609	0.672395	-1.24345	0.213702	NA
FBgn0038239	CG14850	CG14850	CG14850	3R	1.67051	-0.835219	0.655262	-1.27463	0.202439	NA
FBgn0262023	CG42834	CG42834	CG42834	3R	0.93886	-0.834676	0.767461	-1.08758	0.27678	NA
FBgn0053757	CG33757	CG33757	CG33757	2R	0.561343	-0.833564	1.09241	-0.763047	0.445435	NA
FBgn0030596	CG12398	CG12398	CG12398	X	3.74344	-0.828704	0.379361	-2.18447	0.0289275	0.146119
FBgn0031088	CG15322	CG15322	CG15322	X	7.67066	-0.826878	0.353127	-2.34159	0.019202	0.113726
FBgn0085472	CG34443	CG34443	CG34443	2R	0.457214	-0.82611	1.15395	-0.715899	0.474054	NA
FBgn0030492	CG15754	CG15754	CG15754	X	2.76275	-0.823802	0.460155	-1.79027	0.0734102	0.256977
FBgn0033651	CG12444	Ir48c	Ionotropic receptor 48c	2R	1.08328	-0.819493	0.685024	-1.1963	0.231581	NA
FBgn0264488	CG43896	CG43896	CG43896	3L	1.92507	-0.811172	0.505356	-1.60515	0.108461	NA
FBgn0085332	CG34303	CG34303	CG34303	3R	0.304231	-0.809883	1.32953	-0.609149	0.542426	NA
FBgn0053964	CG33964	CG33964	CG33964	2R	0.419481	-0.805433	1.15276	-0.698703	0.484738	NA
FBgn0261630	CG42713	CG42713	CG42713	2L	3.67843	-0.795062	0.449734	-1.76785	0.0770863	0.263713
FBgn0034413	CG15115	CG15115	CG15115	2R	0.970397	-0.795004	0.75406	-1.0543	0.291747	NA
FBgn0036178	CG14137	CG14137	CG14137	3L	10.0995	-0.78437	0.320208	-2.44956	0.014303	0.0933577
FBgn0260228	CG42502	CG42502	CG42502	2L	0.304787	-0.781881	1.37301	-0.569466	0.56904	NA
FBgn0262608	CG43134	CG43134	CG43134	X	111.652	-0.77967	0.367402	-2.12212	0.0338277	0.161655
FBgn0030501	CG11177	BthD	BthD selenoprotein	X	55.1238	-0.776209	0.365504	-2.12367	0.033698	0.161295
FBgn0013772	CG10248	Cyp6a8	Cytochrome P450-6a8	2R	1286.48	-0.773754	0.458316	-1.68825	0.0913625	0.291564
FBgn0038571	CG7215	CG7215	CG7215	3R	0.617059	-0.770502	0.961271	-0.801545	0.422816	NA
FBgn0085466	CG34437	CG34437	CG34437	3R	3.33555	-0.768936	0.397974	-1.93212	0.0533442	0.212852
FBgn0032057	CG9287	CG9287	CG9287	2L	0.923027	-0.768703	0.773243	-0.994129	0.32016	NA
FBgn0262588	CG43125	CG43125	CG43125	3R	0.614575	-0.767001	0.948649	-0.80852	0.418792	NA
FBgn0027584	CG4757	CG4757	CG4757	3R	1027.66	-0.764745	0.314627	-2.43064	0.0150723	0.0966941
FBgn0035468	CG14979	Gr63a	Gustatory receptor 63a	3L	11.779	-0.76403	0.357729	-2.13578	0.0326975	0.158215
FBgn0085325	CG34296	CG34296	CG34296	3R	4.62131	-0.757597	0.332979	-2.27521	0.0228933	0.127473
FBgn0259718	CG42372	CG42372	CG42372	2R	0.351944	-0.756669	1.41132	-0.536142	0.591861	NA
FBgn0052679	CG32679	CG32679	CG32679	X	1.55726	-0.753409	0.569506	-1.32292	0.185863	NA
FBgn0264486	CG43894	CG43894	CG43894	3L	2.75363	-0.747571	0.448752	-1.66589	0.0957354	0.298828
FBgn0267048	CG45492	CG45492	CG45492	X	1.24488	-0.746708	0.687538	-1.08606	0.277453	NA
FBgn0034441	CG10081	CG10081	CG10081	2R	2.21086	-0.745318	0.529855	-1.40664	0.159533	0.402544
FBgn0038242	CG14852	CG14852	CG14852	3R	2.27179	-0.742012	0.514327	-1.44269	0.149109	0.387487
FBgn0261991	CG42809	CG42809	CG42809	2L	0.296966	-0.739228	1.49664	-0.493927	0.621358	NA
FBgn0020645	CG7287	Lcp65Aa	Lcp65Aa	3L	0.0311027	-0.73859	3.71582	-0.198769	0.842444	NA
FBgn0052248	CG32248	CG32248	CG32248	3L	0.0313688	-0.73859	3.71582	-0.198769	0.842444	NA
FBgn0053804	CG33804	His1:CG33804	His1:CG33804	2L	0.0377999	-0.73859	3.71582	-0.198769	0.842444	NA
FBgn0085349	CG34320	CG34320	CG34320	X	0.0313688	-0.73859	3.71582	-0.198769	0.842444	NA
FBgn0032132	CG4382	CG4382	CG4382	2L	0.888535	-0.732151	0.772019	-0.948358	0.342947	NA
FBgn0033598	CG13224	Cpr47Eb	Cuticular protein 47Eb	2R	0.591933	-0.729628	1.12218	-0.65019	0.51557	NA
FBgn0262813	CG43184	CG43184	CG43184	3L	0.892507	-0.724404	0.822264	-0.880987	0.378325	NA
FBgn0259189	CG42293	Ir7e	Ionotropic receptor 7e	X	0.405593	-0.723551	1.19265	-0.606677	0.544066	NA
FBgn0031701	CG14027	TotM	Turandot M	2L	289.422	-0.723465	0.409523	-1.7666	0.0772949	0.26388
FBgn0029733	CG6927	CG6927	CG6927	X	4.32595	-0.721224	0.357209	-2.01906	0.0434814	0.187989
FBgn0259201	CG42305	CG42305	CG42305	2L	0.713759	-0.712786	0.856531	-0.832178	0.405309	NA
FBgn0041238	CG13495	Gr58b	Gustatory receptor 58b	2R	1.39932	-0.7127	0.656487	-1.08563	0.277644	NA
FBgn0035736	CG8638	Cpr65Eb	Cuticular protein 65Eb	3L	1.96544	-0.710751	0.546454	-1.30066	0.193375	NA
FBgn0034092	CG7798	CG7798	CG7798	2R	4.28584	-0.698336	0.334392	-2.08837	0.0367642	0.170147
FBgn0038847	CG12278	CG12278	CG12278	3R	2.10204	-0.695765	0.485259	-1.4338	0.151629	0.391322
FBgn0036427	CG4613	CG4613	CG4613	3L	3.0105	-0.695119	0.407727	-1.70486	0.0882199	0.285214
FBgn0263849	CG43710	CG43710	CG43710	2R	1.01515	-0.694791	0.777037	-0.894155	0.371239	NA
FBgn0026397	CG4231	Or22b	Odorant receptor 22b	2L	12.5561	-0.693821	0.376539	-1.84263	0.0653832	0.240092
FBgn0036598	CG4982	CG4982	CG4982	3L	2.08637	-0.684862	0.719103	-0.952383	0.340903	0.605152
FBgn0036343	CG14115	CG14115	CG14115	3L	2.97666	-0.684225	0.497846	-1.37437	0.169326	0.416207
FBgn0037493	CG10032	CG10032	CG10032	3R	0.0275912	-0.682585	3.7164	-0.183668	0.854274	NA
FBgn0262806	CG43177	CG43177	CG43177	2R	0.0275912	-0.682585	3.7164	-0.183668	0.854274	NA
FBgn0053462	CG33462	CG33462	CG33462	2R	1.51341	-0.681318	1.06018	-0.642642	0.520457	NA
FBgn0053459	CG33459	CG33459	CG33459	2R	11.3268	-0.676426	0.388834	-1.73963	0.0819245	0.272235
FBgn0000022	CG3796	ac	achaete	X	0.028356	-0.675024	3.71728	-0.181591	0.855904	NA
FBgn0029649	CG4116	CG4116	CG4116	X	0.031176	-0.675024	3.71728	-0.181591	0.855904	NA
FBgn0262873	CG43228	Diedel2	Diedel 2	3R	0.031176	-0.675024	3.71728	-0.181591	0.855904	NA
FBgn0039473	CG17191	CG17191	CG17191	3R	3.97918	-0.66866	0.407102	-1.64249	0.100489	0.30831
FBgn0261501	CG42649	CG42649	CG42649	2R	0.757975	-0.668522	0.903291	-0.740096	0.459242	NA
FBgn0028396	CG31509	TotA	Turandot A	3R	1416.47	-0.666275	0.2607	-2.55571	0.0105971	0.0758513
FBgn0053768	CG33768	CG33768	CG33768	3L	0.0257959	-0.66332	3.71684	-0.178464	0.858359	NA
FBgn0033404	CG1978	Or45a	Odorant receptor 45a	2R	1.17686	-0.66311	0.657355	-1.00876	0.313092	NA
FBgn0034426	CG10476	CG10476	CG10476	2R	1.91732	-0.66177	0.589476	-1.12264	0.26159	NA
FBgn0067622	CG33677	LSm-4	Like Sm protein 4	2L	0.307565	-0.660054	1.34137	-0.492076	0.622665	NA
FBgn0262686	CG43156	CG43156	CG43156	X	10.4987	-0.656487	0.303673	-2.16182	0.0306319	0.151291
FBgn0262986	CG43294	CG43294	CG43294	3L	1.15991	-0.655481	0.769927	-0.851354	0.394573	NA
FBgn0036596	CG13045	CG13045	CG13045	3L	8.67841	-0.653711	0.263678	-2.4792	0.0131678	0.087828
FBgn0264362	CG43814	CG43814	CG43814	2L	6.08984	-0.65278	0.288594	-2.26193	0.0237016	0.129987
FBgn0051544	CG31544	CG31544	CG31544	3R	5.27966	-0.645105	0.317031	-2.03483	0.0418676	0.183861
FBgn0263402	CG43448	CG43448	CG43448	3R	12.8915	-0.644572	0.35178	-1.83232	0.0669041	0.24363
FBgn0003411	CG1641	sisA	sisterless A	X	10.3091	-0.643465	0.276792	-2.32472	0.0200869	0.117537
FBgn0036947	CG7306	obst-F	obstructor-F	3L	1.55463	-0.641993	0.594386	-1.0801	0.2801	NA
FBgn0052631	CG32631	CG32631	CG32631	X	0.697599	-0.641962	0.863312	-0.743604	0.457116	NA
FBgn0036361	CG10154	CG10154	CG10154	3L	1.32174	-0.639549	0.649739	-0.984317	0.32496	NA
FBgn0053299	CG33299	CG33299	CG33299	2L	0.599288	-0.638334	1.04048	-0.613498	0.539547	NA
FBgn0029716	CG3546	CG3546	CG3546	X	1.90323	-0.63368	0.591372	-1.07154	0.283926	NA
FBgn0002534	CG2043	Lcp3	Larval cuticle protein 3	2R	2.02581	-0.632789	0.487343	-1.29845	0.194134	NA
FBgn0053798	CG33798	CG33798	CG33798	2R	0.989827	-0.632036	0.743743	-0.849805	0.395434	NA
FBgn0264696	CG43965	CG43965	CG43965	3L	3.65865	-0.6293	0.390954	-1.60965	0.107474	0.322422
FBgn0085550	CG40992	CG40992	CG40992	U	6.47924	-0.629093	0.279243	-2.25285	0.0242684	0.132303
FBgn0264566	CG43938	CG43938	CG43938	3L	5.32933	-0.62903	0.386899	-1.62583	0.103986	0.315277
FBgn0026756	CG11012	Ugt37a1	UDP-glycosyltransferase 37a1	2L	8.75145	-0.62376	0.26315	-2.37036	0.0177707	0.107706
FBgn0031762	CG9098	CG9098	CG9098	2L	248.93	-0.621988	0.23512	-2.64541	0.00815914	0.0630842
FBgn0259702	CG42356	CG42356	CG42356	3L	0.135107	-0.620484	2.1191	-0.292806	0.769671	NA
FBgn0037940	CG14720	CG14720	CG14720	3R	0.296855	-0.617883	1.40474	-0.439855	0.660042	NA
FBgn0259149	CG42264	CG42264	CG42264	X	0.422392	-0.617861	1.28584	-0.480513	0.630863	NA
FBgn0030494	CG15757	Cpr12A	Cuticular protein 12A	X	0.542535	-0.616714	0.982065	-0.627977	0.530019	NA
FBgn0052569	CG32569	TwdlZ	TweedleZ	X	0.440504	-0.615302	1.0624	-0.579159	0.562482	NA
FBgn0000137	CG3258	ase	asense	X	2.09646	-0.611589	0.500852	-1.2211	0.22205	0.481759
FBgn0026386	CG13225	Or47a	Odorant receptor 47a	2R	4.50637	-0.609876	0.387411	-1.57424	0.115433	0.335774
FBgn0033065	CG8345	Cyp6w1	Cyp6w1	2R	8733.29	-0.609493	0.303654	-2.00719	0.0447293	0.191553
FBgn0030570	CG12540	CG12540	CG12540	X	0.710756	-0.608726	0.922472	-0.659886	0.509327	NA
FBgn0034710	CG3292	CG3292	CG3292	2R	9.95981	-0.608379	0.359168	-1.69386	0.0902925	0.289774
FBgn0040949	CG13998	CG13998	CG13998	2L	0.820052	-0.607741	0.810627	-0.749717	0.453425	NA
FBgn0004780	CG2341	Ccp84Ad	Ccp84Ad	3R	9.63796	-0.606978	0.435093	-1.39505	0.163	0.407982
FBgn0259190	CG42294	Ir7d	Ionotropic receptor 7d	X	0.675853	-0.604777	0.855092	-0.707265	0.479402	NA
FBgn0262946	CG43265	CG43265	CG43265	2R	0.992509	-0.6041	0.691886	-0.873122	0.382597	NA
FBgn0014865	CG8175	Mtk	Metchnikowin	2R	297.197	-0.603829	0.33459	-1.80468	0.0711241	0.252233
FBgn0051081	CG31081	TwdlR	TweedleR	3R	0.275518	-0.603414	1.40645	-0.429034	0.667899	NA
FBgn0029968	CG15325	Ir7g	Ionotropic receptor 7g	X	3.12051	-0.602695	0.38807	-1.55306	0.12041	0.343801
FBgn0053159	CG33159	CG33159	CG33159	3L	5.57839	-0.602333	0.317749	-1.89563	0.0580094	0.22386
FBgn0038134	CG8458	wntD	wnt inhibitor of Dorsal	3R	7.74467	-0.601762	0.261104	-2.30468	0.0211844	0.121785
FBgn0031718	CG14014	CG14014	CG14014	2L	5.06772	-0.599082	0.318212	-1.88265	0.0597477	0.227431
FBgn0032804	CG13081	CG13081	CG13081	2L	0.917264	-0.594809	0.753854	-0.789024	0.430098	NA
FBgn0036230	CG11570	CG11570	CG11570	3L	1.60274	-0.593402	0.571278	-1.03873	0.298932	NA
FBgn0038681	CG6042	Cyp12a4	Cyp12a4	3R	4432.99	-0.593185	0.226847	-2.61491	0.00892505	0.0669915
FBgn0264990	CG44141	CG44141	CG44141	2L	0.513105	-0.592529	1.1171	-0.530417	0.595823	NA
FBgn0085280	CG34251	CG34251	CG34251	3L	5.26931	-0.591997	0.476227	-1.2431	0.213831	0.471018
FBgn0040251	CG6658	Ugt86Di	Ugt86Di	3R	19.0819	-0.590214	0.290675	-2.0305	0.042306	0.184796
FBgn0039806	CG15545	CG15545	CG15545	3R	11.8679	-0.588666	0.264737	-2.22359	0.0261763	0.137907
FBgn0025825	CG2128	Hdac3	Histone deacetylase 3	3R	0.159144	-0.587977	1.85667	-0.316683	0.751484	NA
FBgn0035546	CG11345	CG11345	CG11345	3L	10.5104	-0.587447	0.320676	-1.8319	0.0669657	0.243719
FBgn0040950	CG13990	Muc26B	Mucin 26B	2L	1.15299	-0.58728	0.644442	-0.911299	0.362138	NA
FBgn0045471	CG31208	Gr92a	Gustatory receptor 92a	3R	2.86005	-0.581833	0.420614	-1.38329	0.166575	0.412871
FBgn0036109	CG18349	Cpr67Fa2	Cuticular protein 67Fa2	3L	16.4878	-0.578848	0.213069	-2.71671	0.00659345	0.054139
FBgn0003313	CG4922	sala	spalt-adjacent	2L	10.7697	-0.576246	0.218605	-2.63601	0.0083887	0.0645431
FBgn0035777	CG8563	CG8563	CG8563	3L	17.5519	-0.575893	0.292327	-1.97003	0.0488349	0.20121
FBgn0261281	CG42618	CG42618	CG42618	3RHet	4.62417	-0.574532	0.32815	-1.75082	0.0799765	0.268631
FBgn0037783	CG3934	Npc2c	Niemann-Pick type C-2c	3R	4.58294	-0.573267	0.325791	-1.75961	0.0784734	0.265966
FBgn0036858	CG14088	CG14088	CG14088	3L	0.576725	-0.570198	1.13706	-0.501468	0.616042	NA
FBgn0039217	CG13627	CG13627	CG13627	3R	7.61531	-0.569914	0.292204	-1.9504	0.0511288	0.206611
FBgn0053902	CG33902	His2B:CG33902	His2B:CG33902	2L	0.722626	-0.568154	0.832262	-0.682663	0.49482	NA
FBgn0028519	CG4500	CG4500	CG4500	2L	16.1011	-0.566688	0.261569	-2.16649	0.0302735	0.150029
FBgn0003377	CG18087	Sgs7	Salivary gland secretion 7	3L	0.114082	-0.565043	2.40063	-0.235373	0.81392	NA
FBgn0004588	CG16931	Eig71Ea	Ecdysone-induced gene 71Ea	3L	0.842747	-0.564139	0.805866	-0.700041	0.483902	NA
FBgn0261615	CG42704	CG42704	CG42704	X	0.577465	-0.559402	1.04865	-0.53345	0.593722	NA
FBgn0038941	CG7080	CG7080	CG7080	3R	1.53122	-0.557414	0.603465	-0.923689	0.355648	NA
FBgn0039299	CG11854	CG11854	CG11854	3R	183.982	-0.555432	0.234313	-2.37047	0.0177653	0.107706
FBgn0266163	CG44869	CG44869	CG44869	2L	16.3953	-0.55225	0.213231	-2.58992	0.00959994	0.0706817
FBgn0032663	CG15153	CG15153	CG15153	2L	15.2176	-0.549935	0.279158	-1.96998	0.0488409	0.20121
FBgn0261294	CG33924	CheB74a	Chemosensory protein B 74a	3L	7.91426	-0.546363	0.250482	-2.18125	0.0291652	0.146642
FBgn0259194	CG42298	Ir94e	Ionotropic receptor 94e	3R	5.34064	-0.546332	0.32143	-1.69969	0.0891895	0.287216
FBgn0086917	CG41624	spok	spookier	3RHet	0.645208	-0.544077	0.880461	-0.617945	0.536612	NA
FBgn0038115	CG7966	CG7966	CG7966	3R	2286.14	-0.542681	0.234578	-2.31343	0.020699	0.119835
FBgn0041248	CG15396	Gr23a	Gustatory receptor 23a	2L	4.46124	-0.542616	0.32515	-1.66882	0.0951539	0.298149
FBgn0002533	CG8697	Lcp2	Larval cuticle protein 2	2R	2.21351	-0.538766	0.465912	-1.15637	0.247531	0.51116
FBgn0041236	CG30330	Gr59d	Gustatory receptor 59d	2R	3.20286	-0.53789	0.381892	-1.40848	0.158988	0.402075
FBgn0002531	CG11650	Lcp1	Larval cuticle protein 1	2R	26.4421	-0.536369	0.375484	-1.42847	0.153155	0.393558
FBgn0053272	CG33272	CG33272	CG33272	3L	5.5217	-0.533338	0.304137	-1.75361	0.0794967	0.267644
FBgn0260477	CG30283	CG30283	CG30283	2R	3.43926	-0.530064	0.402698	-1.31628	0.18808	0.439007
FBgn0036948	CG7298	CG7298	CG7298	3L	57.7948	-0.52527	0.279675	-1.87815	0.0603612	0.228828
FBgn0034289	CG10910	CG10910	CG10910	2R	776.563	-0.521484	0.204132	-2.55464	0.0106297	0.0758778
FBgn0042199	CG13713	CG13713	CG13713	3L	0.446439	-0.519362	1.14099	-0.455184	0.648977	NA
FBgn0000606	CG2328	eve	even skipped	2R	7.93024	-0.519036	0.267418	-1.94091	0.0522687	0.209538
FBgn0039034	CG6679	Or94b	Odorant receptor 94b	3R	2.90559	-0.518541	0.408088	-1.27066	0.20385	0.458753
FBgn0053093	CG33093	CG33093	CG33093	3R	3.5374	-0.515453	0.381149	-1.35237	0.176258	0.425152
FBgn0031086	CG9571	fd19B	forkhead domain 19B	X	0.776585	-0.514705	0.776175	-0.66313	0.507247	NA
FBgn0034514	CG13427	CG13427	CG13427	2R	3.00709	-0.513805	0.407593	-1.26058	0.207459	0.462969
FBgn0085539	CG40936	CG40936	CG40936	U	3.98505	-0.512862	0.365402	-1.40355	0.160452	0.403916
FBgn0033590	CG13217	CG13217	CG13217	2R	0.24067	-0.511991	1.53213	-0.334169	0.738252	NA
FBgn0053926	CG33926	CG33926	CG33926	3L	287.64	-0.510487	0.209572	-2.43586	0.0148565	0.0958256
FBgn0029681	CG15239	CG15239	CG15239	X	42.6757	-0.508985	0.19884	-2.55977	0.0104742	0.0751767
FBgn0039482	CG14258	CG14258	CG14258	3R	6.70054	-0.508918	0.321286	-1.584	0.113194	0.332357
FBgn0038851	CG5737	dmrt93B	doublesex-Mab related 93B	3R	14.5703	-0.506838	0.324216	-1.56327	0.117988	0.33989
FBgn0085231	CG34202	CG34202	CG34202	2R	0.425777	-0.506767	1.23127	-0.411583	0.680645	NA
FBgn0261799	CG32159	dsx-c73A	doublesex cognate 73A	3L	6.44863	-0.504831	0.314129	-1.60708	0.108037	0.323137
FBgn0038873	CG5892	CG5892	CG5892	3R	4.42449	-0.504619	0.320782	-1.57309	0.115697	0.336171
FBgn0035789	CG16992	mthl6	methuselah-like 6	3L	5.74007	-0.502817	0.373093	-1.3477	0.177756	0.426282
FBgn0266050	CG44815	CG44815	CG44815	X	4.71047	-0.501908	0.364973	-1.37519	0.169072	0.415955
FBgn0085307	CG34278	CG34278	CG34278	3R	1.77065	-0.500601	0.577778	-0.866424	0.386258	NA
FBgn0029848	CG3599	Btd	Biotinidase	X	17.5268	-0.497155	0.220667	-2.25296	0.0242617	0.132303
FBgn0002734	CG8328	E(spl)mdelta-HLH	Enhancer of split mdelta%2C helix-loop-helix	3R	0.39163	-0.496912	1.20237	-0.413275	0.679405	NA
FBgn0039079	CG17381	Ir94g	Ionotropic receptor 94g	3R	0.382236	-0.496478	1.15184	-0.43103	0.666446	NA
FBgn0263742	CG43667	CG43667	CG43667	2R	1.25198	-0.494381	0.635651	-0.777756	0.436713	NA
FBgn0000227	CG12205	Bsg25A	Blastoderm-specific gene 25A	2L	0.389128	-0.493599	1.14413	-0.431418	0.666165	NA
FBgn0036586	CG13070	CG13070	CG13070	3L	1.23123	-0.493326	0.634354	-0.777682	0.436757	NA
FBgn0041252	CG15573	Femcoat	Femcoat	X	2.01514	-0.493076	0.513463	-0.960295	0.336907	NA
FBgn0036227	CG17826	CG17826	CG17826	3L	0.37581	-0.488191	1.21683	-0.401197	0.688275	NA
FBgn0035669	CG6592	CG6592	CG6592	3L	3.80553	-0.484971	0.374822	-1.29387	0.19571	0.448114
FBgn0085411	CG34382	CG34382	CG34382	3L	28.7426	-0.479443	0.195348	-2.4543	0.0141159	0.0926072
FBgn0032631	CG15140	CG15140	CG15140	2L	12.2457	-0.478426	0.296012	-1.61624	0.106043	0.319585
FBgn0015316	CG9564	Try29F	Trypsin 29F	2L	190.835	-0.475643	0.265165	-1.79376	0.0728517	0.256045
FBgn0029770	CG4151	CG4151	CG4151	X	8.79219	-0.474642	0.253683	-1.87101	0.0613443	0.231152
FBgn0041581	CG18372	AttB	Attacin-B	2R	148.828	-0.471674	0.259804	-1.8155	0.0694469	0.248614
FBgn0259187	CG42291	Ir60d	Ionotropic receptor 60d	2R	0.7219	-0.471591	0.92938	-0.507425	0.611857	NA
FBgn0085633	CG41367	CG41367	CG41367	U	16.4263	-0.470702	0.191839	-2.45364	0.0141419	0.0927081
FBgn0029645	CG14422	CG14422	CG14422	X	1.99185	-0.469784	0.482815	-0.973011	0.330548	NA
FBgn0053341	CG33341	CG33341	CG33341	3R	0.235611	-0.466855	1.4329	-0.325811	0.744567	NA
FBgn0261925	CG42792	CG42792	CG42792	2L	4.40955	-0.466009	0.329235	-1.41543	0.156943	0.399526
FBgn0262540	CG43094	CG43094	CG43094	3R	7.77305	-0.465957	0.276648	-1.6843	0.0921245	0.292987
FBgn0037618	CG11762	CG11762	CG11762	3R	29.5779	-0.465315	0.187552	-2.481	0.0131016	0.0876523
FBgn0030074	CG12662	CG12662	CG12662	X	1.54696	-0.464449	0.537388	-0.864271	0.387439	NA
FBgn0028537	CG31775	CG31775	CG31775	2L	3.30896	-0.463365	0.395253	-1.17233	0.241066	0.502847
FBgn0031619	CG3355	CG3355	CG3355	2L	4.4449	-0.46157	0.323303	-1.42767	0.153387	0.39393
FBgn0053777	CG33777	CG33777	CG33777	3L	3.70538	-0.460284	0.370653	-1.24182	0.214303	0.471631
FBgn0263386	CG43438	CG43438	CG43438	2L	11.0134	-0.459459	0.206489	-2.2251	0.0260747	0.137594
FBgn0012042	CG10146	AttA	Attacin-A	2R	193.253	-0.458612	0.319007	-1.43762	0.150541	0.389512
FBgn0032381	CG14934	Mal-B1	Maltase B1	2L	1463.78	-0.458596	0.268689	-1.70679	0.0878609	0.284755
FBgn0014851	CG7325	Eig71Ek	Eig71Ek	3L	0.258291	-0.457483	1.49291	-0.306438	0.759271	NA
FBgn0001253	CG32356	ImpE1	Ecdysone-inducible gene E1	3L	20.6174	-0.456678	0.283371	-1.61159	0.107051	0.321594
FBgn0264830	CG44038	CG44038	CG44038	3R	8.41891	-0.449156	0.244554	-1.83664	0.0662633	0.242113
FBgn0260440	CG31020	spdo	sanpodo	3R	11.7246	-0.448967	0.209894	-2.13902	0.0324342	0.157464
FBgn0036131	CG12522	CG12522	CG12522	3L	2.45097	-0.448775	0.437232	-1.0264	0.304703	0.570845
FBgn0035543	CG15020	CG15020	CG15020	3L	8.61294	-0.447238	0.244251	-1.83106	0.0670914	0.243974
FBgn0040253	CG17200	Ugt86Dg	Ugt86Dg	3R	14.7413	-0.442984	0.301871	-1.46746	0.14225	0.378055
FBgn0036757	CG14585	Ir75a	Ionotropic receptor 75a	3L	53.3413	-0.441712	0.223715	-1.97444	0.0483316	0.200068
FBgn0035056	CG9196	spz6	spatzle 6	2R	8.86929	-0.440436	0.314304	-1.4013	0.161123	0.404785
FBgn0085398	CG34369	ppk9	pickpocket 9	2R	2.75876	-0.440086	0.422885	-1.04067	0.298027	0.566291
FBgn0029646	CG14423	CG14423	CG14423	X	1.15396	-0.439393	0.655329	-0.670491	0.502545	NA
FBgn0004870	CG9097	bab1	bric a brac 1	3L	121.662	-0.438923	0.278614	-1.57538	0.115168	0.335598
FBgn0004143	CG14426	nullo	nullo	X	1.72409	-0.438124	0.545459	-0.803221	0.421847	NA
FBgn0000278	CG1878	CecB	Cecropin B	3R	2.47417	-0.434712	0.42794	-1.01582	0.309714	0.576068
FBgn0037665	CG16733	St2	Sulfotransferase 2	3R	1.85525	-0.433386	0.514344	-0.8426	0.399452	NA
FBgn0031802	CG9499	ppk7	pickpocket 7	2L	2.53794	-0.427953	0.477356	-0.896507	0.369982	0.631222
FBgn0030829	CG12998	CG12998	CG12998	X	1.71324	-0.425929	0.517096	-0.823695	0.410113	NA
FBgn0053922	CG33922	CG33922	CG33922	2L	1.40143	-0.425706	0.594411	-0.716181	0.473879	NA
FBgn0037429	CG15189	Osi19	Osiris 19	3R	0.807499	-0.424889	0.759196	-0.559656	0.575714	NA
FBgn0034899	CG13560	CG13560	CG13560	2R	1.61936	-0.424102	0.531035	-0.798634	0.424503	NA
FBgn0058249	CG40249	CG40249	CG40249	U	4.58699	-0.421544	0.35202	-1.1975	0.231112	0.491496
FBgn0052251	CG32251	Claspin	Claspin	3L	19.0616	-0.420899	0.195603	-2.1518	0.0314129	0.154436
FBgn0001075	CG3352	ft	fat	2L	339.768	-0.420463	0.277714	-1.51401	0.130023	0.359171
FBgn0032067	CG9465	CG9465	CG9465	2L	77.1175	-0.418805	0.165929	-2.524	0.0116026	0.0805441
FBgn0037591	CG17911	Or85c	Odorant receptor 85c	3R	3.05154	-0.418519	0.397755	-1.0522	0.292706	0.562053
FBgn0051220	CG31220	CG31220	CG31220	3R	20.6081	-0.4179	0.16222	-2.57614	0.00999109	0.072664
FBgn0261402	CG42643	Ir75b	Ionotropic receptor 75b	3L	26.2399	-0.417611	0.288437	-1.44784	0.147661	0.385253
FBgn0085292	CG34263	CG34263	CG34263	3L	7.15637	-0.417368	0.266207	-1.56784	0.116919	0.338378
FBgn0263117	CG34377	CG34377	CG34377	3R	20.9481	-0.417085	0.163346	-2.55339	0.010668	0.0760405
FBgn0261633	CG42716	CG42716	CG42716	3L	0.905613	-0.416906	0.742494	-0.561494	0.574461	NA
FBgn0036610	CG13058	CG13058	CG13058	3L	0.819097	-0.416703	0.85666	-0.486428	0.626664	NA
FBgn0085294	CG34265	CG34265	CG34265	3L	8.42352	-0.416195	0.27028	-1.53987	0.123593	0.34872
FBgn0051832	CG31832	CG31832	CG31832	2L	44.1721	-0.413658	0.235584	-1.75588	0.0791089	0.267108
FBgn0030348	CG10352	CG10352	CG10352	X	78.2145	-0.413304	0.154975	-2.66691	0.00765526	0.0603941
FBgn0036878	CG9283	Cpr76Ba	Cuticular protein 76Ba	3L	1.76619	-0.411556	0.527362	-0.780405	0.435152	NA
FBgn0263983	CG43732	CG43732	CG43732	3R	1.63248	-0.411409	0.622215	-0.6612	0.508484	NA
FBgn0038732	CG11391	CG11391	CG11391	3R	82.7478	-0.411226	0.16118	-2.55135	0.0107307	0.076349
FBgn0265001	CG44152	ppk18	pickpocket 18	2L	7.94595	-0.410214	0.253339	-1.61923	0.105398	0.318159
FBgn0054001	CG34001	CG34001	CG34001	3L	78.7495	-0.410021	0.187037	-2.19219	0.0283661	0.144772
FBgn0085288	CG34259	CG34259	CG34259	3L	0.356081	-0.407615	1.15153	-0.353978	0.723355	NA
FBgn0033600	CG9077	Cpr47Ec	Cuticular protein 47Ec	2R	2.89594	-0.407474	0.409046	-0.996158	0.319173	0.586105
FBgn0085253	CG34224	CG34224	CG34224	2R	0.279706	-0.405882	1.41748	-0.28634	0.774618	NA
FBgn0028963	CG17584	Or49b	Odorant receptor 49b	2R	3.98751	-0.405386	0.350912	-1.15523	0.247995	0.511636
FBgn0028904	CG16879	CG16879	CG16879	2L	12.4164	-0.405186	0.216916	-1.86794	0.0617702	0.232156
FBgn0265610	CG44428	CG44428	CG44428	X	7.23077	-0.402954	0.268176	-1.50257	0.132949	0.364186
FBgn0053700	CG33700	CG33700	CG33700	3L	0.620903	-0.400741	0.853461	-0.469548	0.638678	NA
FBgn0038132	CG15887	CG15887	CG15887	3R	5.54208	-0.40011	0.328063	-1.21961	0.222613	0.482101
FBgn0037936	CG6908	CG6908	CG6908	3R	1061.38	-0.398474	0.259517	-1.53545	0.124674	0.350676
FBgn0263325	CG43406	CG43406	CG43406	2L	26.3713	-0.396937	0.169666	-2.33952	0.0193083	0.114153
FBgn0030459	CG12723	CG12723	CG12723	X	1.73739	-0.396874	0.508369	-0.780681	0.43499	NA
FBgn0034322	CG18536	CG18536	CG18536	2R	48.5877	-0.394901	0.156341	-2.52589	0.0115406	0.0802394
FBgn0031719	CG18269	CG18269	CG18269	2L	4.89327	-0.394612	0.339882	-1.16103	0.24563	0.50823
FBgn0036024	CG18180	CG18180	CG18180	3L	4380.95	-0.394432	0.265957	-1.48307	0.138056	0.371294
FBgn0035554	CG13721	CG13721	CG13721	3L	0.117722	-0.390765	2.41336	-0.161917	0.871371	NA
FBgn0260222	CG42496	CG42496	CG42496	2R	0.602159	-0.390466	0.955153	-0.4088	0.682687	NA
FBgn0263040	CG43335	CG43335	CG43335	3R	2.68078	-0.38971	0.527848	-0.738299	0.460333	0.702347
FBgn0035551	CG7465	CG7465	CG7465	3L	0.116914	-0.388244	2.32706	-0.166839	0.867497	NA
FBgn0086611	CG18779	Lcp65Ag3	Larval cuticle protein	3L	7.1647	-0.387035	0.27443	-1.41033	0.158444	0.401405
FBgn0262528	CG43082	CG43082	CG43082	3L	0.394373	-0.386766	1.21849	-0.317415	0.750929	NA
FBgn0261401	CG42642	Ir75c	Ionotropic receptor 75c	3L	21.6929	-0.386662	0.290491	-1.33106	0.183168	0.433976
FBgn0262881	CG43236	CG43236	CG43236	2R	8.80817	-0.386476	0.273196	-1.41465	0.157172	0.399702
FBgn0020258	CG3478	ppk	pickpocket	2L	64.3024	-0.386012	0.202779	-1.90361	0.0569614	0.22177
FBgn0085297	CG34268	CG34268	CG34268	3L	0.294348	-0.383215	1.43371	-0.267288	0.789247	NA
FBgn0053269	CG33269	CG33269	CG33269	3L	18.2887	-0.383186	0.159463	-2.40298	0.0162622	0.101788
FBgn0043536	CG30150	Obp57d	Odorant-binding protein 57d	2R	1.23221	-0.382716	0.597152	-0.640901	0.521587	NA
FBgn0035547	CG15022	CG15022	CG15022	3L	0.101675	-0.382711	2.35862	-0.162261	0.871101	NA
FBgn0040737	CG14503	Tango8	Transport and Golgi organization 8	2R	10.3634	-0.38237	0.216905	-1.76284	0.0779271	0.264897
FBgn0044810	CG31193	TotX	Turandot X	3R	262.603	-0.382345	0.33466	-1.14249	0.25325	0.518696
FBgn0033097	CG9430	Zip42C.2	Zinc/iron regulated transporter-related protein 42C.2	2R	11.962	-0.382325	0.329539	-1.16018	0.245975	0.50859
FBgn0052602	CG32602	Muc12Ea	Mucin 12Ea	X	25.1017	-0.381944	0.155339	-2.45878	0.0139409	0.0917705
FBgn0043550	CG32136	Tsp68C	Tetraspanin 68C	3L	1.14975	-0.381593	0.648098	-0.588789	0.556003	NA
FBgn0039315	CG13658	CG13658	CG13658	3R	340.412	-0.380689	0.177165	-2.14878	0.0316519	0.154985
FBgn0052984	CG32984	CG32984	CG32984	2L	74.1335	-0.380388	0.233509	-1.62901	0.103312	0.313604
FBgn0051205	CG31205	CG31205	CG31205	3R	762.249	-0.379209	0.245087	-1.54724	0.121805	0.345982
FBgn0261404	CG42644	CG42644	CG42644	U	5.78966	-0.377841	0.290154	-1.30221	0.192845	0.444857
FBgn0036588	CG13068	CG13068	CG13068	3L	2.78005	-0.377	0.411369	-0.916452	0.35943	0.622206
FBgn0032280	CG17105	CG17105	CG17105	2L	3.71902	-0.37504	0.669267	-0.560375	0.575224	0.782799
FBgn0037133	CG7370	CG7370	CG7370	3L	10.7909	-0.374854	0.211338	-1.77372	0.0761102	0.261831
FBgn0039551	CG5540	Or98a	Odorant receptor 98a	3R	1.36932	-0.373945	0.608148	-0.614892	0.538626	NA
FBgn0028430	CG31770	He	Hemese	2L	4.03932	-0.372764	0.360114	-1.03513	0.300609	0.56811
FBgn0035094	CG9380	CG9380	CG9380	2R	2101.68	-0.372533	0.163934	-2.27246	0.0230588	0.127744
FBgn0029924	CG4586	CG4586	CG4586	X	25.0909	-0.372456	0.149197	-2.49642	0.0125456	0.0849742
FBgn0035315	CG8960	CG8960	CG8960	3L	33.077	-0.370891	0.734456	-0.504988	0.613568	0.806837
FBgn0034665	CG4372	CG4372	CG4372	2R	7.40669	-0.370785	0.271559	-1.36539	0.17213	0.419951
FBgn0053467	CG33467	CG33467	CG33467	2R	0.367912	-0.369578	1.11468	-0.331556	0.740225	NA
FBgn0036362	CG10725	CG10725	CG10725	3L	34.5103	-0.369336	0.244001	-1.51367	0.130111	0.359339
FBgn0032284	CG7294	CG7294	CG7294	2L	2.52387	-0.369309	0.414453	-0.891076	0.372888	0.632478
FBgn0020642	CG6956	Lcp65Ac	Lcp65Ac	3L	1.99788	-0.36722	0.538824	-0.681521	0.495542	NA
FBgn0039679	CG18287	ppk19	pickpocket 19	3R	21.9994	-0.366578	0.158279	-2.31603	0.0205568	0.119222
FBgn0002926	CG10129	ndl	nudel	3L	9.22048	-0.364871	0.240296	-1.51842	0.128908	0.357675
FBgn0039795	CG1342	Spn100A	Serpin 100A	3R	6.95868	-0.36475	0.312274	-1.16804	0.242789	0.504862
FBgn0267105	CG45545	CG45545	CG45545	3R	2.75725	-0.364196	0.42605	-0.85482	0.392651	0.648631
FBgn0034022	CG12964	CG12964	CG12964	2R	18.6795	-0.363039	0.189007	-1.92077	0.0547606	0.216353
FBgn0034782	CG12490	CG12490	CG12490	2R	6.99718	-0.362823	0.308803	-1.17493	0.240021	0.502137
FBgn0052693	CG32693	Gr9a	Gustatory receptor 9a	X	0.892089	-0.362737	0.809437	-0.448135	0.654056	NA
FBgn0035787	CG8543	CG8543	CG8543	3L	11.7273	-0.36175	0.247235	-1.46318	0.143418	0.379856
FBgn0085283	CG34254	CG34254	CG34254	3L	5.78611	-0.361656	0.286024	-1.26442	0.206078	0.46118
FBgn0036080	CG14157	Or67d	Odorant receptor 67d	3L	4.70201	-0.36142	0.329052	-1.09837	0.272045	0.539196
FBgn0259817	CG42398	SteXh:CG42398	SteXh:CG42398	U	21.9779	-0.360274	0.407598	-0.883896	0.376752	0.63607
FBgn0041237	CG13491	Gr58c	Gustatory receptor 58c	2R	0.896933	-0.359679	0.856012	-0.42018	0.674354	NA
FBgn0052189	CG32189	CG32189	CG32189	3L	3.26767	-0.359381	0.374122	-0.960601	0.336753	0.60104
FBgn0010359	CG30028	gammaTry	gammaTrypsin	2R	940.512	-0.359344	0.143892	-2.49731	0.012514	0.08486
FBgn0020637	CG10534	Lcp65Ag2	Lcp65Ag2	3L	15.6626	-0.357616	0.187874	-1.90349	0.0569772	0.22177
FBgn0037576	CG7454	Or85a	Odorant receptor 85a	3R	2.04829	-0.357549	0.526618	-0.678953	0.497168	0.731198
FBgn0050366	CG30366	swif	swift-tuttle	2R	2.40645	-0.357528	0.446694	-0.800388	0.423486	0.675137
FBgn0015519	CG2302	nAChRalpha3	nicotinic Acetylcholine Receptor alpha3	X	141.127	-0.357209	0.210473	-1.69717	0.0896649	0.288379
FBgn0050076	CG30076	CG30076	CG30076	2R	6.96595	-0.357069	0.287664	-1.24127	0.214506	0.471869
FBgn0040734	CG15065	CG15065	CG15065	2R	1238.75	-0.356889	0.179447	-1.98883	0.0467202	0.19633
FBgn0029813	CG15766	CG15766	CG15766	X	13.9108	-0.356585	0.190439	-1.87243	0.0611465	0.230671
FBgn0013279	CG6489	Hsp70Bc	Heat-shock-protein-70Bc	3R	6.43252	-0.355976	0.401673	-0.886232	0.375493	0.634934
FBgn0042187	CG17234	CG17234	CG17234	2L	0.878575	-0.355728	0.78141	-0.455239	0.648937	NA
FBgn0264295	CG43773	CG43773	CG43773	2L	49.2065	-0.353632	0.179065	-1.97488	0.0482818	0.200068
FBgn0053869	CG33869	His4:CG33869	His4:CG33869	2L	2.89307	-0.352575	0.409252	-0.86151	0.388957	0.645052
FBgn0026754	CG8652	Ugt37c1	UDP-glycosyltransferase 37c1	2R	10.235	-0.350386	0.213378	-1.64209	0.100572	0.308491
FBgn0040607	CG14244	CG14244	CG14244	3R	3.39905	-0.350372	0.362894	-0.965494	0.334298	0.598336
FBgn0264343	CG43799	CG43799	CG43799	2L	2.61104	-0.350221	0.462146	-0.757814	0.448562	0.692489
FBgn0026390	CG5006	Or33c	Odorant receptor 33c	2L	2.50317	-0.34943	0.414265	-0.843495	0.398952	0.654013
FBgn0051741	CG31741	CG31741	CG31741	2L	28.1859	-0.349405	0.255136	-1.36949	0.170846	0.418456
FBgn0034324	CG18538	CG18538	CG18538	2R	7.93563	-0.348553	0.252699	-1.37932	0.167796	0.414293
FBgn0262531	CG43085	CG43085	CG43085	3L	30.8419	-0.347447	0.136236	-2.55033	0.0107621	0.0764072
FBgn0030889	CG15373	CG15373	CG15373	X	28.6792	-0.346981	0.136669	-2.53884	0.011122	0.0781999
FBgn0050098	CG30098	CG30098	CG30098	2R	19.5316	-0.345947	0.258809	-1.33669	0.181324	0.431525
FBgn0051928	CG31928	CG31928	CG31928	2L	5.32661	-0.345706	0.338817	-1.02033	0.307571	0.573656
FBgn0053194	CG33194	CheA29a	Chemosensory protein A 29a	2L	14.0475	-0.34547	0.246642	-1.40069	0.161306	0.404979
FBgn0051664	CG31664	CG31664	CG31664	2L	110.347	-0.344315	0.128976	-2.66961	0.00759402	0.0600243
FBgn0038611	CG14309	CG14309	CG14309	3R	3.11819	-0.343063	0.379856	-0.903139	0.366452	0.62806
FBgn0037436	CG10296	Hr83	Hormone receptor 83	3R	1.33264	-0.342828	0.592373	-0.578736	0.562768	NA
FBgn0033481	CG12920	CG12920	CG12920	2R	6.80251	-0.341791	0.251689	-1.35799	0.174466	0.422958
FBgn0037399	CG15581	Or83c	Odorant receptor 83c	3R	6.81547	-0.341322	0.270154	-1.26344	0.206432	0.461699
FBgn0010044	CG4421	GstD8	Glutathione S transferase D8	3R	68.7144	-0.341114	0.283899	-1.20153	0.229545	0.489703
FBgn0261054	CG42602	Sfp24Bc	Seminal fluid protein 24Bc	2L	163.621	-0.340303	0.124653	-2.72999	0.00633355	0.052498
FBgn0044817	CG32616	Ste12DOR	Stellate 12D orphon	X	21.3145	-0.337408	0.238414	-1.41522	0.157004	0.399526
FBgn0039479	CG14257	CG14257	CG14257	3R	21.1084	-0.337285	0.164102	-2.05534	0.0398464	0.178147
FBgn0061360	CG33672	CG33672	CG33672	2R	2.94884	-0.335902	0.40502	-0.829346	0.406908	0.660928
FBgn0085250	CG34221	CG34221	CG34221	2R	2.12385	-0.335509	0.466297	-0.719518	0.471822	0.71164
FBgn0052198	CG32198	CG32198	CG32198	3L	11.4157	-0.334755	0.593001	-0.564509	0.572408	0.780787
FBgn0053476	CG33476	CG33476	CG33476	2R	0.522013	-0.334294	1.00324	-0.333214	0.738973	NA
FBgn0034427	CG10474	CG10474	CG10474	2R	1.52862	-0.333796	0.52941	-0.630506	0.528363	NA
FBgn0003015	CG10901	osk	oskar	3R	6.3408	-0.333705	0.27719	-1.20388	0.228634	0.488525
FBgn0043854	CG9506	slam	slow as molasses	2L	20.6004	-0.333658	0.179695	-1.8568	0.0633402	0.235225
FBgn0031033	CG14219	CG14219	CG14219	X	45.8475	-0.333657	0.198764	-1.67865	0.0932198	0.295264
FBgn0053792	CG33792	CG33792	CG33792	2R	3.87205	-0.332045	0.339476	-0.978111	0.328019	0.594042
FBgn0051189	CG31189	CG31189	CG31189	3R	79.756	-0.331896	0.122688	-2.70521	0.00682617	0.0553476
FBgn0265607	CG12621	beat-IIIa	beat-IIIa	2L	1.37182	-0.331731	0.571345	-0.580615	0.5615	NA
FBgn0259821	CG42402	CG42402	CG42402	3RHet	303.065	-0.330197	0.135606	-2.43498	0.0148928	0.0959652
FBgn0033589	CG13227	CG13227	CG13227	2R	1.55862	-0.329008	0.56436	-0.582975	0.55991	NA
FBgn0040796	CG13064	CG13064	CG13064	3L	0.139214	-0.329005	2.26083	-0.145524	0.884297	NA
FBgn0032442	CG15485	CG15485	CG15485	2L	17.9867	-0.327182	0.169926	-1.92544	0.0541742	0.215073
FBgn0037128	CG14572	CG14572	CG14572	3L	1.76139	-0.327169	0.520097	-0.629054	0.529314	NA
FBgn0000286	CG11924	Cf2	Chorion factor 2	2L	1875.43	-0.326625	0.207625	-1.57315	0.115683	0.336171
FBgn0035575	CG7509	CG7509	CG7509	3L	28.2169	-0.326309	0.15521	-2.10237	0.0355206	0.16641
FBgn0035687	CG13296	CG13296	CG13296	3L	19.1744	-0.325146	0.179694	-1.80944	0.0703829	0.250798
FBgn0032489	CG15480	CG15480	CG15480	2L	1.58252	-0.324762	0.580795	-0.559168	0.576047	NA
FBgn0036849	CG14079	CG14079	CG14079	3L	40.5216	-0.323223	0.119488	-2.70506	0.00682929	0.0553476
FBgn0053503	CG33503	Cyp12d1-d	Cyp12d1-d	2R	91.5712	-0.322562	0.256486	-1.25762	0.208531	0.464491
FBgn0037294	CG12590	CG12590	CG12590	3R	10.6945	-0.322412	0.207469	-1.55403	0.120178	0.343406
FBgn0026392	CG16960	Or33a	Odorant receptor 33a	2L	1.5403	-0.322406	0.634821	-0.507869	0.611545	NA
FBgn0033703	CG13170	CG13170	CG13170	2R	1.54198	-0.321191	0.64266	-0.499783	0.617228	NA
FBgn0085261	CG34232	CG34232	CG34232	2R	385.279	-0.319971	0.143399	-2.23132	0.0256597	0.136336
FBgn0023096	CG15148	btv	beethoven	2L	137.949	-0.319329	0.146236	-2.18365	0.0289876	0.146292
FBgn0050088	CG30088	CG30088	CG30088	2R	11.0472	-0.319078	0.201991	-1.57966	0.114184	0.334144
FBgn0051611	CG31611	His4:CG31611	His4:CG31611	2L	3.51601	-0.318246	0.36083	-0.881984	0.377785	0.637123
FBgn0032266	CG18302	CG18302	CG18302	2L	171.39	-0.317631	0.131698	-2.41181	0.0158735	0.100331
FBgn0040262	CG13270	Ugt36Ba	Ugt36Ba	2L	47.4555	-0.317119	0.138226	-2.2942	0.0217789	0.123868
FBgn0036612	CG4998	CG4998	CG4998	3L	185.635	-0.317099	0.38631	-0.82084	0.411737	0.664752
FBgn0032693	CG10391	Cyp310a1	Cyp310a1	2L	164.235	-0.31693	0.118207	-2.68115	0.00733686	0.0584143
FBgn0003267	CG6348	ro	rough	3R	19.2984	-0.316108	0.302637	-1.04451	0.296248	0.564555
FBgn0261681	CG42728	CG42728	CG42728	3L	1.57066	-0.315992	0.588531	-0.536915	0.591326	NA
FBgn0030009	CG15336	CG15336	CG15336	X	8.90326	-0.314993	0.240827	-1.30796	0.190886	0.442007
FBgn0037724	CG9434	Fst	Frost	3R	844.53	-0.314716	0.194123	-1.62122	0.104971	0.317162
FBgn0053871	CG33871	His4:CG33871	His4:CG33871	2L	2.93834	-0.314306	0.400035	-0.785698	0.432044	0.681282
FBgn0263206	CG43376	CG43376	CG43376	2L	23.0631	-0.313979	0.152025	-2.06531	0.0388934	0.175865
FBgn0026388	CG33478	Or46a	Odorant receptor 46a	2R	5.10778	-0.313466	0.315757	-0.992743	0.320835	0.588078
FBgn0039237	CG13640	CG13640	CG13640	3R	7.01558	-0.313322	0.252935	-1.23875	0.215439	0.47297
FBgn0034047	CG12970	CG12970	CG12970	2R	3.06969	-0.313313	0.384259	-0.815369	0.414861	0.668066
FBgn0051370	CG31370	CG31370	CG31370	3R	144.365	-0.312983	0.118234	-2.64716	0.0081171	0.0628703
FBgn0032891	CG9333	Oseg5	Outer segment 5	2L	78.4186	-0.312969	0.143478	-2.18131	0.0291606	0.146642
FBgn0050095	CG30095	CG30095	CG30095	2R	1.35272	-0.312958	0.607502	-0.515156	0.606444	NA
FBgn0085194	CG34165	CG34165	CG34165	2L	16.9194	-0.311889	0.232573	-1.34104	0.179907	0.429322
FBgn0050503	CG30503	CG30503	CG30503	2R	0.41555	-0.311315	1.10386	-0.282023	0.777926	NA
FBgn0029795	CG15773	CG15773	CG15773	X	47.7766	-0.310575	0.141034	-2.20212	0.0276568	0.142612
FBgn0050083	CG30083	CG30083	CG30083	2R	70.2518	-0.310558	0.272597	-1.13926	0.254596	0.520424
FBgn0084001	CG41434	CG41434	CG41434	2L	9.55847	-0.310149	0.233211	-1.32991	0.183547	0.434294
FBgn0030373	CG12721	CG12721	CG12721	X	3.26205	-0.310078	0.373204	-0.830853	0.406057	0.660296
FBgn0015035	CG4105	Cyp4e3	Cytochrome P450-4e3	2L	491.726	-0.309418	0.135333	-2.28635	0.0222335	0.125289
FBgn0030332	CG9360	CG9360	CG9360	X	2192.93	-0.309129	0.254155	-1.2163	0.223871	0.483866
FBgn0261399	CG41534	Pp1-Y1	Pp1-Y1	U	52.3785	-0.308999	0.112391	-2.74932	0.00597184	0.050487
FBgn0053271	CG33271	CG33271	CG33271	3L	5.64748	-0.308883	0.272321	-1.13426	0.256684	0.522658
FBgn0032299	CG17127	CG17127	CG17127	2L	29.9121	-0.308536	0.190238	-1.62184	0.104837	0.316978
FBgn0035563	CG13716	CG13716	CG13716	3L	1.72253	-0.308114	0.55556	-0.5546	0.579168	NA
FBgn0265362	CG44303	CG44303	CG44303	X	54.3039	-0.306427	0.111967	-2.73676	0.00620482	0.0518571
FBgn0038469	CG4009	CG4009	CG4009	3R	1.81804	-0.305686	0.481825	-0.634433	0.525798	NA
FBgn0032835	CG16772	CG16772	CG16772	2L	4029.62	-0.304685	0.164428	-1.853	0.0638825	0.236302
FBgn0262808	CG43179	CG43179	CG43179	3R	15.2854	-0.304056	0.211183	-1.43977	0.149931	0.388777
FBgn0022740	CG5005	HLH54F	HLH54F	2R	28.5112	-0.303503	0.149987	-2.02353	0.0430188	0.186666
FBgn0046875	CG31558	Obp83g	Odorant-binding protein 83g	3R	19.492	-0.302164	0.163018	-1.85355	0.063803	0.23615
FBgn0043791	CG8147	CG8147	CG8147	3R	272.532	-0.301772	0.247006	-1.22172	0.221813	0.481563
FBgn0034023	CG12960	Ir52a	Ionotropic receptor 52a	2R	1.86144	-0.301492	0.53088	-0.56791	0.570096	NA
FBgn0039092	CG16723	CG16723	CG16723	3R	28.2845	-0.301245	0.180099	-1.67266	0.0943939	0.296903
FBgn0053465	CG33465	CG33465	CG33465	2R	8.07345	-0.299667	0.248461	-1.20609	0.227782	0.487819
FBgn0040250	CG15902	Ugt86Dj	Ugt86Dj	3R	126.589	-0.299409	0.114327	-2.61888	0.00882196	0.066446
FBgn0045443	CG31147	mthl11	methuselah-like 11	3R	5.48342	-0.299387	0.27676	-1.08176	0.279361	0.547053
FBgn0051427	CG31427	CG31427	CG31427	3R	11.6607	-0.29897	0.197861	-1.51101	0.130786	0.360444
FBgn0051028	CG31028	CG31028	CG31028	3R	58.6294	-0.298695	0.136364	-2.19043	0.0284932	0.145156
FBgn0038201	CG9918	PK1-R	Pyrokinin 1 receptor	3R	126.18	-0.297726	0.125501	-2.37231	0.0176774	0.107366
FBgn0032436	CG5418	CG5418	CG5418	2L	8.08004	-0.297541	0.236879	-1.25609	0.209084	0.465014
FBgn0031032	CG14204	CG14204	CG14204	X	2.99968	-0.296767	0.440639	-0.673493	0.500634	0.733468
FBgn0052644	CG32644	Mur11Da	Mucin related 11Da	X	1.56487	-0.296205	0.56038	-0.528579	0.597098	NA
FBgn0261631	CG42714	CG42714	CG42714	3L	122.737	-0.296181	0.109609	-2.70216	0.0068891	0.0556841
FBgn0036351	CG14107	CG14107	CG14107	3L	27.3595	-0.296065	0.130917	-2.26147	0.0237303	0.13009
FBgn0037753	CG12947	CG12947	CG12947	3R	57.9295	-0.294496	0.111886	-2.63211	0.00848552	0.0648301
FBgn0030204	CG15302	Or9a	Odorant receptor 9a	X	2.78949	-0.293982	0.429821	-0.683964	0.493998	0.728913
FBgn0052318	CG32318	CG32318	CG32318	3L	16.8934	-0.292973	0.18422	-1.59034	0.111757	0.32932
FBgn0038315	CG14866	CG14866	CG14866	3R	4.3795	-0.292646	0.327223	-0.894331	0.371145	0.632055
FBgn0035643	CG13287	CG13287	CG13287	3L	6.07141	-0.292064	0.283625	-1.02975	0.303125	0.570199
FBgn0036953	CG17145	CG17145	CG17145	3L	13.4982	-0.290082	0.208866	-1.38885	0.164879	0.410414
FBgn0037870	CG18577	CG18577	CG18577	3R	78.613	-0.289437	0.105705	-2.73816	0.00617846	0.0516697
FBgn0260645	CG42537	CG42537	CG42537	3R	7.71406	-0.289392	0.257393	-1.12432	0.260877	0.527411
FBgn0263321	CG43402	CG43402	CG43402	2L	349.663	-0.287996	0.119211	-2.41586	0.0156983	0.0996859
FBgn0263400	CG43446	CG43446	CG43446	3R	7.4808	-0.287884	0.247188	-1.16463	0.244167	0.506849
FBgn0026389	CG1854	Or43a	Odorant receptor 43a	2R	1.83909	-0.287647	0.5171	-0.556269	0.578027	NA
FBgn0264845	CG13079	Tep5	Thioester-containing protein 5	2L	7.02057	-0.287492	0.283474	-1.01417	0.3105	0.57696
FBgn0037013	CG13250	CG13250	CG13250	3L	3.95611	-0.287279	0.350642	-0.819295	0.412618	0.665774
FBgn0033541	CG12934	CG12934	CG12934	2R	137.364	-0.286773	0.386532	-0.741911	0.458141	0.701004
FBgn0025739	CG3346	pon	partner of numb	X	33.583	-0.285528	0.126977	-2.24866	0.024534	0.133215
FBgn0039091	CG10182	CG10182	CG10182	3R	105.91	-0.284623	0.169915	-1.67509	0.0939159	0.296317
FBgn0037645	CG11966	CG11966	CG11966	3R	11.2476	-0.284573	0.201079	-1.41523	0.157001	0.399526
FBgn0036679	CG13022	CG13022	CG13022	3L	58.721	-0.284045	0.128095	-2.21745	0.0265925	0.138927
FBgn0035847	CG7476	mthl7	methuselah-like 7	3L	5.24837	-0.283229	0.301674	-0.938857	0.347804	0.61225
FBgn0052774	CG32774	Muc4B	Mucin 4B	X	195.534	-0.282781	0.116231	-2.43292	0.0149776	0.0962752
FBgn0034160	CG5550	CG5550	CG5550	2R	71.0627	-0.282295	0.122841	-2.29805	0.0215587	0.123181
FBgn0034407	CG10794	DptB	Diptericin B	2R	131.245	-0.281966	0.307461	-0.917079	0.359101	0.621883
FBgn0039324	CG10553	CG10553	CG10553	3R	2039.2	-0.281127	0.145999	-1.92554	0.0541615	0.215073
FBgn0032211	CG13138	CG13138	CG13138	2L	8.73217	-0.281086	0.256376	-1.09638	0.272912	0.539931
FBgn0038550	CG17801	CG17801	CG17801	3R	4.46393	-0.280951	0.356341	-0.788432	0.430444	0.680132
FBgn0026391	CG16961	Or33b	Odorant receptor 33b	2L	1.06513	-0.280525	0.66171	-0.423939	0.67161	NA
FBgn0051626	CG31626	CG31626	CG31626	2L	28.5721	-0.280348	0.127705	-2.19528	0.0281432	0.143988
FBgn0039592	CG14062	CG14062	CG14062	3R	1.10976	-0.279746	0.634471	-0.440912	0.659276	NA
FBgn0036382	CG13737	CG13737	CG13737	3L	19.5056	-0.279688	0.160444	-1.74321	0.0812977	0.271316
FBgn0264545	CG43924	CG43924	CG43924	2L	1.55544	-0.279553	0.607093	-0.460479	0.645173	NA
FBgn0033740	CG8828	dgt5	dim gamma-tubulin 5	2R	71.6327	-0.279386	0.12477	-2.2392	0.0251427	0.135196
FBgn0053246	CG33246	Ste:CG33246	Ste:CG33246	X	0.155827	-0.279067	1.94914	-0.143175	0.886152	NA
FBgn0085491	CG34462	CG34462	CG34462	3L	78.7761	-0.277638	0.108092	-2.56853	0.0102131	0.0738687
FBgn0001174	CG7428	halo	halo	2L	3.93959	-0.277113	0.342439	-0.809232	0.418382	0.670827
FBgn0032668	CG17681	CG17681	CG17681	2L	44.0592	-0.276744	0.108341	-2.55438	0.0106377	0.0758933
FBgn0029831	CG5966	CG5966	CG5966	X	1014.02	-0.276474	0.130807	-2.1136	0.0345491	0.163671
FBgn0045498	CG31930	Gr22d	Gustatory receptor 22d	2L	0.91669	-0.276294	0.659743	-0.418791	0.675369	NA
FBgn0038702	CG3739	CG3739	CG3739	3R	4595.93	-0.275982	0.101562	-2.71736	0.00658052	0.0540666
FBgn0054025	CG34025	CG34025	CG34025	3L	70.6708	-0.275974	0.121651	-2.26857	0.0232945	0.128504
FBgn0035300	CG1139	CG1139	CG1139	3L	363.11	-0.275854	0.121473	-2.27091	0.0231523	0.128065
FBgn0085485	CG34456	CG34456	CG34456	3L	113.287	-0.275808	0.103097	-2.67521	0.00746817	0.0591365
FBgn0030947	CG6696	CG6696	CG6696	X	8.33669	-0.275112	0.230032	-1.19597	0.231708	0.492047
FBgn0033994	CG7544	CG7544	CG7544	2R	47.8559	-0.274645	0.119837	-2.29181	0.0219164	0.124143
FBgn0000279	CG1373	CecC	Cecropin C	3R	3.68547	-0.274323	0.366073	-0.749368	0.453635	0.696956
FBgn0011829	CG14396	Ret	Ret oncogene	2L	43.1499	-0.274006	0.12022	-2.27919	0.0226555	0.126776
FBgn0033836	CG18278	CG18278	CG18278	2R	185.852	-0.27359	0.132817	-2.05991	0.0394073	0.17751
FBgn0042127	CG18789	CG18789	CG18789	2L	53.6207	-0.27307	0.114217	-2.3908	0.0168118	0.104135
FBgn0051300	CG31300	CG31300	CG31300	3R	475.659	-0.27212	0.121433	-2.24091	0.025032	0.134892
FBgn0035282	CG13936	CG13936	CG13936	3L	45.5833	-0.272108	0.182843	-1.48821	0.136697	0.369359
FBgn0052704	CG32704	Ir8a	Ionotropic receptor 8a	X	6.24134	-0.272077	0.278936	-0.975412	0.329356	0.594804
FBgn0040279	CG1155	Osi14	Osiris 14	3R	26.8582	-0.271853	0.15446	-1.76002	0.0784046	0.265801
FBgn0032470	CG5142	CG5142	CG5142	2L	73.3094	-0.271589	0.124466	-2.18204	0.0291066	0.146461
FBgn0261613	CG42702	Oaz	O/E-associated zinc finger protein	2R	22.3256	-0.271135	0.142721	-1.89976	0.0574652	0.222703
FBgn0051131	CG31131	CG31131	CG31131	3R	8.93358	-0.270422	0.221106	-1.22304	0.221313	0.480875
FBgn0260231	CG42505	CG42505	CG42505	3R	2.79677	-0.270328	0.41347	-0.653803	0.513238	0.742017
FBgn0010403	CG11422	Obp83b	Odorant-binding protein 83b	3R	347.446	-0.270238	0.178198	-1.5165	0.129392	0.358411
FBgn0040842	CG15212	CG15212	CG15212	3L	1.7847	-0.269672	0.591741	-0.455726	0.648587	NA
FBgn0038285	CG6974	CG6974	CG6974	3R	36.1796	-0.269489	0.13206	-2.04065	0.0412855	0.182282
FBgn0040928	CG15345	CG15345	CG15345	X	38.3334	-0.269225	0.129424	-2.08018	0.037509	0.172279
FBgn0036605	CG13041	CG13041	CG13041	3L	4.26164	-0.268701	0.333319	-0.806139	0.420163	0.671991
FBgn0036978	CG5528	Toll-9	Toll-9	3L	68.7902	-0.268242	0.0985145	-2.72287	0.0064718	0.053463
FBgn0037832	CG14686	Desi	Desiccate	3R	37.5319	-0.267127	0.183009	-1.45964	0.144389	0.381114
FBgn0038358	CG4525	CG4525	CG4525	3R	33.6461	-0.267036	0.158629	-1.6834	0.092297	0.293333
FBgn0034005	CG16827	ItgalphaPS4	Integrin alphaPS4 subunit	2R	24.4658	-0.266625	0.146065	-1.82539	0.0679419	0.245163
FBgn0002905	CG6019	mus308	mutagen-sensitive 308	3R	355.007	-0.265425	0.104545	-2.53886	0.0111214	0.0781999
FBgn0052282	CG32282	Drsl4	Drosomycin-like 4	3L	1448.36	-0.26539	0.151072	-1.75671	0.0789672	0.266881
FBgn0030108	CG15371	Gr8a	Gustatory receptor 8a	X	8.73701	-0.264708	0.331496	-0.798525	0.424566	0.675285
FBgn0025627	CG4194	CG4194	CG4194	X	14.6993	-0.264306	0.18446	-1.43286	0.151898	0.391461
FBgn0058188	CG40188	CG40188	CG40188	U	18.7328	-0.264243	0.176071	-1.50078	0.133414	0.365002
FBgn0037428	CG1169	Osi18	Osiris 18	3R	0.939877	-0.263736	0.715015	-0.368854	0.712237	NA
FBgn0038833	CG15696	CG15696	CG15696	3R	12.2891	-0.26363	0.245354	-1.07449	0.282604	0.551456
FBgn0052220	CG32220	Csas	CMP-sialic acid synthase	3L	111.953	-0.263624	0.100653	-2.61914	0.00881518	0.066446
FBgn0040569	CG14310	CG14310	CG14310	3R	0.595771	-0.263574	0.914028	-0.288365	0.773067	NA
FBgn0052150	CG32150	CG32150	CG32150	3L	52.4962	-0.262547	0.100473	-2.61311	0.00897217	0.0671914
FBgn0036235	CG6938	CG6938	CG6938	3L	17.9174	-0.261311	0.167444	-1.56058	0.118622	0.340527
FBgn0038750	CG4465	CG4465	CG4465	3R	15.9098	-0.261176	0.182956	-1.42753	0.153426	0.39393
FBgn0037175	CG14455	CG14455	CG14455	3L	4.21305	-0.260856	0.333905	-0.781229	0.434668	0.682758
FBgn0032535	CG16869	Ance-2	Ance-2	2L	9.64241	-0.260767	0.227582	-1.14581	0.251872	0.516546
FBgn0035513	CG1259	Cpr64Ad	Cuticular protein 64Ad	3L	8.27414	-0.260448	0.240428	-1.08327	0.278689	0.546462
FBgn0052188	CG32188	CG32188	CG32188	3L	1.91407	-0.260064	0.493441	-0.527042	0.598164	NA
FBgn0264836	CG44044	CG44044	CG44044	3R	46.4708	-0.259754	0.125279	-2.0734	0.0381355	0.173998
FBgn0036469	CG18649	CG18649	CG18649	3L	45.2559	-0.259563	0.100911	-2.57219	0.0101058	0.0733356
FBgn0051718	CG31718	Ir31a	Ionotropic receptor 31a	2L	6.95801	-0.259158	0.259884	-0.997206	0.318665	0.585716
FBgn0033207	CG12826	CG12826	CG12826	2R	25.4082	-0.258571	0.1458	-1.77346	0.0761533	0.261893
FBgn0039687	CG7593	CG7593	CG7593	3R	128.859	-0.258489	0.103552	-2.49623	0.0125521	0.0849743
FBgn0040354	CG14418	CG14418	CG14418	X	0.379781	-0.258428	1.13716	-0.227257	0.820224	NA
FBgn0030507	CG11164	CG11164	CG11164	X	26.1243	-0.257575	0.132701	-1.94102	0.0522557	0.209538
FBgn0262893	CG43248	CG43248	CG43248	3L	4.1432	-0.25735	0.330972	-0.777558	0.43683	0.684775
FBgn0030940	CG15040	CG15040	CG15040	X	469.747	-0.257073	0.117745	-2.1833	0.0290137	0.146317
FBgn0003023	CG12743	otu	ovarian tumor	X	32.6275	-0.257053	0.165958	-1.5489	0.121405	0.345526
FBgn0037183	CG14451	CG14451	CG14451	3L	40.0762	-0.25694	0.119924	-2.14252	0.0321516	0.156555
FBgn0030369	CG1786	Cyp318a1	Cyp318a1	X	51.3656	-0.256678	0.106674	-2.40619	0.01612	0.101165
FBgn0037416	CG15592	Osi9	Osiris 9	3R	23.522	-0.256539	0.15152	-1.69311	0.0904351	0.290087
FBgn0038647	CG14302	CG14302	CG14302	3R	1.37452	-0.256531	0.647294	-0.396313	0.691874	NA
FBgn0036057	CG14164	CG14164	CG14164	3L	0.485585	-0.256466	0.981356	-0.261339	0.793831	NA
FBgn0053978	CG33978	CG33978	CG33978	4	359.859	-0.25566	0.0980909	-2.60635	0.00915118	0.0680776
FBgn0010097	CG17566	gammaTub37C	gamma-Tubulin at 37C	2L	5.88043	-0.255527	0.284636	-0.897733	0.369328	0.630616
FBgn0036607	CG13059	CG13059	CG13059	3L	18.706	-0.255428	0.232599	-1.09815	0.272141	0.539219
FBgn0038002	CG12256	CG12256	CG12256	3R	38.5824	-0.254492	0.126906	-2.00536	0.0449248	0.192045
FBgn0004777	CG2342	Ccp84Ag	Ccp84Ag	3R	10.2642	-0.254372	0.247159	-1.02918	0.303394	0.570385
FBgn0033773	CG8767	mos	mos	2R	13.6645	-0.254132	0.186209	-1.36477	0.172326	0.419951
FBgn0011279	CG10436	Obp69a	Odorant-binding protein 69a	3L	96.0649	-0.253541	0.163683	-1.54898	0.121387	0.345526
FBgn0051876	CG31876	Cpr30F	Cuticular protein 30F	2L	0.761955	-0.252683	0.768361	-0.32886	0.742262	NA
FBgn0052507	CG32507	CG32507	CG32507	X	26.7989	-0.251948	0.14034	-1.79527	0.0726109	0.255336
FBgn0029697	CG15570	CG15570	CG15570	X	45.8631	-0.251913	0.133834	-1.88228	0.0597982	0.227431
FBgn0030438	CG15721	CG15721	CG15721	X	24.6218	-0.251445	0.149781	-1.67876	0.0931995	0.295264
FBgn0038309	CG6499	CG6499	CG6499	3R	35.8553	-0.251114	0.161983	-1.55025	0.121081	0.345011
FBgn0022355	CG6186	Tsf1	Transferrin 1	X	35512.5	-0.250977	0.0998729	-2.51296	0.0119723	0.0823675
FBgn0259951	CG42461	Sfp24Ba	Seminal fluid protein 24Ba	2L	945.169	-0.250864	0.123485	-2.03153	0.0422012	0.184523
FBgn0034301	CG5756	CG5756	CG5756	2R	2.47371	-0.250852	0.417022	-0.601531	0.547486	0.765273
FBgn0051609	CG31609	CG31609	CG31609	2L	131.617	-0.250355	0.114655	-2.18355	0.028995	0.146292
FBgn0036749	CG7460	CG7460	CG7460	3L	87.1418	-0.249982	0.0998939	-2.50247	0.012333	0.0843181
FBgn0031763	CG13996	CG13996	CG13996	2L	7.01863	-0.249745	0.257881	-0.968449	0.33282	0.597207
FBgn0045477	CG32256	Gr64c	Gustatory receptor 64c	3L	29.5772	-0.249518	0.142282	-1.75368	0.0794845	0.267644
FBgn0052751	CG32751	CG32751	CG32751	X	106.705	-0.249061	0.212792	-1.17044	0.241823	0.503629
FBgn0013809	CG7092	Dhc16F	Dynein heavy chain at 16F	X	890.573	-0.24792	0.104295	-2.3771	0.0174493	0.106325
FBgn0259164	CG42269	CG42269	CG42269	3L	131.265	-0.24787	0.107256	-2.31101	0.0208325	0.120441
FBgn0026385	CG13206	Or47b	Odorant receptor 47b	2R	6.19055	-0.247786	0.281564	-0.880032	0.378842	0.637955
FBgn0038440	CG14901	Gr89a	Gustatory receptor 89a	3R	5.70568	-0.247199	0.279447	-0.884602	0.376372	0.635754
FBgn0058204	CG40204	CG40204	CG40204	U	0.612738	-0.247008	0.864707	-0.285655	0.775142	NA
FBgn0030167	CG15252	CG15252	CG15252	X	1.5079	-0.246824	0.600714	-0.410884	0.681158	NA
FBgn0052006	CG32006	CG32006	CG32006	4	225.3	-0.246786	0.0902913	-2.73322	0.00627179	0.052184
FBgn0053200	CG33200	ventrally-expressed-protein-D	ventrally-expressed-protein-D	2R	41.327	-0.246477	0.111502	-2.21051	0.0270698	0.140558
FBgn0013813	CG1842	Dhc98D	Dynein heavy chain at 89D	3R	1245.34	-0.246377	0.0907955	-2.71353	0.00665695	0.0544321
FBgn0039332	CG11910	alrm	astrocytic leucine-rich repeat molecule	3R	172.008	-0.246076	0.0989148	-2.48776	0.0128552	0.0865541
FBgn0037025	CG11451	Spc105R	Spc105-related	3L	152.044	-0.245848	0.10483	-2.34522	0.0190161	0.112985
FBgn0034539	CG11159	CG11159	CG11159	2R	2.88319	-0.24582	0.390482	-0.629531	0.529002	0.751369
FBgn0263971	CG43725	CG43725	CG43725	2L	2.30205	-0.245724	0.434158	-0.565979	0.571408	0.780241
FBgn0030844	CG8527	ppk23	pickpocket 23	X	41.7746	-0.245565	0.129136	-1.90159	0.0572243	0.222204
FBgn0035725	CG18156	Mis12	Mis12	3L	165.992	-0.245122	0.0904893	-2.70885	0.00675159	0.0549375
FBgn0260932	CG13190	cuff	cutoff	2R	27.7382	-0.244742	0.152749	-1.60225	0.1091	0.324813
FBgn0030001	CG15335	cyr	cypher	X	52.3168	-0.244064	0.168137	-1.45158	0.14662	0.384064
FBgn0004034	CG3757	y	yellow	X	1.81427	-0.244054	0.548275	-0.445131	0.656225	NA
FBgn0040682	CG14664	CG14664	CG14664	3R	5.03454	-0.243389	0.28931	-0.841276	0.400194	0.655066
FBgn0005624	CG3886	Psc	Posterior sex combs	2R	104.035	-0.243346	0.105639	-2.30355	0.0212478	0.122042
FBgn0050151	CG30151	CG30151	CG30151	2R	359.045	-0.24313	0.0970872	-2.50424	0.0122713	0.0839406
FBgn0000477	CG7780	DNaseII	Deoxyribonuclease II	3R	1190.92	-0.242847	0.102994	-2.35789	0.0183794	0.11005
FBgn0003747	CG15779	Gr5a	Gustatory receptor 5a	X	6.64814	-0.242529	0.269778	-0.898997	0.368654	0.629823
FBgn0261805	CG42751	CG42751	CG42751	2L	63.5862	-0.242229	0.132518	-1.82789	0.0675658	0.244614
FBgn0263132	CG43374	Cht6	Cht6	X	77.1519	-0.241748	0.132008	-1.83132	0.0670532	0.243903
FBgn0000277	CG1367	CecA2	Cecropin A2	3R	67.4189	-0.240552	0.233515	-1.03014	0.302946	0.570029
FBgn0053289	CG33289	ppk5	pickpocket 5	3L	10.6755	-0.240212	0.267673	-0.897407	0.369502	0.630649
FBgn0263047	CG43342	CG43342	CG43342	3R	22.2896	-0.240157	0.139925	-1.71632	0.0861031	0.281
FBgn0039424	CG14239	ppk15	pickpocket 15	3R	7.42889	-0.239831	0.268027	-0.894802	0.370893	0.631872
FBgn0085599	CG41284	CG41284	CG41284	3LHet	10.2863	-0.239791	0.209436	-1.14493	0.252236	0.51718
FBgn0016976	CG12500	stnA	stoned A	X	1.50664	-0.239026	0.545424	-0.43824	0.661213	NA
FBgn0036009	CG12526	Or67a	Odorant receptor 67a	3L	5.7953	-0.238644	0.289137	-0.82537	0.409162	0.662797
FBgn0023520	CG3857	CG3857	CG3857	X	488.686	-0.238351	0.133057	-1.79134	0.0732382	0.256715
FBgn0031650	CG14044	CG14044	CG14044	2L	11.812	-0.237781	0.200586	-1.18543	0.235846	0.497211
FBgn0040477	CG13329	cid	centromere identifier	2R	23.6503	-0.237373	0.136692	-1.73656	0.0824646	0.273246
FBgn0031688	CG6081	Cyp28d2	Cyp28d2	2L	160.093	-0.237234	0.100846	-2.35244	0.0186507	0.11142
FBgn0037415	CG15591	Osi8	Osiris 8	3R	17.0932	-0.236815	0.227782	-1.03966	0.298499	0.56657
FBgn0032125	CG3818	Cpr30B	Cuticular protein 30B	2L	1.32127	-0.235428	0.654196	-0.359874	0.718942	NA
FBgn0033659	CG18188	Damm	Death associated molecule related to Mch2	2R	341.675	-0.234333	0.118346	-1.98007	0.047696	0.198426
FBgn0051617	CG31617	His1:CG31617	His1:CG31617	2L	50.253	-0.23366	0.117939	-1.98119	0.0475697	0.198171
FBgn0035264	CG2069	Oseg4	Outer segment 4	3L	150.514	-0.232373	0.0993111	-2.33985	0.0192913	0.114103
FBgn0003046	CG3440	Pcp	Pupal cuticle protein	2L	9.37327	-0.232294	0.228348	-1.01728	0.30902	0.575512
FBgn0039454	CG14247	CG14247	CG14247	3R	9.73575	-0.232136	0.234209	-0.991146	0.321614	0.58893
FBgn0266647	CG45154	CG45154	CG45154	X	178.17	-0.231596	0.0873694	-2.65077	0.00803081	0.0623124
FBgn0025776	CG11551	ind	intermediate neuroblasts defective	3L	3.47097	-0.230926	0.379366	-0.608715	0.542714	0.76146
FBgn0039818	CG11318	CG11318	CG11318	3R	98.0582	-0.230918	0.0966508	-2.38919	0.0168854	0.104377
FBgn0011278	CG6545	lbe	ladybird early	3R	21.8518	-0.228937	0.149813	-1.52815	0.126475	0.354146
FBgn0262840	CG43204	CG43204	CG43204	2R	42.8229	-0.228641	0.139303	-1.64131	0.100732	0.308755
FBgn0052642	CG32642	CG32642	CG32642	X	0.803999	-0.22826	0.729684	-0.312821	0.754417	NA
FBgn0038156	CG14372	CG14372	CG14372	3R	326.528	-0.228222	0.105016	-2.17322	0.0297641	0.148233
FBgn0037996	CG4830	CG4830	CG4830	3R	82.3653	-0.227831	0.244592	-0.931472	0.35161	0.615606
FBgn0039832	CG15563	CG15563	CG15563	3R	24.2153	-0.227813	0.160956	-1.41538	0.156957	0.399526
FBgn0053267	CG33267	CG33267	CG33267	3L	27.6609	-0.227737	0.133575	-1.70494	0.0882064	0.285214
FBgn0032329	CG16840	Art8	Arginine methyltransferase 8	2L	71.0708	-0.227725	0.0891158	-2.55539	0.0106069	0.0758529
FBgn0030715	CG12697	Or13a	Odorant receptor 13a	X	7.24729	-0.22759	0.257162	-0.885005	0.376154	0.63555
FBgn0030588	CG9521	CG9521	CG9521	X	14.9281	-0.227579	0.181935	-1.25088	0.210978	0.467557
FBgn0039639	CG14512	CG14512	CG14512	3R	45.8113	-0.227532	0.103634	-2.19553	0.0281255	0.143954
FBgn0041579	CG4740	AttC	Attacin-C	2R	235.022	-0.226665	0.266178	-0.851554	0.394462	0.650148
FBgn0042146	CG18823	CG18823	CG18823	X	26.5509	-0.226569	0.137408	-1.64888	0.0991725	0.305427
FBgn0032331	CG14913	CG14913	CG14913	2L	49.2936	-0.226205	0.10109	-2.23767	0.0252425	0.1353
FBgn0039568	CG4815	CG4815	CG4815	3R	90.8068	-0.225679	0.172322	-1.30964	0.190319	0.441428
FBgn0031018	CG12200	CG12200	CG12200	X	11.0965	-0.225349	0.206087	-1.09347	0.274189	0.540669
FBgn0011555	CG12385	thetaTry	thetaTrypsin	2R	2299.81	-0.225153	0.113396	-1.98555	0.0470831	0.197137
FBgn0085420	CG34391	CG34391	CG34391	3L	187.115	-0.225088	0.175974	-1.2791	0.200862	0.455536
FBgn0030929	CG15043	CG15043	CG15043	X	719.073	-0.224668	0.173938	-1.29166	0.196476	0.449508
FBgn0003382	CG13209	sha	shavenoid	2R	21.5254	-0.224609	0.148259	-1.51498	0.129779	0.359171
FBgn0030395	CG15730	Mks1	Meckel syndrome%2C type 1 homologue	X	62.1923	-0.22429	0.0975715	-2.29872	0.0215209	0.123018
FBgn0000075	CG10501	amd	alpha methyl dopa-resistant	2L	57.8873	-0.224236	0.100951	-2.22125	0.0263343	0.138295
FBgn0262357	CG43055	CG43055	CG43055	2L	1494.25	-0.223977	0.151012	-1.48318	0.138028	0.371294
FBgn0264775	CG44013	CG44013	CG44013	3R	81.4308	-0.22317	0.169907	-1.31348	0.18902	0.440174
FBgn0032387	CG16965	CG16965	CG16965	2L	390.626	-0.222995	0.0939613	-2.37327	0.0176314	0.107186
FBgn0003480	CG3325	spn-B	spindle B	3R	48.0956	-0.222948	0.100442	-2.21968	0.0264404	0.138575
FBgn0050263	CG30263	CG30263	CG30263	2R	97.6113	-0.222686	0.0885926	-2.5136	0.0119508	0.0822626
FBgn0031001	CG7884	CG7884	CG7884	X	19.0359	-0.222194	0.189061	-1.17525	0.239895	0.501954
FBgn0039007	CG4910	CCAP	Crustacean cardioactive peptide	3R	101.58	-0.221744	0.0833066	-2.66179	0.00777271	0.0610181
FBgn0036985	CG5847	zye	zye	3L	58.0075	-0.22173	0.137818	-1.60886	0.107648	0.322648
FBgn0000166	CG1034	bcd	bicoid	3R	29.6697	-0.221089	0.138347	-1.59808	0.110025	0.326563
FBgn0035581	CG17150	CG17150	CG17150	3L	2033.65	-0.220999	0.0963408	-2.29393	0.0217946	0.123868
FBgn0028415	CG18064	Met75Cb	Met75Cb	3L	43121.2	-0.220985	0.0814227	-2.71404	0.00664674	0.0544062
FBgn0263042	CG43337	CG43337	CG43337	3L	1.70458	-0.220421	0.489447	-0.450348	0.65246	NA
FBgn0028899	CG31817	CG31817	CG31817	2L	1148.42	-0.219893	0.108444	-2.02771	0.0425902	0.185646
FBgn0040964	CG18661	CG18661	CG18661	2L	122.539	-0.219841	0.0825877	-2.66191	0.00776978	0.0610181
FBgn0023076	CG7391	Clk	Clock	3L	1142.56	-0.219526	0.125797	-1.74508	0.0809705	0.27079
FBgn0037171	CG14459	CG14459	CG14459	3L	11.8974	-0.219485	0.196339	-1.11789	0.263615	0.530343
FBgn0004872	CG6122	piwi	piwi	2L	65.7612	-0.219411	0.0962302	-2.28006	0.0226039	0.126669
FBgn0263250	CG43393	CG43393	CG43393	2R	110.718	-0.219226	0.0802182	-2.73287	0.00627856	0.0522072
FBgn0038731	CG11659	CG11659	CG11659	3R	81.8047	-0.21879	0.122134	-1.79139	0.0732301	0.256715
FBgn0004607	CG1449	zfh2	Zn finger homeodomain 2	4	299.949	-0.218677	0.0930268	-2.35069	0.0187387	0.111844
FBgn0050053	CG30053	CG30053	CG30053	2R	11.9669	-0.218467	0.205495	-1.06313	0.287725	0.556545
FBgn0039522	CG13972	CG13972	CG13972	3R	1.13347	-0.218302	0.732875	-0.297871	0.765802	NA
FBgn0025643	CG3588	CG3588	CG3588	X	158.479	-0.21828	0.103178	-2.11557	0.0343814	0.163231
FBgn0052801	CG32801	CG32801	CG32801	X	18.1825	-0.218009	0.156221	-1.39551	0.162861	0.407712
FBgn0053508	CG33508	ppk13	pickpocket 13	2L	16.4682	-0.217733	0.192961	-1.12838	0.25916	0.526062
FBgn0085198	CG34169	CG34169	CG34169	2L	78.9664	-0.217183	0.0926709	-2.34359	0.0190991	0.113324
FBgn0034276	CG6385	CG6385	CG6385	2R	222.393	-0.216993	0.144356	-1.50318	0.132794	0.364065
FBgn0036969	CG6663	Spn77Bb	Serpin 77Bb	3L	9541.93	-0.216695	0.0967532	-2.23967	0.0251125	0.135189
FBgn0041245	CG31620	Gr39b	Gustatory receptor 39b	2L	8.74375	-0.216504	0.228293	-0.948359	0.342947	0.607875
FBgn0040733	CG15068	CG15068	CG15068	2R	1878.26	-0.216468	0.172734	-1.25319	0.210137	0.466484
FBgn0052681	CG32681	CG32681	CG32681	X	522.517	-0.216302	0.0828684	-2.61018	0.00904938	0.0675512
FBgn0034551	CG15225	CG15225	CG15225	2R	2.28351	-0.216212	0.491607	-0.439807	0.660077	0.835482
FBgn0034670	CG13488	CG13488	CG13488	2R	76.7921	-0.216147	0.0887278	-2.43607	0.0148479	0.0958174
FBgn0085658	CG41497	CG41497	CG41497	U	46.101	-0.216007	0.11308	-1.91021	0.0561061	0.219618
FBgn0262572	CG43112	CG43112	CG43112	2R	1.00488	-0.215632	0.697189	-0.309288	0.757103	NA
FBgn0004110	CG7895	tin	tinman	3R	4.42264	-0.215448	0.310846	-0.693102	0.488246	0.723268
FBgn0035176	CG13905	CG13905	CG13905	3L	780.008	-0.215106	0.21507	-1.00017	0.317229	0.584738
FBgn0029532	CG13361	CG13361	CG13361	X	3.33151	-0.215091	0.367389	-0.585459	0.558239	0.772832
FBgn0036121	CG6310	CG6310	CG6310	3L	90.0159	-0.215027	0.091702	-2.34484	0.0190353	0.113048
FBgn0260007	CG42493	CG42493	CG42493	2R	210.493	-0.214569	0.0797982	-2.68889	0.00716895	0.057321
FBgn0264711	CG43980	CG43980	CG43980	3L	54.7684	-0.214376	0.0942922	-2.27353	0.022994	0.127655
FBgn0035192	CG9194	CG9194	CG9194	3L	83.8637	-0.21408	0.0961184	-2.22726	0.0259301	0.13705
FBgn0038098	CG7381	CG7381	CG7381	3R	737.301	-0.214061	0.102504	-2.08832	0.0367694	0.170147
FBgn0038240	CG14851	CG14851	CG14851	3R	3.66551	-0.213884	0.348099	-0.614433	0.538929	0.758911
FBgn0037042	CG12984	CG12984	CG12984	3L	44.9102	-0.213706	0.116823	-1.82932	0.0673524	0.244313
FBgn0027070	CG17322	CG17322	CG17322	2L	491.242	-0.213615	0.0937674	-2.27813	0.0227186	0.126986
FBgn0038894	CG15497	CG15497	CG15497	3R	49.8542	-0.213251	0.130212	-1.63771	0.101481	0.31021
FBgn0262534	CG43088	CG43088	CG43088	X	33.3652	-0.213197	0.125707	-1.69598	0.0898888	0.28884
FBgn0037224	CG14639	TwdlF	TweedleF	3R	3.02138	-0.213088	0.395127	-0.53929	0.589687	0.790555
FBgn0053855	CG33855	His1:CG33855	His1:CG33855	2L	0.331272	-0.212589	1.32735	-0.160161	0.872754	NA
FBgn0000356	CG6533	Cp16	Chorion protein 16	3L	0.201348	-0.212582	1.59134	-0.133587	0.893729	NA
FBgn0085541	CG40948	CG40948	CG40948	U	44.3776	-0.212351	0.142444	-1.49077	0.136022	0.368752
FBgn0033835	CG18279	IM10	Immune induced molecule 10	2R	5284.05	-0.212288	0.138584	-1.53184	0.125563	0.35227
FBgn0038291	CG3984	CG3984	CG3984	3R	179.543	-0.212001	0.106268	-1.99498	0.0460452	0.194646
FBgn0038450	CG17560	CG17560	CG17560	3R	1906.44	-0.21176	0.115784	-1.82893	0.0674097	0.244386
FBgn0262484	CG43074	CG43074	CG43074	3L	6.00705	-0.211543	0.285368	-0.741297	0.458513	0.701127
FBgn0267339	CG33338	p38c	p38c MAP kinase	3R	80.5758	-0.211439	0.100019	-2.11399	0.0345158	0.163573
FBgn0038247	CG3389	Cad88C	Cadherin 88C	3R	58.5082	-0.211309	0.113103	-1.86829	0.0617222	0.232042
FBgn0035430	CG12009	CG12009	CG12009	3L	80.0186	-0.211218	0.0963098	-2.19311	0.0282996	0.144506
FBgn0036459	CG3349	CG3349	CG3349	3L	29.7379	-0.210496	0.140517	-1.49801	0.134131	0.366047
FBgn0037414	CG1153	Osi7	Osiris 7	3R	3.98497	-0.210237	0.340684	-0.617102	0.537168	0.757325
FBgn0263038	CG43333	CG43333	CG43333	2L	7.35959	-0.210174	0.25714	-0.817351	0.413728	0.666734
FBgn0041229	CG13417	Gr93a	Gustatory receptor 93a	3R	2.12178	-0.209757	0.457608	-0.458377	0.646682	0.826585
FBgn0004087	CG14887	Dhfr	Dihydrofolate reductase	3R	169.77	-0.209558	0.0865394	-2.42153	0.0154553	0.0986194
FBgn0031564	CG2816	CG2816	CG2816	2L	49.2755	-0.209094	0.108207	-1.93236	0.0533155	0.212852
FBgn0264540	CG43919	CG43919	CG43919	2R	27.7093	-0.209072	0.135343	-1.54476	0.122405	0.347049
FBgn0034356	CG10924	CG10924	CG10924	2R	389.144	-0.208878	0.112795	-1.85183	0.0640503	0.236722
FBgn0085276	CG34247	CG34247	CG34247	3L	0.673378	-0.208676	0.793012	-0.263143	0.79244	NA
FBgn0262680	CG43150	CG43150	CG43150	3L	24.8694	-0.208561	0.137646	-1.5152	0.129723	0.359099
FBgn0267236	CG45676	CG45676	CG45676	3R	5.23857	-0.208263	0.281278	-0.740415	0.459048	0.701247
FBgn0261053	CG42601	Cad86C	Cadherin 86C	3R	238.759	-0.208082	0.0992197	-2.09718	0.0359776	0.167772
FBgn0035524	CG11583	CG11583	CG11583	3L	242.71	-0.207673	0.0808208	-2.56955	0.0101831	0.0737331
FBgn0259234	CG42332	Camta	Calmodulin-binding transcription activator	2R	973.798	-0.207626	0.103234	-2.01122	0.0443018	0.190344
FBgn0000246	CG17604	c(3)G	crossover suppressor on 3 of Gowen	3R	101.765	-0.207436	0.0996518	-2.08161	0.0373778	0.172057
FBgn0003067	CG17725	Pepck	Phosphoenolpyruvate carboxykinase	2R	17142.4	-0.207403	0.0803243	-2.58207	0.00982105	0.0717456
FBgn0261588	CG42698	pdm3	pou domain motif 3	2R	643.047	-0.207349	0.0849246	-2.44157	0.0146236	0.0948833
FBgn0036870	CG14095	CG14095	CG14095	3L	2.061	-0.206524	0.487867	-0.423321	0.672061	0.841781
FBgn0039009	CG13842	CG13842	CG13842	3R	50.4932	-0.205922	0.0987439	-2.08542	0.0370316	0.170924
FBgn0031034	CG14205	CG14205	CG14205	X	173.634	-0.205606	0.155849	-1.31927	0.18708	0.437936
FBgn0085324	CG34295	CG34295	CG34295	3R	101.421	-0.205254	0.101214	-2.02791	0.0425694	0.185638
FBgn0259697	CG40050	nvd	neverland	3L	19.4181	-0.204424	0.15989	-1.27852	0.201065	0.455837
FBgn0035761	CG8606	RhoGEF4	Rho guanine nucleotide exchange factor 4	3L	24.4465	-0.204388	0.141604	-1.44338	0.148915	0.387136
FBgn0031558	CG16704	CG16704	CG16704	2L	464.207	-0.204224	0.0953552	-2.14172	0.0322161	0.156695
FBgn0037180	CG14452	CG14452	CG14452	3L	4.1391	-0.2041	0.325996	-0.626083	0.53126	0.752801
FBgn0038730	CG6300	CG6300	CG6300	3R	499.386	-0.20375	0.129353	-1.57514	0.115223	0.335598
FBgn0036494	CG7250	Toll-6	Toll-6	3L	103.343	-0.20343	0.0999032	-2.03627	0.0417232	0.183473
FBgn0038766	CG4854	CG4854	CG4854	3R	52.5356	-0.203367	0.0958642	-2.12141	0.0338872	0.16177
FBgn0016036	CG14827	mei-P22	meiotic P22	3L	24.3822	-0.203304	0.160157	-1.2694	0.204298	0.459397
FBgn0038076	CG6802	Cyp313a4	Cyp313a4	3R	72.0621	-0.203274	0.102882	-1.9758	0.0481771	0.19974
FBgn0046689	CG31421	Takl1	Tak1-like 1	3R	162.896	-0.202996	0.0927537	-2.18854	0.0286301	0.145288
FBgn0026148	CG12253	CG12253	CG12253	2L	91.8543	-0.202838	0.0783936	-2.58742	0.00966963	0.0709557
FBgn0031255	CG13691	BBS8	Bardet-Biedl syndrome 8 ortholog (H. sapiens)	2L	22.5227	-0.202522	0.153585	-1.31863	0.187292	0.438201
FBgn0035621	CG10591	CG10591	CG10591	3L	2.98423	-0.202129	0.393777	-0.513309	0.607735	0.802951
FBgn0036592	CG13049	CG13049	CG13049	3L	15.7837	-0.20211	0.233396	-0.865954	0.386515	0.643319
FBgn0036796	CG18231	CG18231	CG18231	3L	727.066	-0.201934	0.0826642	-2.44282	0.0145729	0.0946483
FBgn0038934	CG5732	Gld2	Gld2	3R	3205.84	-0.201765	0.1022	-1.97423	0.0483561	0.200068
FBgn0085329	CG34300	CG34300	CG34300	3R	186.3	-0.201369	0.106222	-1.89573	0.0579962	0.22386
FBgn0033721	CG13159	CG13159	CG13159	2R	1.96633	-0.201271	0.48077	-0.418642	0.675477	NA
FBgn0013984	CG18402	InR	Insulin-like receptor	3R	418.047	-0.201048	0.0991969	-2.02676	0.0426873	0.185766
FBgn0033708	CG8850	CG8850	CG8850	2R	22.1789	-0.200661	0.148456	-1.35165	0.176487	0.425152
FBgn0041161	CG6451	blue	bluestreak	3L	1489.86	-0.200409	0.0879249	-2.27932	0.022648	0.126776
FBgn0265629	CG44437	CG44437	CG44437	X	192.475	-0.200358	0.0748564	-2.67657	0.00743808	0.0589338
FBgn0010433	CG7508	ato	atonal	3R	1.13895	-0.200328	0.630264	-0.317847	0.750601	NA
FBgn0033578	CG13232	BBS4	Bardet-Biedl syndrome 4 ortholog (H. sapiens)	2R	23.8352	-0.199686	0.143773	-1.38889	0.164865	0.410414
FBgn0263076	CG43323	Klp54D	Kinesin-like protein at 54D	2R	23.1587	-0.199584	0.160837	-1.2409	0.214641	0.47197
FBgn0058232	CG41056	CG41056	CG41056	3RHet	46.2296	-0.199582	0.125994	-1.58405	0.113182	0.332357
FBgn0004389	CG1480	bnk	bottleneck	3R	1.13341	-0.199367	0.634786	-0.31407	0.753468	NA
FBgn0052506	CG32506	CG32506	CG32506	X	175.084	-0.199005	0.0896376	-2.22011	0.0264112	0.138532
FBgn0262018	CG42829	CadN2	Cadherin-N2	2L	229.282	-0.198988	0.09918	-2.00633	0.0448208	0.191749
FBgn0045442	CG32853	mthl12	methuselah-like 12	3R	0.936692	-0.198923	0.755793	-0.263197	0.792398	NA
FBgn0261583	CG42693	CG42693	CG42693	3R	86.7718	-0.198791	0.0888554	-2.23724	0.0252705	0.135328
FBgn0035750	CG14826	CG14826	CG14826	3L	66.7237	-0.198408	0.0998174	-1.98771	0.0468435	0.1965
FBgn0001315	CG40444	kl-5	male fertility factor kl5	YHet	136.028	-0.19832	0.113983	-1.73991	0.0818748	0.272235
FBgn0040786	CG14104	CG14104	CG14104	3L	36.7392	-0.198247	0.112935	-1.75541	0.0791897	0.267201
FBgn0053721	CG33721	CG33721	CG33721	3R	0.564357	-0.197167	0.908591	-0.217003	0.828206	NA
FBgn0262141	CG42867	CG42867	CG42867	2R	9.17855	-0.197066	0.258138	-0.763414	0.445217	0.690383
FBgn0029761	CG10706	SK	small conductance calcium-activated potassium channel	X	610.01	-0.196778	0.111984	-1.7572	0.0788844	0.266669
FBgn0052645	CG32645	CG32645	CG32645	X	73.829	-0.196604	0.088407	-2.22386	0.0261582	0.137866
FBgn0053125	CG33125	CG33125	CG33125	2L	2003.29	-0.19657	0.0714057	-2.75287	0.00590759	0.0500751
FBgn0261262	CG42613	CG42613	CG42613	3R	2305.27	-0.196506	0.0950013	-2.06846	0.0385969	0.175189
FBgn0030493	CG15756	CG15756	CG15756	X	3.82274	-0.196474	0.357107	-0.550183	0.582194	0.786284
FBgn0030904	CG5988	upd2	unpaired 2	X	5.90888	-0.196134	0.287642	-0.681867	0.495323	0.73004
FBgn0033204	CG2065	CG2065	CG2065	2R	391.366	-0.196076	0.132471	-1.48015	0.138833	0.372791
FBgn0032587	CG5953	CG5953	CG5953	2L	422.465	-0.195853	0.105577	-1.85508	0.0635851	0.235583
FBgn0029999	CG1575	CG1575	CG1575	X	143.202	-0.19569	0.087233	-2.2433	0.0248774	0.134522
FBgn0037934	CG6830	CG6830	CG6830	3R	1275.82	-0.195427	0.12424	-1.57297	0.115726	0.336179
FBgn0029642	CG3592	CG3592	CG3592	X	46.3989	-0.195208	0.153244	-1.27384	0.20272	0.45714
FBgn0040784	CG15323	karr	karr	X	90.8908	-0.194379	0.0869777	-2.23481	0.0254295	0.135662
FBgn0038956	CG5379	CG5379	CG5379	3R	21.243	-0.194194	0.157814	-1.23052	0.218501	0.476898
FBgn0051618	CG31618	His2A:CG31618	His2A:CG31618	2L	221.593	-0.194123	0.0765347	-2.53641	0.0111996	0.0786189
FBgn0085386	CG34357	CG34357	CG34357	3R	221.395	-0.194114	0.0840456	-2.30962	0.0209091	0.120678
FBgn0051065	CG31065	ppk31	pickpocket 31	3R	9.23893	-0.193875	0.226905	-0.854434	0.392865	0.648838
FBgn0031791	CG9486	CG9486	CG9486	2L	57.2727	-0.193683	0.123306	-1.57075	0.116241	0.337303
FBgn0035968	CG4484	Slc45-1	Slc45 ortholog 1	3L	730.275	-0.193678	0.0773305	-2.50455	0.0122609	0.0839127
FBgn0000056	CG3484	Adhr	Adh-related	2L	143.291	-0.193467	0.101459	-1.90684	0.0565411	0.220596
FBgn0034785	CG3649	CG3649	CG3649	2R	3.67584	-0.193253	0.373866	-0.516905	0.605222	0.801427
FBgn0038447	CG14892	CG14892	CG14892	3R	110.654	-0.193047	0.0877775	-2.19928	0.027858	0.143255
FBgn0262856	CG43220	CG43220	CG43220	2L	0.705819	-0.19301	0.792002	-0.243699	0.807464	NA
FBgn0052263	CG32263	CG32263	CG32263	3L	384.904	-0.192622	0.0738395	-2.60867	0.0090896	0.0677997
FBgn0001325	CG3340	Kr	Kruppel	2R	30.4749	-0.19252	0.126114	-1.52656	0.126871	0.354674
FBgn0026144	CG1435	CBP	sarcoplasmic calcium-binding protein	X	35.4082	-0.192403	0.125278	-1.53582	0.124584	0.350572
FBgn0037166	CG11426	CG11426	CG11426	3L	1055.67	-0.192143	0.0783273	-2.45308	0.0141641	0.0927277
FBgn0038581	CG14314	CG14314	CG14314	3R	787.62	-0.191732	0.0763355	-2.5117	0.012015	0.0826184
FBgn0032414	CG17211	CG17211	CG17211	2L	122.353	-0.191109	0.0988417	-1.93349	0.0531763	0.212462
FBgn0034318	CG14500	CG14500	CG14500	2R	295.857	-0.191063	0.102745	-1.85958	0.0629455	0.234227
FBgn0262613	CG43139	CG43139	CG43139	3R	33.2866	-0.191052	0.124224	-1.53797	0.124056	0.349678
FBgn0033862	CG6209	CG6209	CG6209	2R	3681.09	-0.190826	0.0856421	-2.22818	0.0258685	0.136931
FBgn0032717	CG10600	CG10600	CG10600	2L	2129.22	-0.190523	0.0855226	-2.22775	0.0258972	0.136931
FBgn0053470	CG33470	CG33470	CG33470	2R	4952.08	-0.190219	0.120881	-1.5736	0.115579	0.33605
FBgn0260487	CG42534	CG42534	CG42534	3R	76.1189	-0.190185	0.143798	-1.32258	0.185974	0.436569
FBgn0037288	CG14661	CG14661	CG14661	3R	1608.59	-0.190092	0.0740553	-2.56689	0.0102616	0.0741378
FBgn0031875	CG3430	CG3430	CG3430	2L	61.7959	-0.189678	0.0933292	-2.03236	0.0421175	0.184341
FBgn0035337	CG15877	CG15877	CG15877	3L	131.06	-0.189471	0.12686	-1.49354	0.135295	0.367798
FBgn0042098	CG18735	CG18735	CG18735	2R	3.3813	-0.189034	0.428958	-0.440681	0.659444	0.835252
FBgn0051613	CG31613	His3:CG31613	His3:CG31613	2L	18.5059	-0.188993	0.174236	-1.0847	0.278056	0.545668
FBgn0036225	CG5883	CG5883	CG5883	3L	30.1793	-0.18899	0.126191	-1.49765	0.134223	0.366223
FBgn0036110	CG18348	Cpr67Fb	Cuticular protein 67Fb	3L	293.492	-0.188649	0.106021	-1.77936	0.0751815	0.260543
FBgn0051454	CG31454	CG31454	CG31454	3R	14.4493	-0.188649	0.178768	-1.05528	0.291299	0.561077
FBgn0033685	CG13178	CG13178	CG13178	2R	60.3241	-0.188559	0.12393	-1.5215	0.128134	0.356419
FBgn0033981	CG10247	Cyp6a21	Cyp6a21	2R	721.147	-0.188502	0.0790686	-2.38404	0.0171239	0.105223
FBgn0262111	CG42864	f	forked	X	23.0802	-0.188472	0.152848	-1.23307	0.217551	0.475933
FBgn0026417	CG2525	Hus1-like	Hus1-like	3R	42.011	-0.188412	0.115292	-1.63421	0.102214	0.311415
FBgn0004782	CG1252	Ccp84Ab	Ccp84Ab	3R	8.21578	-0.188317	0.289917	-0.649555	0.515979	0.742774
FBgn0031472	CG2983	CG2983	CG2983	2L	230.543	-0.188287	0.070751	-2.66126	0.0077848	0.0610181
FBgn0053658	CG33658	CG33658	CG33658	3R	0.641608	-0.188272	0.781971	-0.240766	0.809737	NA
FBgn0264433	CG43851	CG43851	CG43851	2L	95.4306	-0.188229	0.103477	-1.81904	0.0689047	0.247411
FBgn0039872	CG2196	salt	salty dog	3R	2190.88	-0.188192	0.0694752	-2.70876	0.00675355	0.0549375
FBgn0011703	CG5371	RnrL	Ribonucleoside diphosphate reductase large subunit	2L	92.189	-0.188163	0.0867024	-2.17022	0.0299903	0.149019
FBgn0085460	CG34431	CG34431	CG34431	2R	126.793	-0.188161	0.108799	-1.72944	0.0837307	0.275939
FBgn0259998	CG17571	CG17571	CG17571	2L	4238.87	-0.188157	0.0872587	-2.15631	0.0310593	0.153113
FBgn0032322	CG16743	CG16743	CG16743	2L	459.483	-0.18802	0.0740042	-2.54067	0.0110641	0.0779675
FBgn0035453	CG10357	CG10357	CG10357	3L	16.2237	-0.187801	0.229461	-0.818446	0.413103	0.666054
FBgn0029881	CG3973	pigs	pickled eggs	X	1375.51	-0.187585	0.0883824	-2.12242	0.0338023	0.161652
FBgn0035923	CG6511	CG6511	CG6511	3L	471.414	-0.186792	0.0702023	-2.66076	0.00779642	0.0610355
FBgn0265578	CG44405	CG44405	CG44405	2L	206.417	-0.186618	0.0900806	-2.07168	0.0382952	0.174241
FBgn0030949	CG6585	Cyp308a1	Cyp308a1	X	29.5858	-0.186154	0.165456	-1.12509	0.26055	0.527411
FBgn0025388	CG12179	CG12179	CG12179	X	1276.91	-0.18614	0.0734517	-2.53418	0.0112709	0.0788666
FBgn0034264	CG10933	CG10933	CG10933	2R	66.8043	-0.186103	0.0876326	-2.12367	0.0336978	0.161295
FBgn0054054	CG34054	CG34054	CG34054	2R	137.244	-0.185788	0.111521	-1.66595	0.0957242	0.298828
FBgn0039170	CG13609	CG13609	CG13609	3R	94.529	-0.185698	0.103288	-1.79787	0.0721972	0.254632
FBgn0039413	CG14556	CG14556	CG14556	3R	551.329	-0.185667	0.0880461	-2.10875	0.0349661	0.164518
FBgn0035022	CG11413	CG11413	CG11413	2R	16.7539	-0.185584	0.179627	-1.03317	0.301526	0.569148
FBgn0040361	CG14627	CG14627	CG14627	X	16.1514	-0.185408	0.173123	-1.07096	0.284186	0.553139
FBgn0083974	CG34138	CG34138	CG34138	3R	14.5078	-0.185365	0.212057	-0.874132	0.382047	0.640468
FBgn0266488	CG45087	CG45087	CG45087	2R	84.7507	-0.185336	0.240762	-0.769789	0.441425	0.687622
FBgn0262580	CG43120	CG43120	CG43120	3L	417.696	-0.185276	0.114457	-1.61875	0.105501	0.318325
FBgn0031169	CG1494	CG1494	CG1494	X	340.644	-0.185096	0.0801623	-2.30902	0.0209426	0.120819
FBgn0033753	CG8587	Cyp301a1	Cyp301a1	2R	119.612	-0.184866	0.080939	-2.28402	0.0223706	0.125845
FBgn0000473	CG9438	Cyp6a2	Cytochrome P450-6a2	2R	4258.25	-0.18469	0.0758038	-2.43642	0.0148333	0.0957839
FBgn0032709	CG15167	CG15167	CG15167	2L	230.228	-0.184442	0.0811417	-2.27308	0.0230211	0.127697
FBgn0033904	CG18327	CG18327	CG18327	2R	287.41	-0.184335	0.0915509	-2.01347	0.0440651	0.189762
FBgn0085456	CG34427	CG34427	CG34427	3L	4.76751	-0.184006	0.30291	-0.607462	0.543544	0.762217
FBgn0036937	CG7385	Ir76b	Ionotropic receptor 76b	3L	37.0087	-0.183618	0.138533	-1.32545	0.185023	0.435975
FBgn0260634	CG10192	eIF4G2	eukaryotic translation initiation factor 4G2	3R	8559.28	-0.183194	0.108176	-1.69348	0.0903637	0.289929
FBgn0038131	CG15888	CG15888	CG15888	3R	0.715151	-0.183185	0.870057	-0.210544	0.833243	NA
FBgn0037570	CG11693	CG11693	CG11693	3R	24.9253	-0.182794	0.144006	-1.26935	0.204317	0.459397
FBgn0035626	CG17334	lin-28	lin-28	3L	33.4291	-0.18272	0.121335	-1.50591	0.132091	0.362974
FBgn0033785	CG13320	Sans	Sans ortholog	2R	133.572	-0.182693	0.0723248	-2.52601	0.0115367	0.0802394
FBgn0051658	CG31658	Nnf1b	Nnf1b	2L	27.6722	-0.182637	0.13219	-1.38162	0.167088	0.413557
FBgn0039559	CG4976	Mes-4	Mes-4	3R	705.863	-0.182503	0.0888769	-2.05344	0.0400303	0.178482
FBgn0053801	CG33801	His1:CG33801	His1:CG33801	2L	6.64832	-0.18249	0.289646	-0.630044	0.528666	0.751358
FBgn0038943	CG5391	CG5391	CG5391	3R	22.9594	-0.182422	0.168877	-1.0802	0.280052	0.547858
FBgn0263968	CG32743	nonC	no-on-and-no-off transient C	X	1069.65	-0.182376	0.0778445	-2.34283	0.0191382	0.113454
FBgn0011230	CG14472	poe	purity of essence	2L	6598.46	-0.182237	0.0833334	-2.18684	0.0287542	0.145693
FBgn0030900	CG15064	Him	Holes in muscle	X	37.8805	-0.182118	0.109884	-1.65737	0.0974447	0.301793
FBgn0086350	CG8961	tef	teflon	2R	52.4155	-0.181932	0.113474	-1.60329	0.108871	0.324534
FBgn0031361	CG17652	CG17652	CG17652	2L	101.933	-0.181785	0.0744048	-2.44319	0.0145579	0.0945973
FBgn0013812	CG3723	Dhc93AB	Dynein heavy chain at 93AB	3R	178.968	-0.181726	0.0977246	-1.85957	0.0629465	0.234227
FBgn0002945	CG11614	nkd	naked cuticle	3L	284.41	-0.181419	0.0833896	-2.17556	0.0295884	0.147638
FBgn0050383	CG30383	CG30383	CG30383	2R	28.7225	-0.181177	0.131737	-1.37529	0.16904	0.415955
FBgn0036550	CG17026	CG17026	CG17026	3L	251.411	-0.180974	0.0948686	-1.90763	0.0564392	0.22033
FBgn0003048	CG3443	pcx	pecanex	X	558.621	-0.180971	0.100248	-1.80524	0.0710374	0.252101
FBgn0052580	CG32580	Muc14A	Mucin 14A	X	278.458	-0.180942	0.107543	-1.6825	0.0924715	0.293598
FBgn0040069	CG32754	vanin-like	vanin-like	X	727.948	-0.180931	0.0978729	-1.84863	0.0645113	0.238091
FBgn0263113	CG43370	CG43370	CG43370	2R	233.987	-0.180926	0.0724194	-2.49831	0.0124789	0.0847449
FBgn0032649	CG15145	CG15145	CG15145	2L	649.479	-0.18087	0.0660371	-2.73892	0.00616421	0.0516133
FBgn0260644	CG42536	CG42536	CG42536	3L	278.191	-0.180746	0.0858163	-2.1062	0.0351869	0.165438
FBgn0261698	CG42732	CG42732	CG42732	2R	507.652	-0.180739	0.0777163	-2.32562	0.0200387	0.117355
FBgn0033834	CG4744	CG4744	CG4744	2R	1725.94	-0.180701	0.0757264	-2.38624	0.0170216	0.104851
FBgn0038859	CG17284	Obp93a	Odorant-binding protein 93a	3R	21.7868	-0.180553	0.191104	-0.94479	0.344766	0.609288
FBgn0051612	CG31612	CG31612	CG31612	2L	34.2482	-0.180364	0.116309	-1.55073	0.120967	0.34476
FBgn0264718	CG43986	CG43986	CG43986	3L	64.8351	-0.180357	0.135397	-1.33206	0.18284	0.43395
FBgn0042102	CG18745	CG18745	CG18745	3R	198.765	-0.180186	0.0768004	-2.34616	0.0189681	0.112853
FBgn0054030	CG34030	CG34030	CG34030	3L	34.9384	-0.180126	0.123541	-1.45802	0.144836	0.381601
FBgn0035344	CG16761	Cyp4d20	Cyp4d20	3L	972.896	-0.180075	0.0656527	-2.74284	0.00609098	0.0511934
FBgn0036879	CG9290	Cpr76Bb	Cuticular protein 76Bb	3L	6.08303	-0.179965	0.315116	-0.571107	0.567927	0.778551
FBgn0028675	CG5772	Sur	Sulfonylurea receptor	2L	155.499	-0.179751	0.0803525	-2.23703	0.0252843	0.135328
FBgn0036600	CG13043	CG13043	CG13043	3L	4.18565	-0.179732	0.350819	-0.51232	0.608427	0.803431
FBgn0262112	CG12068	sro	shroud	3R	9.07709	-0.179714	0.221096	-0.812831	0.416315	0.668934
FBgn0038819	CG5494	Cpr92F	Cuticular protein 92F	3R	23.8576	-0.179207	0.245564	-0.729778	0.465526	0.707269
FBgn0001089	CG9092	Gal	beta galactosidase	2L	2221.34	-0.179107	0.204344	-0.876495	0.380761	0.639256
FBgn0052814	CG32814	CG32814	CG32814	X	6.10729	-0.178921	0.258313	-0.692654	0.488526	0.723324
FBgn0032256	CG6187	RluA-2	RluA-2	2L	134.712	-0.178692	0.0994293	-1.79718	0.072307	0.254828
FBgn0085210	CG34181	CG34181	CG34181	2L	235.95	-0.178565	0.0691076	-2.58386	0.00977002	0.0714924
FBgn0035737	CG8634	Cpr65Ec	Cuticular protein 65Ec	3L	21.8104	-0.178387	0.152207	-1.17201	0.241193	0.502847
FBgn0040509	CG17174	ACXB	ACXB	2L	227.421	-0.178223	0.0713549	-2.4977	0.0125002	0.0848424
FBgn0036503	CG13454	CG13454	CG13454	3L	1.11971	-0.178167	0.643267	-0.276973	0.781801	NA
FBgn0263024	CG43319	CG43319	CG43319	3R	1624.27	-0.177893	0.0869735	-2.04536	0.040819	0.180953
FBgn0031693	CG14032	Cyp4ac1	Cyp4ac1	2L	1089.1	-0.177705	0.0832399	-2.13486	0.0327726	0.158461
FBgn0031146	CG15449	CG15449	CG15449	X	22.4781	-0.177697	0.139707	-1.27193	0.203399	0.458198
FBgn0000140	CG6875	asp	abnormal spindle	3R	623.005	-0.177646	0.0750294	-2.36768	0.0178998	0.108116
FBgn0033798	CG15870	CG15870	CG15870	2R	148.473	-0.177571	0.0938175	-1.89272	0.0583947	0.224657
FBgn0040360	CG14626	CG14626	CG14626	X	4.74638	-0.177259	0.319329	-0.555097	0.578828	0.784439
FBgn0031848	CG11329	CG11329	CG11329	2L	39.1436	-0.176885	0.118823	-1.48863	0.136584	0.369283
FBgn0261571	CG42685	CG42685	CG42685	2L	238.052	-0.176703	0.092626	-1.9077	0.0564299	0.22033
FBgn0039015	CG4803	Takl2	Tak1-like 2	3R	110.627	-0.176677	0.127981	-1.38049	0.167435	0.413911
FBgn0032929	CG9241	Mcm10	Minichromosome maintenance 10	2L	110.886	-0.176503	0.0717713	-2.45924	0.0139232	0.091732
FBgn0036368	CG10738	CG10738	CG10738	3L	76.3175	-0.176398	0.137823	-1.27989	0.200584	0.45514
FBgn0036195	CG6053	CG6053	CG6053	3L	13.0841	-0.176202	0.178451	-0.9874	0.323446	0.590349
FBgn0262605	CG43131	CG43131	CG43131	3R	0.343626	-0.176098	1.1857	-0.148517	0.881935	NA
FBgn0263241	CG33048	Mocs1	Molybdenum cofactor synthesis 1 ortholog	3L	382.151	-0.175915	0.0791264	-2.22321	0.0262016	0.137961
FBgn0039029	CG4704	CG4704	CG4704	3R	551.453	-0.175857	0.0694891	-2.53071	0.0113832	0.0794827
FBgn0050007	CG30007	CG30007	CG30007	2R	851.359	-0.17576	0.0764444	-2.29919	0.0214943	0.122973
FBgn0003892	CG2411	ptc	patched	2R	253.41	-0.175642	0.0794678	-2.21023	0.0270893	0.140558
FBgn0085452	CG34423	CG34423	CG34423	2R	505.232	-0.175421	0.0875404	-2.00389	0.0450817	0.19229
FBgn0262983	CG43291	CG43291	CG43291	3R	4.91408	-0.175346	0.327539	-0.535343	0.592412	0.792331
FBgn0266757	CG5747	mfr	misfire	3L	364.392	-0.175116	0.0973382	-1.79904	0.0720117	0.254183
FBgn0039840	CG11340	CG11340	CG11340	3R	436.535	-0.174795	0.0681878	-2.56344	0.0103641	0.0746726
FBgn0262982	CG43290	CG43290	CG43290	3R	250.924	-0.17472	0.105447	-1.65694	0.0975313	0.301919
FBgn0050380	CG30380	CG30380	CG30380	2R	13.1474	-0.174698	0.185449	-0.942028	0.346178	0.610386
FBgn0010381	CG10810	Drs	Drosomycin	3L	1971.39	-0.174675	0.257421	-0.67856	0.497417	0.731243
FBgn0260794	CG42574	ctrip	circadian trip	3R	7386.52	-0.174156	0.105144	-1.65635	0.0976504	0.302145
FBgn0031182	CG1644	Cyp6t1	Cyp6t1	X	380.123	-0.173971	0.102869	-1.69119	0.0908	0.290543
FBgn0085200	CG34171	CG34171	CG34171	2L	92.4967	-0.17378	0.0731142	-2.37683	0.017462	0.106353
FBgn0036891	CG9372	CG9372	CG9372	3L	748.956	-0.173759	0.0779886	-2.22801	0.02588	0.136931
FBgn0085430	CG34401	CG34401	CG34401	X	675.204	-0.173688	0.114879	-1.51192	0.130554	0.360028
FBgn0051708	CG31708	CG31708	CG31708	2L	191.933	-0.173531	0.0662598	-2.61894	0.00882029	0.066446
FBgn0037973	CG18547	CG18547	CG18547	3R	1346.49	-0.173352	0.102589	-1.68978	0.0910701	0.290985
FBgn0038455	CG14907	CG14907	CG14907	3R	253.653	-0.173347	0.0873236	-1.98511	0.0471325	0.197208
FBgn0051510	CG31510	CG31510	CG31510	3R	453.049	-0.173336	0.0770189	-2.25057	0.0244128	0.132777
FBgn0028416	CG32197	Met75Ca	Met75Ca	3L	44.8753	-0.173166	0.113887	-1.52051	0.128384	0.356824
FBgn0036279	CG4357	Ncc69	sodium chloride cotransporter 69	3L	1261.7	-0.173019	0.0686138	-2.52164	0.011681	0.0810436
FBgn0030439	CG12716	CG12716	CG12716	X	6.50412	-0.172993	0.297553	-0.581385	0.560981	0.774331
FBgn0036752	CG5992	Adgf-A	Adenosine deaminase-related growth factor A	3L	677.518	-0.172914	0.0764318	-2.26233	0.0236767	0.129905
FBgn0085376	CG34347	CG34347	CG34347	3R	258.446	-0.172815	0.0896935	-1.92673	0.0540135	0.21476
FBgn0038676	CG6026	CG6026	CG6026	3R	10.1912	-0.172715	0.218795	-0.789394	0.429882	0.679349
FBgn0013810	CG5526	Dhc36C	Dynein heavy chain at 36C	2L	1817.3	-0.172457	0.0891579	-1.93429	0.0530777	0.212244
FBgn0031426	CG18641	CG18641	CG18641	2L	195.924	-0.172457	0.117772	-1.46432	0.143106	0.379331
FBgn0053983	CG33983	obst-H	obstructor-H	3L	2.97643	-0.172308	0.414319	-0.415882	0.677496	0.845211
FBgn0037726	CG9492	CG9492	CG9492	3R	259.134	-0.172299	0.0830893	-2.07366	0.0381106	0.173998
FBgn0034558	CG9236	Cib2	CIB2 ortholog	2R	13.5947	-0.172129	0.184233	-0.934301	0.350149	0.614297
FBgn0031374	CG7337	CG7337	CG7337	2L	2705.01	-0.172059	0.0786676	-2.18716	0.0287307	0.14563
FBgn0051423	CG31423	Ir94c	Ionotropic receptor 94c	3R	0.225251	-0.171966	1.485	-0.115802	0.907809	NA
FBgn0033076	CG15233	CG15233	CG15233	2R	140.613	-0.171948	0.085154	-2.01926	0.0434599	0.187958
FBgn0261267	CG42615	CG42615	CG42615	2R	161.064	-0.171922	0.065844	-2.61104	0.00902665	0.0674837
FBgn0052350	CG32350	CG32350	CG32350	3L	212.197	-0.171686	0.0839783	-2.04441	0.0409135	0.181135
FBgn0037659	CG11033	Kdm2	Lysine (K)-specific demethylase 2	3R	775.206	-0.171603	0.0786163	-2.1828	0.0290509	0.146404
FBgn0039485	CG17189	CG17189	CG17189	3R	253.28	-0.17154	0.098284	-1.74535	0.0809235	0.270701
FBgn0010383	CG6816	Cyp18a1	Cytochrome P450-18a1	X	297.183	-0.171489	0.0715363	-2.39723	0.0165196	0.10287
FBgn0039167	CG17786	CG17786	CG17786	3R	18.0571	-0.171454	0.174755	-0.98111	0.326539	0.592815
FBgn0040972	CG16978	CG16978	CG16978	2L	448.506	-0.17142	0.0850431	-2.01568	0.0438331	0.189136
FBgn0051668	CG31668	CG31668	CG31668	2L	2.61184	-0.171389	0.428376	-0.40009	0.68909	0.852355
FBgn0032734	CG15169	CG15169	CG15169	2L	37.6916	-0.171372	0.120579	-1.42125	0.155244	0.396904
FBgn0036398	CG9007	upSET	upSET	3L	1774.42	-0.1712	0.111493	-1.53551	0.124658	0.350676
FBgn0037252	CG14650	CG14650	CG14650	3R	1110.73	-0.171049	0.0889074	-1.92389	0.0543678	0.215581
FBgn0261836	CG42768	Msp300	Muscle-specific protein 300 kDa	2L	10874.3	-0.170875	0.110922	-1.5405	0.123438	0.348694
FBgn0038194	CG3050	Cyp6d5	Cyp6d5	3R	10423.5	-0.17073	0.136228	-1.25327	0.210107	0.466484
FBgn0039201	CG13617	CG13617	CG13617	3R	173.029	-0.170471	0.062302	-2.73621	0.00621523	0.051911
FBgn0024912	CG1303	agt	O-6-alkylguanine-DNA alkyltransferase	3R	94.4596	-0.170307	0.0825825	-2.06227	0.0391825	0.176828
FBgn0053499	CG33499	Sdic4	Sperm-specific dynein intermediate chain 4	X	6.59969	-0.170195	0.269498	-0.631526	0.527696	0.750928
FBgn0052301	CG32301	CG32301	CG32301	3L	341.264	-0.170019	0.0656144	-2.59119	0.00956458	0.0705005
FBgn0040323	CG6895	GNBP1	Gram-negative bacteria binding protein 1	3L	261.64	-0.170015	0.0747491	-2.27447	0.0229375	0.127599
FBgn0085217	CG34188	CG34188	CG34188	2R	368.993	-0.169994	0.0680443	-2.49829	0.0124794	0.0847449
FBgn0036143	CG14142	CG14142	CG14142	3L	118.081	-0.169885	0.0807529	-2.10377	0.0353986	0.166135
FBgn0032433	CG5427	Oatp33Ea	Organic anion transporting polypeptide 33Ea	2L	914.968	-0.169853	0.0712149	-2.38507	0.0170758	0.105075
FBgn0030928	CG15044	CG15044	CG15044	X	60.5514	-0.169541	0.118831	-1.42674	0.153656	0.394248
FBgn0046999	CG6429	CG6429	CG6429	2R	268.514	-0.169465	0.0848745	-1.99665	0.0458629	0.194259
FBgn0052792	CG32792	ppk8	pickpocket 8	X	21.1261	-0.169407	0.150936	-1.12238	0.261701	0.528439
FBgn0031623	CG15632	Taf12L	TBP-associated factor 30kD subunit alpha-2	2L	215.341	-0.169349	0.0813093	-2.08277	0.037272	0.171731
FBgn0004594	CG7336	Eig71Eg	Ecdysone-induced gene 71Eg	3L	0.839161	-0.169241	0.73228	-0.231115	0.817225	NA
FBgn0034631	CG10496	TAF1C-like	TATA box-binding protein-associated factor RNA polymerase I subunit C-like	2R	399.92	-0.169172	0.0681499	-2.48236	0.0130517	0.0873644
FBgn0004102	CG12154	oc	ocelliless	X	187.047	-0.168931	0.0615189	-2.746	0.00603272	0.05084
FBgn0050354	CG30354	CG30354	CG30354	2R	372.345	-0.168824	0.0719459	-2.34654	0.0189488	0.11279
FBgn0032449	CG17036	CG17036	CG17036	2L	230.816	-0.168745	0.0754512	-2.23647	0.0253207	0.13533
FBgn0040601	CG13643	CG13643	CG13643	3R	61.8314	-0.168656	0.154152	-1.09409	0.273917	0.540439
FBgn0034956	CG4324	CG4324	CG4324	2R	12.7967	-0.168229	0.184117	-0.913706	0.360871	0.622961
FBgn0039099	CG10157	CG10157	CG10157	3R	922.929	-0.168037	0.116219	-1.44586	0.148216	0.385933
FBgn0052568	CG32568	CG32568	CG32568	X	455.143	-0.167969	0.0912686	-1.84039	0.0657114	0.240624
FBgn0040233	CG33694	cana	CENP-ana	2L	1386.8	-0.16793	0.0643381	-2.61012	0.00905113	0.0675512
FBgn0038037	CG11466	Cyp9f2	Cyp9f2	3R	3863.39	-0.167882	0.0737664	-2.27586	0.0228543	0.127364
FBgn0035194	CG9187	Psf1	Psf1	3L	99.3123	-0.167479	0.0906222	-1.8481	0.0645877	0.238247
FBgn0015032	CG1438	Cyp4c3	Cytochrome P450-4c3	3R	48.2035	-0.167376	0.116819	-1.43278	0.151921	0.391461
FBgn0040993	CG17325	CG17325	CG17325	2L	801.715	-0.16731	0.08135	-2.05666	0.0397186	0.17794
FBgn0036446	CG9384	CG9384	CG9384	3L	655.066	-0.167264	0.0634006	-2.6382	0.00833465	0.0642518
FBgn0047199	CG31517	CG31517	CG31517	3R	52.6835	-0.167241	0.10014	-1.67007	0.0949062	0.297586
FBgn0039760	CG9682	CG9682	CG9682	3R	1493.18	-0.167121	0.0966963	-1.72831	0.0839329	0.276189
FBgn0250816	CG40300	AGO3	Argonaute 3	3L	195.334	-0.167052	0.0797533	-2.09461	0.0362061	0.168598
FBgn0052712	CG32712	CG32712	CG32712	X	72.0873	-0.166975	0.0916619	-1.82164	0.0685104	0.246603
FBgn0083972	CG34136	CG34136	CG34136	2L	131.555	-0.166805	0.104404	-1.59769	0.110113	0.326563
FBgn0262598	CG7795	mtsh	mitoshell	2L	574.427	-0.166785	0.0646013	-2.58176	0.00982975	0.0717692
FBgn0036157	CG7560	CG7560	CG7560	3L	390.912	-0.166649	0.0662443	-2.51567	0.0118806	0.0819948
FBgn0263000	CG43308	CG43308	CG43308	2R	22.3666	-0.166521	0.14923	-1.11587	0.264479	0.531266
FBgn0030377	CG1924	CG1924	CG1924	X	190.861	-0.16609	0.077582	-2.14083	0.0322881	0.156929
FBgn0264393	CG43841	CG43841	CG43841	X	52.9489	-0.166043	0.161704	-1.02683	0.304499	0.570831
FBgn0033979	CG10243	Cyp6a19	Cyp6a19	2R	54.2593	-0.16583	0.13429	-1.23486	0.216882	0.47508
FBgn0031613	CG15636	HP6	Heterochromatin protein 6	2L	178.136	-0.165765	0.0724245	-2.2888	0.022091	0.124696
FBgn0014396	CG3234	tim	timeless	2L	8510.37	-0.165752	0.13723	-1.20784	0.22711	0.487493
FBgn0032601	CG17914	yellow-b	yellow-b	2L	362.472	-0.165648	0.0629974	-2.62944	0.00855253	0.0651652
FBgn0035791	CG8539	CG8539	CG8539	3L	260.46	-0.165421	0.0770189	-2.1478	0.0317294	0.155196
FBgn0003513	CG6993	ss	spineless	3R	87.9673	-0.165401	0.101203	-1.63434	0.102187	0.311415
FBgn0039766	CG15536	CG15536	CG15536	3R	202.127	-0.165393	0.0712945	-2.31986	0.0203484	0.118562
FBgn0040373	CG3038	CG3038	CG3038	X	42.7348	-0.165268	0.11161	-1.48077	0.138669	0.37254
FBgn0036493	CG7255	CG7255	CG7255	3L	545.494	-0.165249	0.0629777	-2.62392	0.00869231	0.0658477
FBgn0028707	CG10692	Mt2	Methyltransferase 2	2L	52.0662	-0.165118	0.103025	-1.60269	0.109003	0.324706
FBgn0038512	CG14330	CG14330	CG14330	3R	67.521	-0.165035	0.0924762	-1.78462	0.0743233	0.258998
FBgn0033701	CG13171	CG13171	CG13171	2R	66.768	-0.164751	0.0983082	-1.67586	0.0937654	0.296205
FBgn0024249	CG7760	cato	cousin of atonal	2R	1.86446	-0.16471	0.528297	-0.311776	0.75521	NA
FBgn0040648	CG11666	CG11666	CG11666	X	215.124	-0.164537	0.0610242	-2.69626	0.00701239	0.0563408
FBgn0039346	CG5079	CG5079	CG5079	3R	12.5318	-0.164345	0.198884	-0.826333	0.408615	0.662402
FBgn0030673	CG15601	CG15601	CG15601	X	151.393	-0.164308	0.0618635	-2.65598	0.0079078	0.0616258
FBgn0033115	CG9460	Spn42De	Serpin 42De	2R	63.7729	-0.164285	0.0984209	-1.66921	0.0950763	0.297977
FBgn0016977	CG18497	spen	split ends	2L	1954.78	-0.16428	0.104609	-1.57042	0.116318	0.337358
FBgn0260000	CG17570	CG17570	CG17570	2L	24.1649	-0.164224	0.173363	-0.947283	0.343495	0.608189
FBgn0034974	CG16786	CG16786	CG16786	2R	100.009	-0.164112	0.0840383	-1.95283	0.0508401	0.205888
FBgn0035901	CG6745	CG6745	CG6745	3L	168.922	-0.16411	0.0654715	-2.50659	0.0121903	0.0835603
FBgn0035097	CG13405	CG13405	CG13405	3L	928.801	-0.164107	0.0610239	-2.68923	0.0071617	0.057298
FBgn0262167	CG6631	ana1	anastral spindle 1	3R	1075.2	-0.164041	0.092935	-1.76512	0.0775444	0.264389
FBgn0262875	CG43230	CG43230	CG43230	2L	34.9752	-0.163895	0.13057	-1.25522	0.209397	0.465237
FBgn0030836	CG8664	CG8664	CG8664	X	64.3971	-0.163856	0.106341	-1.54086	0.123351	0.348524
FBgn0035603	CG10635	CG10635	CG10635	3L	501.775	-0.163676	0.0683801	-2.39361	0.0166833	0.103682
FBgn0037422	CG15595	Osi13	Osiris 13	3R	25.4637	-0.163616	0.144146	-1.13507	0.256345	0.522208
FBgn0004895	CG1132	fd64A	forkhead domain 64A	3L	8.54569	-0.163499	0.22527	-0.725791	0.467967	0.708761
FBgn0259113	CG6349	DNApol-alpha180	DNA polymerase alpha 180kD	3R	51.8364	-0.163446	0.104492	-1.5642	0.117771	0.339723
FBgn0033889	CG6701	CG6701	CG6701	2R	3111.2	-0.163187	0.0617195	-2.644	0.00819318	0.0632356
FBgn0031292	CG15824	CG15824	CG15824	2L	1516.86	-0.16308	0.0703366	-2.31857	0.0204184	0.118734
FBgn0034509	CG13421	Obp57c	Odorant-binding protein 57c	2R	973.449	-0.162986	0.0924364	-1.76322	0.0778631	0.264897
FBgn0051778	CG31778	CG31778	CG31778	2L	389.64	-0.162924	0.0765899	-2.12722	0.0334016	0.160627
FBgn0032244	CG5313	RfC3	Replication factor C subunit 3	2L	109.563	-0.162719	0.0892046	-1.82411	0.0681348	0.245656
FBgn0030983	CG15882	CG15882	CG15882	X	54.0894	-0.162557	0.118626	-1.37033	0.170584	0.418146
FBgn0028884	CG4892	CG4892	CG4892	2L	282.029	-0.161973	0.0628824	-2.57581	0.0100007	0.0726935
FBgn0028734	CG6203	Fmr1	Fmr1	3R	2585.42	-0.16187	0.0836955	-1.93403	0.0531091	0.212259
FBgn0034053	CG8302	Cyp4aa1	Cyp4aa1	2R	478.503	-0.161759	0.0766302	-2.1109	0.0347809	0.164176
FBgn0029798	CG4078	CG4078	CG4078	X	142.483	-0.161673	0.0630199	-2.56544	0.0103046	0.0743258
FBgn0037098	CG7177	Wnk	WNK homolog	3L	1993.38	-0.161522	0.0932614	-1.73193	0.0832862	0.274958
FBgn0265626	CG44434	CG44434	CG44434	2R	6312.94	-0.161401	0.087661	-1.84119	0.0655937	0.240581
FBgn0034489	CG11209	ppk6	pickpocket 6	2R	141.777	-0.161349	0.11644	-1.38568	0.165844	0.412032
FBgn0036437	CG5048	CG5048	CG5048	3L	2849.21	-0.161275	0.0625446	-2.57856	0.00992134	0.0723574
FBgn0020272	CG1424	mst	misato	X	112.474	-0.161246	0.0716942	-2.24908	0.0245075	0.133126
FBgn0036480	CG17081	Cep135	Cep135	3L	640.016	-0.161134	0.0639185	-2.52093	0.0117047	0.0811651
FBgn0036350	CG14111	CG14111	CG14111	3L	115.718	-0.16107	0.0837959	-1.92217	0.0545846	0.215983
FBgn0035685	CG13297	CG13297	CG13297	3L	0.290959	-0.16105	1.43384	-0.11232	0.910569	NA
FBgn0040259	CG18578	Ugt86Da	Ugt86Da	3R	1207.96	-0.160908	0.0981851	-1.63883	0.101249	0.309776
FBgn0033215	CG1942	CG1942	CG1942	2R	114.78	-0.160838	0.26154	-0.614967	0.538576	0.758629
FBgn0036684	CG3764	CG3764	CG3764	3L	1049.57	-0.160838	0.0666456	-2.41333	0.0158075	0.100089
FBgn0086368	CG12311	tw	Protein O-mannosyltransferase 2	X	239.967	-0.160816	0.0879195	-1.82913	0.0673798	0.244345
FBgn0085206	CG34177	CG34177	CG34177	2L	552.209	-0.160809	0.0732086	-2.19659	0.02805	0.143734
FBgn0032472	CG9928	CG9928	CG9928	2L	1945.97	-0.160808	0.145681	-1.10384	0.269662	0.53732
FBgn0003396	CG7734	shn	schnurri	2R	1041.89	-0.160728	0.0970295	-1.65648	0.0976244	0.302136
FBgn0260226	CG42500	CG42500	CG42500	3R	3.15254	-0.160695	0.372437	-0.431469	0.666127	0.838652
FBgn0263352	CG7015	Unr	Upstream of N-ras	3L	1357.55	-0.160692	0.103861	-1.54719	0.121818	0.345982
FBgn0034658	CG7975	Grx-1	Grx-1	2R	1563.57	-0.160524	0.0731722	-2.19379	0.0282505	0.144368
FBgn0085318	CG34289	CG34289	CG34289	3R	116.873	-0.160466	0.0885812	-1.81152	0.070061	0.250125
FBgn0037667	CG16734	CG16734	CG16734	3R	97.6043	-0.160415	0.0871637	-1.84039	0.0657109	0.240624
FBgn0266441	CG45071	CG45071	CG45071	3L	161.873	-0.159969	0.0732921	-2.18262	0.0290637	0.146413
FBgn0015269	CG8318	Nf1	Neurofibromin 1	3R	1292.06	-0.159953	0.101211	-1.58039	0.114017	0.333877
FBgn0259986	CG33545	nab	nab	3L	11.3182	-0.15993	0.197772	-0.80866	0.418711	0.670883
FBgn0262882	CG43237	CG43237	CG43237	2R	381.068	-0.159817	0.0784466	-2.03728	0.0416224	0.183152
FBgn0034197	CG15918	Cda9	Chitin deacetylase-like 9	2R	25.5518	-0.159804	0.235736	-0.677893	0.49784	0.731371
FBgn0036165	CG7533	chrb	charybde	3L	1515.92	-0.159804	0.074966	-2.13168	0.0330331	0.159368
FBgn0054034	CG34034	CG34034	CG34034	3R	4362.47	-0.159794	0.0894781	-1.78584	0.0741245	0.258647
FBgn0005592	CG32134	btl	breathless	3L	99.3675	-0.159577	0.0755847	-2.11124	0.034752	0.164158
FBgn0029950	CG9657	CG9657	CG9657	X	82.697	-0.159467	0.0969308	-1.64516	0.099936	0.306899
FBgn0262612	CG43138	CG43138	CG43138	X	154.261	-0.159385	0.0960291	-1.65976	0.0969632	0.301084
FBgn0004374	CG10718	neb	nebbish	2L	765.6	-0.159257	0.0583428	-2.72968	0.00633962	0.0525151
FBgn0264307	CG43782	orb2	orb2	3L	11148.7	-0.159204	0.0697803	-2.28151	0.0225183	0.126351
FBgn0032845	CG10747	CG10747	CG10747	2L	423.16	-0.158946	0.0626761	-2.53599	0.011213	0.078661
FBgn0053252	CG33252	CG33252	CG33252	X	250.503	-0.158905	0.0621053	-2.55864	0.0105083	0.0753807
FBgn0259737	CG42391	CG42391	CG42391	2R	100.831	-0.158896	0.0824078	-1.92817	0.0538341	0.214177
FBgn0036145	CG7607	CG7607	CG7607	3L	166.296	-0.158795	0.0695343	-2.28369	0.0223896	0.125898
FBgn0052024	CG32024	CG32024	CG32024	3L	225.855	-0.158775	0.108649	-1.46135	0.143918	0.38056
FBgn0037612	CG8112	CG8112	CG8112	3R	462.452	-0.158729	0.109427	-1.45054	0.146908	0.384512
FBgn0000928	CG2706	fs(1)Yb	female sterile (1) Yb	X	62.88	-0.158616	0.113954	-1.39193	0.163943	0.409201
FBgn0038761	CG17190	CG17190	CG17190	3R	218.698	-0.158572	0.0834888	-1.89932	0.0575226	0.222703
FBgn0034639	CG15673	CG15673	CG15673	2R	344.029	-0.158356	0.0661972	-2.39219	0.0167484	0.103844
FBgn0013323	CG13687	Ptth	Prothoracicotropic hormone	2L	70.8722	-0.158351	0.112575	-1.40663	0.159538	0.402544
FBgn0265158	CG44227	CG44227	CG44227	3R	73.4645	-0.158251	0.117965	-1.34151	0.179756	0.429039
FBgn0051661	CG31661	CG31661	CG31661	2L	9.81726	-0.158034	0.206257	-0.766198	0.443559	0.689145
FBgn0031610	CG15436	CG15436	CG15436	2L	140.64	-0.158	0.0638091	-2.47613	0.0132814	0.0883609
FBgn0262479	CG43069	CG43069	CG43069	2R	335.912	-0.157944	0.0830582	-1.9016	0.0572231	0.222204
FBgn0050005	CG30005	GstT2	Glutathione S transferase T2	2R	347.643	-0.157846	0.111353	-1.41753	0.156329	0.39871
FBgn0042213	CG18731	CG18731	CG18731	3R	407.518	-0.157704	0.0818899	-1.9258	0.054129	0.215024
FBgn0029727	CG6978	CG6978	CG6978	X	65.55	-0.157698	0.103947	-1.51711	0.129239	0.358215
FBgn0261581	CG42691	CG42691	CG42691	2R	302.527	-0.157688	0.0649655	-2.42726	0.0152135	0.0974094
FBgn0262581	CG43121	CG43121	CG43121	3L	669.435	-0.157635	0.0902826	-1.74602	0.0808075	0.270424
FBgn0035379	CG9972	spz5	spatzle 5	3L	86.4956	-0.157489	0.0882793	-1.78398	0.0744263	0.258998
FBgn0040743	CG15919	CG15919	CG15919	2R	13.1021	-0.157392	0.240609	-0.65414	0.513022	0.74195
FBgn0038394	CG10264	CG10264	CG10264	3R	141.523	-0.157331	0.196897	-0.799054	0.424259	0.67522
FBgn0039195	CG17782	CG17782	CG17782	3R	1.49452	-0.157278	0.583303	-0.269633	0.787442	NA
FBgn0032811	CG10268	CG10268	CG10268	2L	255.666	-0.157217	0.074038	-2.12346	0.0337153	0.161295
FBgn0014037	CG32217	Su(Tpl)	Su(Tpl)	3L	2742.77	-0.157123	0.0837374	-1.87637	0.0606041	0.229351
FBgn0036705	CG13723	CG13723	CG13723	3L	293.63	-0.1571	0.0644156	-2.43885	0.0147343	0.0955069
FBgn0085235	CG34206	CG34206	CG34206	2R	0.987964	-0.156946	0.739477	-0.212239	0.83192	NA
FBgn0037630	CG11775	Ir85a	Ionotropic receptor 85a	3R	73.3235	-0.156943	0.103733	-1.51295	0.130292	0.359612
FBgn0034733	CG4752	CG4752	CG4752	2R	1671.33	-0.156779	0.0778117	-2.01485	0.0439203	0.18936
FBgn0033450	CG12924	Lsm11	Lsm11	2R	59.8245	-0.156776	0.104326	-1.50276	0.132902	0.364164
FBgn0025620	CG13360	CG13360	CG13360	X	1430.94	-0.156742	0.0957094	-1.63769	0.101487	0.31021
FBgn0036321	CG14120	CG14120	CG14120	3L	1165.06	-0.156602	0.105026	-1.49108	0.135941	0.368728
FBgn0264503	CG43902	CG43902	CG43902	X	239.858	-0.156526	0.0813024	-1.92523	0.0542004	0.215112
FBgn0000463	CG3619	Dl	Delta	3R	132.835	-0.156439	0.0756532	-2.06784	0.038655	0.175331
FBgn0025726	CG2999	unc-13	unc-13	4	3719.93	-0.15628	0.0812921	-1.92245	0.0545496	0.21591
FBgn0264255	CG9907	para	paralytic	X	787.519	-0.156223	0.160148	-0.975492	0.329316	0.594804
FBgn0037531	CG10445	CG10445	CG10445	3R	52.4715	-0.156054	0.0936493	-1.66636	0.095641	0.298676
FBgn0036520	CG13449	CG13449	CG13449	3L	739.694	-0.155923	0.0715944	-2.17786	0.0294165	0.147238
FBgn0015513	CG10379	mbc	myoblast city	3R	1497.57	-0.155915	0.0704901	-2.21188	0.0269752	0.140256
FBgn0031981	CG7466	CG7466	CG7466	2L	742.063	-0.155829	0.0876311	-1.77823	0.0753654	0.260843
FBgn0262656	CG10798	dm	diminutive	X	487.355	-0.155551	0.13213	-1.17726	0.239092	0.500833
FBgn0035813	CG8492	CG8492	CG8492	3L	20.717	-0.155518	0.154818	-1.00452	0.315127	0.582317
FBgn0036070	CG8072	CG8072	CG8072	3L	470.494	-0.155416	0.0930762	-1.66977	0.0949641	0.297696
FBgn0024366	CG11409	CG11409	CG11409	X	95.5189	-0.155273	0.100525	-1.54462	0.122439	0.347057
FBgn0051321	CG31321	CG31321	CG31321	3R	126.507	-0.15507	0.0728331	-2.12912	0.0332444	0.160093
FBgn0038123	CG8508	CG8508	CG8508	3R	906.745	-0.155066	0.0701623	-2.21011	0.0270976	0.140558
FBgn0052117	CG32117	CG32117	CG32117	3L	677.975	-0.154957	0.0566801	-2.73389	0.00625914	0.0521404
FBgn0035413	CG14958	CG14958	CG14958	3L	25.0524	-0.154798	0.157229	-0.984542	0.324849	0.591469
FBgn0039941	CG17167	CG17167	CG17167	XHet	346.601	-0.154601	0.065226	-2.37024	0.0177765	0.107706
FBgn0042205	CG18764	CG18764	CG18764	3R	62.4526	-0.15457	0.0975096	-1.58518	0.112926	0.331942
FBgn0034403	CG18190	CG18190	CG18190	2R	168.291	-0.154488	0.0634009	-2.43669	0.0148223	0.0957839
FBgn0036306	CG10973	CG10973	CG10973	3L	303.838	-0.154476	0.0729111	-2.11869	0.0341168	0.162563
FBgn0027376	CG11908	rha	rha	3R	2664.88	-0.154443	0.0602788	-2.56214	0.0104029	0.0748702
FBgn0036895	CG9392	ms(3)76Cc	male sterile (3) 76Cc	3L	3619.19	-0.154404	0.0628044	-2.45849	0.0139521	0.0917982
FBgn0020617	CG10052	Rx	Retinal Homeobox	2R	35.046	-0.154381	0.111308	-1.38697	0.165452	0.411293
FBgn0026395	CG9880	Or23a	Odorant receptor 23a	2L	60.1343	-0.154375	0.132681	-1.16351	0.244624	0.507075
FBgn0259150	CG42265	CG42265	CG42265	X	233.576	-0.154332	0.0989971	-1.55896	0.119007	0.3414
FBgn0264291	CG12265	Det	Deterin	3R	96.6486	-0.15427	0.0829187	-1.8605	0.0628149	0.23407
FBgn0034457	CG15122	Ir56c	Ionotropic receptor 56c	2R	6.2686	-0.154046	0.275969	-0.558201	0.576707	0.783502
FBgn0261612	CG42701	CngA	Cyclic nucleotide-gated ion channel subunit A	2R	110.858	-0.154038	0.083613	-1.84228	0.0654344	0.240168
FBgn0263080	CG43348	CG43348	CG43348	2L	137.911	-0.153905	0.100838	-1.52627	0.126944	0.354674
FBgn0038665	CG12269	CG12269	CG12269	3R	134.574	-0.153879	0.104119	-1.47791	0.139431	0.373458
FBgn0003450	CG7996	snk	snake	3R	10.8761	-0.153827	0.242475	-0.634402	0.525819	0.749327
FBgn0035131	CG17084	mthl9	methuselah-like 9	3L	123.705	-0.153668	0.0771303	-1.99232	0.0463363	0.19531
FBgn0026206	CG12218	mei-P26	mei-P26	X	1641.07	-0.153558	0.0920371	-1.66844	0.0952285	0.29822
FBgn0263320	CG43401	CG43401	CG43401	2L	114.875	-0.153418	0.230114	-0.666703	0.504962	0.736711
FBgn0264305	CG43783	CG43783	CG43783	3L	3422.18	-0.153403	0.0669833	-2.29017	0.0220117	0.12436
FBgn0028901	CG18109	CG18109	CG18109	2L	1950.19	-0.153334	0.0809886	-1.89328	0.0583205	0.224657
FBgn0036249	CG11560	CG11560	CG11560	3L	144.138	-0.153296	0.0643316	-2.38289	0.0171771	0.105271
FBgn0039161	CG13606	CG13606	CG13606	3R	112.662	-0.153244	0.0898769	-1.70505	0.0881855	0.285214
FBgn0052767	CG32767	CG32767	CG32767	X	884.153	-0.153196	0.101308	-1.51217	0.13049	0.359932
FBgn0029588	CG14798	CG14798	CG14798	X	13.7016	-0.152975	0.186516	-0.820171	0.412119	0.665285
FBgn0034602	CG15658	Lapsyn	Leucine-rich repeat activity-regulated protein at synapses	2R	421.8	-0.152859	0.0628756	-2.43113	0.0150519	0.0966182
FBgn0038142	CG14379	CheA87a	Chemosensory protein A 87a	3R	227.954	-0.152831	0.104648	-1.46043	0.144172	0.380886
FBgn0025645	CG3598	CG3598	CG3598	X	8.52853	-0.152825	0.254869	-0.599623	0.548758	0.766296
FBgn0036496	CG7804	CG7804	CG7804	3L	698.371	-0.152757	0.058037	-2.63206	0.008487	0.0648301
FBgn0027793	CG14787	CG14787	CG14787	X	39.2409	-0.152648	0.134072	-1.13856	0.254888	0.520754
FBgn0035040	CG4741	CG4741	CG4741	2R	193.933	-0.152419	0.0733196	-2.07883	0.0376332	0.172653
FBgn0004583	CG4114	ex	expanded	2L	455.25	-0.152413	0.0966676	-1.57667	0.114872	0.335185
FBgn0023170	CG3997	RpL39	Ribosomal protein L39	2R	9283.51	-0.152368	0.085437	-1.7834	0.0745216	0.258998
FBgn0038359	CG5614	CG5614	CG5614	3R	5018.71	-0.152098	0.0592781	-2.56584	0.0102925	0.0742797
FBgn0261335	CG42620	CG42620	CG42620	U	9.69227	-0.152008	0.233349	-0.651419	0.514776	0.742521
FBgn0036560	CG5895	CG5895	CG5895	3L	222.647	-0.151915	0.0818104	-1.85691	0.063324	0.235225
FBgn0085546	CG40968	CG40968	CG40968	U	69.8155	-0.151904	0.116529	-1.30357	0.192379	0.444208
FBgn0038398	CG4979	sxe2	sex-specific enzyme 2	3R	799.778	-0.151886	0.070946	-2.14087	0.0322845	0.156929
FBgn0026563	CG1979	CG1979	CG1979	3R	6981.17	-0.151837	0.0645042	-2.3539	0.0185775	0.111084
FBgn0043884	CG33106	mask	multiple ankyrin repeats single KH domain	3R	3566.83	-0.151767	0.106881	-1.41995	0.155621	0.397634
FBgn0030157	CG1468	CG1468	CG1468	X	2813.47	-0.151739	0.0756347	-2.00621	0.0448335	0.191749
FBgn0035921	CG13305	CG13305	CG13305	3L	15.7049	-0.151726	0.168533	-0.900272	0.367976	0.629355
FBgn0085538	CG40930	CG40930	CG40930	U	24.1871	-0.151633	0.164734	-0.920471	0.357327	0.620448
FBgn0033864	CG18368	CG18368	CG18368	2R	1348.8	-0.151624	0.0812298	-1.8666	0.0619573	0.232593
FBgn0053310	CG33310	CG33310	CG33310	2L	170.261	-0.151572	0.0925683	-1.6374	0.101546	0.310319
FBgn0050169	CG30169	Brca2	Breast cancer 2%2C early onset homolog	2R	198.315	-0.151544	0.0579936	-2.61312	0.00897192	0.0671914
FBgn0260954	CG42586	CG42586	CG42586	2L	64.6372	-0.151447	0.110936	-1.36518	0.172198	0.419951
FBgn0031857	CG11321	CG11321	CG11321	2L	1581.87	-0.151439	0.0942028	-1.60758	0.107927	0.32311
FBgn0003654	CG18000	sw	short wing	X	7497.34	-0.15133	0.0727337	-2.08061	0.0374697	0.172171
FBgn0261560	CG8846	Thor	Thor	2L	4819.08	-0.151269	0.0762172	-1.98471	0.0471765	0.197266
FBgn0013811	CG15804	Dhc62B	Dynein heavy chain at 62B	3L	695.656	-0.151202	0.114135	-1.32476	0.185249	0.435983
FBgn0015001	CG7754	iotaTry	iotaTrypsin	2R	538.58	-0.151177	0.0740449	-2.04169	0.0411819	0.182008
FBgn0038179	CG9312	CG9312	CG9312	3R	469.532	-0.151175	0.0821818	-1.83951	0.0658395	0.240824
FBgn0022710	CG9210	Ac13E	Adenylyl cyclase 35C	X	1064.93	-0.151124	0.0791738	-1.90877	0.0562918	0.219951
FBgn0035800	CG7716	CG7716	CG7716	3L	1826.12	-0.151055	0.0584371	-2.58492	0.0097403	0.0713146
FBgn0264544	CG43923	CG43923	CG43923	2L	323.317	-0.150775	0.115455	-1.30592	0.19158	0.443145
FBgn0004650	CG11411	fs(1)N	female sterile (1) Nasrat	X	334.341	-0.150751	0.0818998	-1.84068	0.0656683	0.2406
FBgn0061362	CG33785	CG33785	CG33785	2R	0.188966	-0.15074	1.58264	-0.0952458	0.92412	NA
FBgn0004240	CG12763	Dpt	Diptericin	2R	176.694	-0.150585	0.361245	-0.416849	0.676789	0.84457
FBgn0261934	CG42799	dikar	dikar	3L	1930.36	-0.150504	0.12492	-1.2048	0.22828	0.488086
FBgn0037826	CG14689	CG14689	CG14689	3R	1252.84	-0.150339	0.0600087	-2.50529	0.012235	0.0837796
FBgn0265535	CG44385	CG44385	CG44385	X	261.29	-0.150306	0.0580262	-2.59032	0.0095888	0.0706393
FBgn0038280	CG14861	CG14861	CG14861	3R	1407.35	-0.150241	0.065823	-2.28251	0.0224593	0.126128
FBgn0064227	CG14975	Rdh	Rdh	3L	5.14548	-0.150206	0.315061	-0.476751	0.633539	0.819047
FBgn0085316	CG34287	CG34287	CG34287	3R	567.61	-0.150193	0.0636249	-2.3606	0.0182455	0.109498
FBgn0261506	CG42654	CG42654	CG42654	3L	49.5815	-0.15011	0.109613	-1.36946	0.170854	0.418456
FBgn0038888	CG15503	CheB93a	Chemosensory protein B 93a	3R	55.2766	-0.149753	0.122435	-1.22312	0.221283	0.480875
FBgn0250754	CG42232	CG42232	CG42232	3R	1656.13	-0.149688	0.0729966	-2.05062	0.040304	0.179276
FBgn0026441	CG4913	ear	ENL/AF9-related	3R	773.603	-0.149568	0.060942	-2.45426	0.0141174	0.0926072
FBgn0033490	CG12917	CG12917	CG12917	2R	552.695	-0.149403	0.0658418	-2.26912	0.0232608	0.128398
FBgn0262624	CG12026	Tmhs	Tetraspan membrane protein in hair cell stereocilia ortholog	3L	83.864	-0.149383	0.0748695	-1.99524	0.0460167	0.194588
FBgn0036032	CG16711	CG16711	CG16711	3L	1516.44	-0.149298	0.106663	-1.39972	0.161597	0.4054
FBgn0037716	CG8273	CG8273	CG8273	3R	557.461	-0.149194	0.0566594	-2.63318	0.00845895	0.0648301
FBgn0029728	CG2861	CG2861	CG2861	X	772.323	-0.149085	0.0932427	-1.5989	0.109844	0.326321
FBgn0022981	CG1058	rpk	ripped pocket	3R	219.492	-0.148848	0.0630404	-2.36116	0.0182179	0.109433
FBgn0263111	CG43368	cac	cacophony	X	726.816	-0.148837	0.115915	-1.28402	0.199134	0.4532
[truncated: 11,957 more rows]

## Sheet: America
FBgn_Number	CG_Number	Name	fullname	Chr	baseMean	log2FoldChange	lfcSE	stat	pvalue	padj
FBgn0035315	CG8960	CG8960	CG8960	3L	33.077	-6.8868	0.863205	-7.97818	1.48509e-15	1.43845e-13
FBgn0039798	CG11313	CG11313	CG11313	3R	218.749	-6.6572	0.571146	-11.6559	2.14185e-31	8.51094e-29
FBgn0051464	CG31464	CG31464	CG31464	3R	22.0672	-5.2295	0.800443	-6.53326	6.43535e-11	3.02461e-09
FBgn0053986	CG33986	CG33986	CG33986	3L	2.31047	-4.72419	1.80178	-2.62196	0.0087426	0.0362675
FBgn0262722	CG43166	CG43166	CG43166	3R	2.99528	-4.10347	1.406	-2.91855	0.00351669	0.0177255
FBgn0038007	CG10093	Cyp313a3	Cyp313a3	3R	88.5281	-3.70767	0.776455	-4.77512	1.796e-06	3.09474e-05
FBgn0038529	CG14323	CG14323	CG14323	3R	2.37533	-3.61142	1.05607	-3.41969	0.000626916	0.00434271
FBgn0004780	CG2341	Ccp84Ad	Ccp84Ad	3R	9.63796	-2.77063	0.467381	-5.928	3.06645e-09	1.0284e-07
FBgn0015381	CG9019	dsf	dissatisfaction	2L	193.102	-2.70025	0.410159	-6.58341	4.59777e-11	2.24965e-09
FBgn0053654	CG33654	CG33654	CG33654	3R	4.87492	-2.63681	0.582377	-4.52767	5.96378e-06	8.65078e-05
FBgn0036414	CG5842	nan	nanchung	3L	56.5752	-2.62231	0.295513	-8.87376	7.07197e-19	1.04196e-16
FBgn0036023	CG18179	CG18179	CG18179	3L	337.708	-2.51917	0.247982	-10.1587	3.03086e-24	7.35993e-22
FBgn0036612	CG4998	CG4998	CG4998	3L	185.635	-2.47868	0.182324	-13.5949	4.2921e-42	6.25358e-39
FBgn0263322	CG43403	CG43403	CG43403	2L	23.9356	-2.44703	0.300186	-8.15172	3.5877e-16	3.73651e-14
FBgn0033541	CG12934	CG12934	CG12934	2R	137.364	-2.43359	0.20381	-11.9405	7.27859e-33	3.18147e-30
FBgn0014465	CG15350	Cp7Fb	Chorion protein b at 7F	X	26.7119	-2.42826	0.264067	-9.19561	3.72856e-20	6.34969e-18
FBgn0035642	CG18586	CG18586	CG18586	3L	2.77531	-2.40679	0.803023	-2.99716	0.00272509	0.0145675
FBgn0260398	CG42515	Pbp49	PSEA-binding protein 49kD	2R	2.09655	-2.30613	0.784604	-2.93923	0.0032903	0.0168555
FBgn0036717	CG13731	CG13731	CG13731	3L	11.6758	-2.30563	0.569528	-4.04831	5.15888e-05	0.000547317
FBgn0037424	CG1157	Osi15	Osiris 15	3R	2.8252	-2.1742	0.641602	-3.38871	0.000702233	0.00477861
FBgn0053300	CG33300	Muc30E	Mucin 30E	2L	199.404	-2.17305	0.147668	-14.7157	5.11084e-49	1.11697e-45
FBgn0004778	CG1331	Ccp84Af	Ccp84Af	3R	13.2289	-2.09894	0.388561	-5.40183	6.59637e-08	1.61679e-06
FBgn0038531	CG14325	CG14325	CG14325	3R	4.39089	-2.07794	0.497131	-4.17986	2.91692e-05	0.00033435
FBgn0035845	CG13675	CG13675	CG13675	3L	8.58625	-2.04907	0.80383	-2.54913	0.0107992	0.0428473
FBgn0002531	CG11650	Lcp1	Larval cuticle protein 1	2R	26.4421	-2.0329	0.294448	-6.90412	5.05158e-12	2.85523e-10
FBgn0036471	CG13460	CG13460	CG13460	3L	7.70066	-2.02742	0.377693	-5.36789	7.96642e-08	1.90976e-06
FBgn0035312	CG15820	CG15820	CG15820	3L	13.0748	-1.96019	0.296021	-6.62178	3.54896e-11	1.76278e-09
FBgn0039224	CG13634	CG13634	CG13634	3R	3.3719	-1.92889	0.576628	-3.34512	0.000822466	0.00542505
FBgn0066365	CG15013	dyl	dusky-like	3L	37.3844	-1.80934	0.419155	-4.31664	1.58419e-05	0.000200516
FBgn0044049	CG6736	Ilp4	Insulin-like peptide 4	3L	2.52859	-1.79229	0.604564	-2.9646	0.00303074	0.0158651
FBgn0052266	CG32266	CG32266	CG32266	3L	7.69252	-1.77751	0.367247	-4.8401	1.29771e-06	2.33107e-05
FBgn0003267	CG6348	ro	rough	3R	19.2984	-1.77044	0.262196	-6.75238	1.45437e-11	7.56794e-10
FBgn0039520	CG13976	Gr98a	Gustatory receptor 98a	3R	64.1551	-1.73812	0.140752	-12.3488	4.94425e-35	2.81887e-32
FBgn0032462	CG16800	CG16800	CG16800	2L	16.3173	-1.727	0.265022	-6.51643	7.20015e-11	3.31283e-09
FBgn0027259	CG1558	Kmn1	kinetochore Mis12-Ndc80 network component 1	X	165.346	-1.70564	0.136893	-12.4597	1.23888e-35	8.55021e-33
FBgn0001285	CG8579	Jon44E	Jonah 44E	2R	855.776	-1.61485	0.109598	-14.7344	3.87865e-49	1.01721e-45
FBgn0039670	CG7567	CG7567	CG7567	3R	234.027	-1.56439	0.120259	-13.0085	1.09422e-38	9.56564e-36
FBgn0019809	CG3858	gcm2	gcm2	2L	32.0649	-1.56326	0.253721	-6.16134	7.21311e-10	2.76566e-08
FBgn0003720	CG1378	tll	tailless	3R	3.44095	-1.54702	0.527953	-2.93023	0.00338714	0.0172488
FBgn0036178	CG14137	CG14137	CG14137	3L	10.0995	-1.5437	0.334033	-4.62138	3.81187e-06	5.93647e-05
FBgn0001075	CG3352	ft	fat	2L	339.768	-1.54042	0.16981	-9.07144	1.1745e-19	1.85556e-17
FBgn0020880	CG7179	CG7179	CG7179	2L	27.4177	-1.52133	0.178337	-8.5306	1.45585e-17	1.81815e-15
FBgn0261799	CG32159	dsx-c73A	doublesex cognate 73A	3L	6.44863	-1.51608	0.376993	-4.02151	5.78266e-05	0.000603246
FBgn0050091	CG30091	CG30091	CG30091	2R	3.65923	-1.45302	0.552844	-2.62826	0.00858225	0.0357721
FBgn0266443	CG45073	CG45073	CG45073	3R	10.7785	-1.44416	0.311354	-4.63832	3.51257e-06	5.55613e-05
FBgn0035604	CG10633	Ir64a	Ionotropic receptor 64a	3L	20.2845	-1.43344	0.219062	-6.54353	6.00852e-11	2.86508e-09
FBgn0030187	CG2961	Ipod	Interaction partner of Dnmt2	X	39.8488	-1.43168	0.243004	-5.89159	3.825e-09	1.2666e-07
FBgn0085312	CG34283	CG34283	CG34283	3R	97.859	-1.41932	0.223323	-6.35543	2.07842e-10	8.65215e-09
FBgn0053725	CG33725	CG33725	CG33725	3L	4.27823	-1.41872	0.502119	-2.82546	0.00472128	0.0223019
FBgn0039585	CG1894	CG1894	CG1894	3R	103.024	-1.41651	0.114589	-12.3616	4.21583e-35	2.51283e-32
FBgn0004781	CG1327	Ccp84Ac	Ccp84Ac	3R	6.43491	-1.40846	0.382635	-3.68095	0.000232364	0.0019236
FBgn0051741	CG31741	CG31741	CG31741	2L	28.1859	-1.3902	0.209778	-6.62701	3.42565e-11	1.708e-09
FBgn0063923	CG1220	Kaz1-ORFB	Kaz1-ORFB	3L	1761.26	-1.38821	0.124291	-11.169	5.7826e-29	2.04939e-26
FBgn0036024	CG18180	CG18180	CG18180	3L	4380.95	-1.3746	0.178736	-7.6907	1.46331e-14	1.246e-12
FBgn0262363	CG43061	CG43061	CG43061	3R	148.645	-1.36142	0.24216	-5.62198	1.88783e-08	5.27013e-07
FBgn0053459	CG33459	CG33459	CG33459	2R	11.3268	-1.35775	0.39937	-3.39973	0.000674513	0.00460911
FBgn0023495	CG8823	Lip3	Lip3	3R	150.804	-1.35752	0.129627	-10.4725	1.15527e-25	3.0298e-23
FBgn0030477	CG15749	dmrt11E	doublesex-Mab related 11E	X	6.74494	-1.35304	0.344547	-3.927	8.60125e-05	0.000842331
FBgn0263842	CG43703	CG43703	CG43703	2L	13.039	-1.34929	0.261252	-5.1647	2.40826e-07	5.24576e-06
FBgn0035546	CG11345	CG11345	CG11345	3L	10.5104	-1.3433	0.32919	-4.08062	4.49148e-05	0.00048796
FBgn0053337	CG33337	CG33337	CG33337	3R	127.214	-1.31283	0.361605	-3.63057	0.000282794	0.00225977
FBgn0026384	CG9820	Or59a	Odorant receptor 59a	2R	12.7724	-1.29404	0.26738	-4.83972	1.30023e-06	2.3324e-05
FBgn0039290	CG13654	CG13654	CG13654	3R	517.242	-1.27095	0.0938381	-13.544	8.592e-42	1.02424e-38
FBgn0037677	CG12951	CG12951	CG12951	3R	3.87014	-1.26356	0.460935	-2.7413	0.00611964	0.0273227
FBgn0032663	CG15153	CG15153	CG15153	2L	15.2176	-1.2454	0.266981	-4.66475	3.0899e-06	4.94121e-05
FBgn0085465	CG34436	CG34436	CG34436	3R	44.2685	-1.24034	0.147438	-8.41262	4.00942e-17	4.6527e-15
FBgn0002564	CG6821	Lsp1gamma	Larval serum protein 1 gamma	3L	27.0468	-1.23807	0.188211	-6.5781	4.76484e-11	2.32273e-09
FBgn0023496	CG7279	Lip1	Lipase 1	2L	55.5726	-1.23748	0.14722	-8.40563	4.25585e-17	4.85277e-15
FBgn0263320	CG43401	CG43401	CG43401	2L	114.875	-1.23704	0.130518	-9.47789	2.59467e-21	5.31624e-19
FBgn0038301	CG6654	CG6654	CG6654	3R	450.148	-1.23514	0.0850697	-14.5191	9.16472e-48	1.71681e-44
FBgn0032631	CG15140	CG15140	CG15140	2L	12.2457	-1.22964	0.300814	-4.08771	4.35647e-05	0.000474078
FBgn0031654	CG8869	Jon25Bii	Jonah 25Bii	2L	3363.42	-1.18412	0.175801	-6.73556	1.63301e-11	8.36473e-10
FBgn0033874	CG6347	CG6347	CG6347	2R	7.93168	-1.18381	0.304079	-3.8931	9.89707e-05	0.000944353
FBgn0020377	CG8856	Sr-CII	Scavenger receptor class C%2C type II	2R	143.074	-1.16582	0.227007	-5.13563	2.81199e-07	6.02511e-06
FBgn0035667	CG10475	Jon65Ai	Jonah 65Ai	3L	2056.73	-1.16173	0.14831	-7.83311	4.75929e-15	4.27456e-13
FBgn0031762	CG9098	CG9098	CG9098	2L	248.93	-1.15567	0.195347	-5.91599	3.29884e-09	1.1007e-07
FBgn0050417	CG30417	CG30417	CG30417	2R	207.079	-1.14335	0.0855466	-13.3653	9.6479e-41	1.05427e-37
FBgn0052255	CG32255	Gr64f	Gustatory receptor 64f	3L	44.5038	-1.11299	0.141929	-7.84186	4.43936e-15	4.01471e-13
FBgn0001089	CG9092	Gal	beta galactosidase	2L	2221.34	-1.08374	0.113612	-9.53893	1.44317e-21	3.10233e-19
FBgn0259973	CG42483	Sfp79B	Seminal fluid protein 79	3L	77.2898	-1.0682	0.241962	-4.41473	1.01137e-05	0.000134777
FBgn0034880	CG5372	ItgalphaPS5	Integrin alphaPS5 subunit	2R	14.7153	-1.06759	0.220285	-4.8464	1.25721e-06	2.26765e-05
FBgn0086610	CG33342	CG33342	HDC15381	3R	8.12447	-1.06656	0.300375	-3.55075	0.000384142	0.00290332
FBgn0028853	CG15263	CG15263	CG15263	2L	324.914	-1.06089	0.186007	-5.7035	1.17375e-08	3.46653e-07
FBgn0051832	CG31832	CG31832	CG31832	2L	44.1721	-1.04859	0.213154	-4.9194	8.68117e-07	1.64029e-05
FBgn0259713	CG42367	CG42367	CG42367	2L	7.50771	-1.04537	0.352593	-2.96481	0.00302866	0.0158606
FBgn0036619	CG4784	Cpr72Ec	Cuticular protein 72Ec	3L	214.411	-1.04479	0.189347	-5.51787	3.43131e-08	9.05328e-07
FBgn0261363	CG42640	PPO3	Prophenoloxidase 3	2R	35.5616	-1.04111	0.172319	-6.04174	1.52458e-09	5.4545e-08
FBgn0261853	CG42782	CG42782	CG42782	2R	6672.84	-1.03909	0.109592	-9.4814	2.50891e-21	5.22213e-19
FBgn0038115	CG7966	CG7966	CG7966	3R	2286.14	-1.03826	0.204407	-5.0794	3.78621e-07	7.78191e-06
FBgn0039474	CG6283	CG6283	CG6283	3R	3601.32	-1.03265	0.117476	-8.79028	1.49183e-18	2.0811e-16
FBgn0051091	CG31091	CG31091	CG31091	3R	421.46	-1.02179	0.16031	-6.37386	1.84328e-10	7.79705e-09
FBgn0036250	CG17152	Ir68b	Ionotropic receptor 68b	3L	33.5641	-1.02066	0.156685	-6.51412	7.31182e-11	3.35244e-09
FBgn0054001	CG34001	CG34001	CG34001	3L	78.7495	-1.02013	0.147823	-6.901	5.16372e-12	2.90609e-10
FBgn0265317	CG44290	CG44290	CG44290	3R	9.59018	-1.0182	0.280271	-3.63292	0.000280233	0.00224478
FBgn0039028	CG13840	CG13840	CG13840	3R	13.4691	-1.0172	0.244481	-4.16064	3.17357e-05	0.00035968
FBgn0020906	CG8867	Jon25Bi	Jonah 25Bi	2L	7641.97	-1.01627	0.158814	-6.39911	1.5629e-10	6.71943e-09
FBgn0035468	CG14979	Gr63a	Gustatory receptor 63a	3L	11.779	-1.00541	0.366117	-2.74614	0.00603015	0.0269875
FBgn0038967	CG13847	CG13847	CG13847	3R	31.4505	-1.00445	0.302622	-3.31917	0.000902869	0.00584946
FBgn0261817	CG42759	CG42759	CG42759	3R	20.4697	-1.00412	0.203578	-4.93234	8.12491e-07	1.54633e-05
FBgn0267043	CG45487	CG45487	CG45487	X	4.70211	-0.987985	0.390315	-2.53125	0.0113658	0.0447162
FBgn0001253	CG32356	ImpE1	Ecdysone-inducible gene E1	3L	20.6174	-0.978102	0.285042	-3.43143	0.000600398	0.00420119
FBgn0037204	CG11131	CG11131	CG11131	3L	153.467	-0.976315	0.0966188	-10.1048	5.25925e-24	1.2539e-21
FBgn0033422	CG12931	Or45b	Odorant receptor 45b	2R	22.7282	-0.966642	0.176221	-5.4854	4.12527e-08	1.07544e-06
FBgn0030098	CG12057	CG12057	CG12057	X	3349.66	-0.954271	0.160885	-5.93139	3.00388e-09	1.01e-07
FBgn0010358	CG12351	deltaTry	deltaTrypsin	2R	35.3882	-0.947738	0.182141	-5.20333	1.95746e-07	4.38773e-06
FBgn0036716	CG13728	CG13728	CG13728	3L	10.1093	-0.94691	0.306585	-3.08857	0.00201122	0.0113335
FBgn0039795	CG1342	Spn100A	Serpin 100A	3R	6.95868	-0.944929	0.334496	-2.82494	0.00472898	0.0223303
FBgn0036468	CG13461	CG13461	CG13461	3L	18.6928	-0.943111	0.211852	-4.45174	8.51753e-06	0.000116587
FBgn0036873	CG18294	CG18294	CG18294	3L	21.657	-0.939094	0.194003	-4.84062	1.29432e-06	2.32817e-05
FBgn0036044	CG14168	Zasp67	Zasp67	3L	61.4223	-0.922342	0.315265	-2.92561	0.00343783	0.0174392
FBgn0039108	CG10232	CG10232	CG10232	3R	26.4924	-0.918307	0.17198	-5.33962	9.31392e-08	2.2006e-06
FBgn0261803	CG42749	CG42749	CG42749	X	24.06	-0.917295	0.16734	-5.48162	4.2144e-08	1.0965e-06
FBgn0035257	CG12011	CG12011	CG12011	3L	5.22391	-0.906444	0.348552	-2.6006	0.00930614	0.038016
FBgn0020506	CG8221	Amyrel	Amyrel	2R	269.006	-0.906374	0.333061	-2.72134	0.00650176	0.0286677
FBgn0085420	CG34391	CG34391	CG34391	3L	187.115	-0.90587	0.10755	-8.42275	3.67737e-17	4.30547e-15
FBgn0039436	CG6478	TwdlB	TweedleB	3R	6.86458	-0.901489	0.307857	-2.92827	0.00340854	0.0173345
FBgn0036640	CG4118	nxf2	nuclear RNA export factor 2	3L	434.295	-0.891192	0.0885651	-10.0626	8.08601e-24	1.86021e-21
FBgn0035619	CG10592	CG10592	CG10592	3L	1204.21	-0.883662	0.155489	-5.6831	1.32272e-08	3.86299e-07
FBgn0038083	CG5999	CG5999	CG5999	3R	140.206	-0.880452	0.130304	-6.75689	1.40985e-11	7.36548e-10
FBgn0039761	CG18404	CG18404	CG18404	3R	1840.79	-0.879471	0.092132	-9.54577	1.35098e-21	2.95257e-19
FBgn0031373	CG15358	CG15358	CG15358	2L	410.388	-0.870395	0.0810159	-10.7435	6.35801e-27	1.85272e-24
FBgn0020429	CG7234	GluRIIB	Glutamate receptor IIB	2L	55.9732	-0.861194	0.141779	-6.07422	1.24594e-09	4.53833e-08
FBgn0053289	CG33289	ppk5	pickpocket 5	3L	10.6755	-0.859155	0.270387	-3.1775	0.0014855	0.00878238
FBgn0036362	CG10725	CG10725	CG10725	3L	34.5103	-0.857863	0.218664	-3.9232	8.73812e-05	0.000853187
FBgn0000594	CG17148	Est-P	Esterase P	3L	64.5304	-0.857236	0.120633	-7.10615	1.19324e-12	7.34596e-11
FBgn0034475	CG13874	Obp56h	Odorant-binding protein 56h	2R	102.375	-0.855182	0.147221	-5.80884	6.29088e-09	1.98299e-07
FBgn0035780	CG18417	CG18417	CG18417	3L	302.194	-0.839775	0.196175	-4.28074	1.86274e-05	0.000229354
FBgn0004898	CG11922	fd96Cb	forkhead domain 96Cb	3R	14.2924	-0.838878	0.232675	-3.60536	0.000311715	0.00244908
FBgn0263326	CG43407	CG43407	CG43407	3L	55.9462	-0.837577	0.140278	-5.97085	2.36025e-09	8.20953e-08
FBgn0259215	CG42315	Ir93a	Ionotropic receptor 93a	3R	27.3569	-0.834207	0.154193	-5.41014	6.29738e-08	1.55513e-06
FBgn0265266	CG13639	CG13639	CG13639	3R	149.738	-0.832276	0.0982611	-8.47004	2.45306e-17	2.9511e-15
FBgn0037449	CG15185	CG15185	CG15185	3R	89.6002	-0.830711	0.12791	-6.4945	8.33096e-11	3.78007e-09
FBgn0263763	CG43680	CG43680	CG43680	3L	326.384	-0.829599	0.176282	-4.70609	2.52509e-06	4.15452e-05
FBgn0034906	CG13561	CG13561	CG13561	2R	12.9306	-0.828568	0.221063	-3.74811	0.000178172	0.00154522
FBgn0035787	CG8543	CG8543	CG8543	3L	11.7273	-0.814653	0.25122	-3.24279	0.00118367	0.00730468
FBgn0035666	CG6580	Jon65Aii	Jonah 65Aii	3L	805.718	-0.813424	0.183493	-4.43299	9.29337e-06	0.000125504
FBgn0035949	CG13314	CG13314	CG13314	3L	70.6509	-0.807595	0.12404	-6.51077	7.47646e-11	3.41599e-09
FBgn0038859	CG17284	Obp93a	Odorant-binding protein 93a	3R	21.7868	-0.807493	0.183246	-4.4066	1.05004e-05	0.000139364
FBgn0033867	CG13338	Cpr50Ca	Cuticular protein 50Ca	2R	53.1623	-0.804965	0.168743	-4.77037	1.83885e-06	3.1479e-05
FBgn0030103	CG12665	Obp8a	Odorant-binding protein 8a	X	183.068	-0.802669	0.124409	-6.45187	1.10478e-10	4.87777e-09
FBgn0039685	CG7592	Obp99b	Odorant-binding protein 99b	3R	1234.26	-0.797609	0.162067	-4.92149	8.58872e-07	1.62516e-05
FBgn0029707	CG12688	CG12688	CG12688	X	13.2884	-0.796878	0.219532	-3.62989	0.000283541	0.00226435
FBgn0265423	CG44335	CG44335	CG44335	3R	67.4551	-0.796731	0.116715	-6.82628	8.71458e-12	4.72208e-10
FBgn0031111	CG15457	Obp19c	Odorant-binding protein 19c	X	18.9418	-0.796678	0.248406	-3.20716	0.00134051	0.00807074
FBgn0000355	CG6519	Cp15	Chorion protein 15	3L	59.4064	-0.796499	0.232537	-3.42526	0.000614208	0.00426143
FBgn0028948	CG15253	CG15253	CG15253	2L	32.865	-0.796045	0.171268	-4.64795	3.35243e-06	5.32209e-05
FBgn0263831	CG10670	Gen	XPG-like endonuclease	3L	86.054	-0.790259	0.099252	-7.96215	1.69078e-15	1.59505e-13
FBgn0034457	CG15122	Ir56c	Ionotropic receptor 56c	2R	6.2686	-0.788811	0.315674	-2.49881	0.0124611	0.0477225
FBgn0032749	CG10493	Phlpp	PH domain leucine-rich repeat protein phosphatase	2L	41.7442	-0.788167	0.126313	-6.23981	4.38115e-10	1.73565e-08
FBgn0086356	CG13345	tum	tumbleweed	2R	257.017	-0.787557	0.0838394	-9.39364	5.79623e-21	1.13442e-18
FBgn0262980	CG43288	CG43288	CG43288	X	49.6999	-0.785268	0.138423	-5.67295	1.40356e-08	4.07187e-07
FBgn0262099	CG42852	CG42852	CG42852	3L	3988.56	-0.783276	0.103848	-7.54255	4.60886e-14	3.66279e-12
FBgn0034768	CG13518	Obp58b	Odorant-binding protein 58b	2R	9.22795	-0.780442	0.275444	-2.8334	0.0046056	0.0218975
FBgn0085219	CG34190	CG34190	CG34190	2R	7.58452	-0.779309	0.310555	-2.50941	0.0120933	0.0466895
FBgn0014454	CG7216	Acp1	Adult cuticle protein 1	2L	19.8109	-0.778525	0.310504	-2.5073	0.0121659	0.0469209
FBgn0053669	CG33669	CG33669	CG33669	X	32.8349	-0.777799	0.227471	-3.41933	0.000627746	0.00434616
FBgn0013725	CG10108	phyl	phyllopod	2R	293.782	-0.776994	0.0940924	-8.25777	1.48415e-16	1.59522e-14
FBgn0044817	CG32616	Ste12DOR	Stellate 12D orphon	X	21.3145	-0.771622	0.230854	-3.34246	0.000830381	0.00546356
FBgn0052751	CG32751	CG32751	CG32751	X	106.705	-0.767679	0.19712	-3.89448	9.84098e-05	0.000941246
FBgn0035486	CG14987	Gr64d	Gustatory receptor 64d	3L	42.7106	-0.764704	0.131829	-5.80072	6.60299e-09	2.06155e-07
FBgn0038414	CG6901	CG6901	CG6901	3R	140.492	-0.757146	0.191105	-3.96194	7.43427e-05	0.000744734
FBgn0041247	CG13787	Gr28a	Gustatory receptor 28a	2L	11.1556	-0.755555	0.287644	-2.6267	0.00862163	0.0359134
FBgn0033508	CG12905	Obp46a	Odorant-binding protein 46a	2R	11.7723	-0.754317	0.227726	-3.31239	0.000925036	0.00596489
FBgn0035280	CG13935	Cpr62Bb	Cuticular protein 62Bb	3L	319.202	-0.753745	0.0624061	-12.0781	1.37914e-33	6.95564e-31
FBgn0035620	CG5150	CG5150	CG5150	3L	961.223	-0.748591	0.181435	-4.12593	3.69233e-05	0.000408587
FBgn0030221	CG9807	Rab9Db	Rab at 9Db	X	9.18731	-0.746402	0.257801	-2.89526	0.00378844	0.018796
FBgn0014464	CG33962	Cp7Fa	Chorion protein a at 7F	X	13.5415	-0.74557	0.23415	-3.18416	0.00145177	0.0086336
FBgn0001150	CG7952	gt	giant	X	80.2276	-0.740333	0.107994	-6.85529	7.11682e-12	3.92113e-10
FBgn0003356	CG31034	Jon99Cii	Jonah 99Cii	3R	26526.9	-0.725507	0.0949367	-7.64201	2.13853e-14	1.78615e-12
FBgn0052208	CG32208	825-Oak	825-Oak	3L	30.5255	-0.725501	0.162583	-4.46235	8.10663e-06	0.000112133
FBgn0038067	CG11598	CG11598	CG11598	3R	1395.18	-0.723073	0.0795666	-9.08765	1.01205e-19	1.63839e-17
FBgn0037618	CG11762	CG11762	CG11762	3R	29.5779	-0.721584	0.186651	-3.86596	0.000110652	0.00104162
FBgn0034022	CG12964	CG12964	CG12964	2R	18.6795	-0.720674	0.193556	-3.72334	0.000196605	0.00167844
FBgn0265833	CG44622	CG44622	CG44622	2R	12.9599	-0.716083	0.223136	-3.20917	0.00133118	0.00802562
FBgn0085261	CG34232	CG34232	CG34232	2R	385.279	-0.714056	0.112915	-6.32384	2.55137e-10	1.03561e-08
FBgn0259140	CG42255	CG42255	CG42255	3L	69.7251	-0.712778	0.174045	-4.09537	4.21488e-05	0.000460966
FBgn0029681	CG15239	CG15239	CG15239	X	42.6757	-0.709973	0.200232	-3.54574	0.000391507	0.0029454
FBgn0033730	CG8511	Cpr49Ag	Cuticular protein 49Ag	2R	18.6746	-0.707556	0.194223	-3.64301	0.000269472	0.00217314
FBgn0051898	CG31898	CG31898	CG31898	2L	51.635	-0.706152	0.185716	-3.80232	0.000143348	0.00128836
FBgn0003372	CG3047	Sgs1	Salivary gland secretion 1	2L	16.442	-0.705525	0.21812	-3.23457	0.00121824	0.00747185
FBgn0031608	CG15435	CG15435	CG15435	2L	241.168	-0.705051	0.065308	-10.7958	3.60403e-27	1.07408e-24
FBgn0041249	CG31932	Gr22f	Gustatory receptor 22f	2L	31.9138	-0.701862	0.216404	-3.2433	0.00118154	0.00730468
FBgn0039832	CG15563	CG15563	CG15563	3R	24.2153	-0.701498	0.16475	-4.25794	2.06316e-05	0.000250039
FBgn0065108	CG34059	ppk16	pickpocket 16	2L	13.4838	-0.699944	0.213887	-3.27249	0.00106604	0.00672064
FBgn0040725	CG13946	CG13946	CG13946	2L	536.798	-0.698109	0.0925739	-7.5411	4.66036e-14	3.68141e-12
FBgn0050074	CG30074	Obp50d	Odorant-binding protein 50d	2R	23.2636	-0.696565	0.161492	-4.31332	1.60821e-05	0.000202924
FBgn0264979	CG4267	CG4267	CG4267	2L	511.616	-0.695038	0.056761	-12.245	1.78676e-34	9.37191e-32
FBgn0033308	CG8736	CG8736	CG8736	2R	15.5688	-0.691504	0.243746	-2.83699	0.00455412	0.0217236
FBgn0031389	CG4259	CG4259	CG4259	2L	166.76	-0.689755	0.15656	-4.4057	1.05443e-05	0.000139664
FBgn0053109	CG33109	CG33109	CG33109	3R	1113.49	-0.687069	0.122918	-5.58965	2.27534e-08	6.20301e-07
FBgn0040601	CG13643	CG13643	CG13643	3R	61.8314	-0.683389	0.131767	-5.18634	2.14469e-07	4.7586e-06
FBgn0038889	CG7922	CG7922	CG7922	3R	1137.25	-0.669188	0.0700933	-9.5471	1.33371e-21	2.95257e-19
FBgn0265455	CG44355	CG44355	CG44355	3L	52.6693	-0.66782	0.189817	-3.51824	0.00043442	0.00319851
FBgn0050289	CG30289	CG30289	CG30289	2R	13.6161	-0.667139	0.227051	-2.93828	0.00330043	0.0168925
FBgn0023096	CG15148	btv	beethoven	2L	137.949	-0.662152	0.12508	-5.29381	1.19792e-07	2.78516e-06
FBgn0052819	CG32819	CG32819	CG32819	X	390.847	-0.650407	0.0607564	-10.7052	9.62605e-27	2.68567e-24
FBgn0067312	CG33320	CheB38a	Chemosensory protein B 38a	2L	17.3139	-0.648227	0.196379	-3.30089	0.000963776	0.00616789
FBgn0004414	CG14560	msopa	male-specific opa containing gene	3L	2174.57	-0.647026	0.156831	-4.12563	3.69716e-05	0.000408777
FBgn0262005	CG42823	CG42823	CG42823	3R	17.354	-0.646531	0.236289	-2.73619	0.00621549	0.0276847
FBgn0053926	CG33926	CG33926	CG33926	3L	287.64	-0.640673	0.197725	-3.24022	0.00119436	0.00736324
FBgn0037724	CG9434	Fst	Frost	3R	844.53	-0.63861	0.181033	-3.52758	0.000419379	0.00310872
FBgn0036597	CG4962	CG4962	CG4962	3L	95.4559	-0.638046	0.163842	-3.89427	9.84961e-05	0.000941385
FBgn0033526	CG12892	Caf1-105	Caf1-105	2R	366.103	-0.636277	0.0582065	-10.9314	8.15985e-28	2.54762e-25
FBgn0264364	CG43816	CG43816	CG43816	2L	89.3001	-0.634978	0.110053	-5.76973	7.93988e-09	2.43831e-07
FBgn0039472	CG17192	CG17192	CG17192	3R	1375.2	-0.634802	0.160619	-3.95222	7.74294e-05	0.000771528
FBgn0085285	CG34256	CG34256	CG34256	3L	172.483	-0.633053	0.0867658	-7.29612	2.96192e-13	2.05501e-11
FBgn0261579	CG42689	CG42689	CG42689	3L	54.6148	-0.631448	0.14118	-4.47266	7.72526e-06	0.000107767
FBgn0266084	CG42610	Fhos	Formin homology 2 domain containing ortholog	3L	8576.44	-0.63078	0.178666	-3.5305	0.000414771	0.00307978
FBgn0003357	CG31362	Jon99Ciii	Jonah 99Ciii	3R	22006.1	-0.628933	0.0982787	-6.39948	1.55902e-10	6.71943e-09
FBgn0265199	CG44259	CG44259	CG44259	3R	47.7793	-0.624184	0.135767	-4.59746	4.27671e-06	6.521e-05
FBgn0038568	CG14315	CG14315	CG14315	3R	41.7636	-0.621115	0.12955	-4.79439	1.63169e-06	2.83771e-05
FBgn0259954	CG42464	CG42464	CG42464	2L	36.1425	-0.619721	0.147604	-4.19853	2.68654e-05	0.00031231
FBgn0003277	CG1554	RpII215	RNA polymerase II 215kD subunit	X	1323.08	-0.617774	0.0816077	-7.57005	3.73079e-14	3.01987e-12
FBgn0034565	CG15650	CG15650	CG15650	2R	9.20784	-0.614081	0.247129	-2.48486	0.0129601	0.0492598
FBgn0039435	CG14240	TwdlP	TweedleP	3R	47.2135	-0.604022	0.136549	-4.42349	9.71188e-06	0.00013025
FBgn0038850	CG17279	CG17279	CG17279	3R	26.4157	-0.602965	0.195813	-3.07929	0.00207493	0.0116558
FBgn0046697	CG40440	Ppr-Y	Ppr-Y	YHet	78.0731	-0.602033	0.0952708	-6.31918	2.6296e-10	1.06098e-08
FBgn0053965	CG33965	CG33965	CG33965	3L	137.301	-0.596266	0.106062	-5.62188	1.88893e-08	5.27013e-07
FBgn0031550	CG8853	Che-13	Che-13 ortholog (C. elegans)	2L	52.4898	-0.596233	0.127009	-4.69443	2.67354e-06	4.34426e-05
FBgn0000047	CG5178	Act88F	Actin 88F	3R	3450.03	-0.595036	0.237924	-2.50095	0.012386	0.0474891
FBgn0263401	CG43447	CG43447	CG43447	3R	47.8652	-0.594479	0.151645	-3.9202	8.84758e-05	0.000861309
FBgn0035216	CG9168	CG9168	CG9168	3L	391.093	-0.593766	0.0966235	-6.14515	7.98874e-10	3.01892e-08
FBgn0030311	CG11699	CG11699	CG11699	X	493.198	-0.593657	0.0716796	-8.28209	1.21032e-16	1.31165e-14
FBgn0031471	CG3117	CG3117	CG3117	2L	30.3575	-0.593615	0.150191	-3.9524	7.73728e-05	0.000771528
FBgn0085241	CG34212	CG34212	CG34212	2R	4476.1	-0.591867	0.0849295	-6.96892	3.19373e-12	1.85307e-10
FBgn0037005	CG5078	CG5078	CG5078	3L	56.9498	-0.590997	0.129193	-4.57451	4.77339e-06	7.14538e-05
FBgn0045476	CG32258	Gr64e	Gustatory receptor 64e	3L	28.4651	-0.590616	0.154292	-3.82791	0.000129238	0.00117933
FBgn0050280	CG30280	CG30280	CG30280	2R	39.2945	-0.59013	0.179676	-3.28442	0.00102193	0.00647055
FBgn0033980	CG10245	Cyp6a20	Cyp6a20	2R	2326.04	-0.588057	0.0634762	-9.2642	1.9654e-20	3.53045e-18
FBgn0051028	CG31028	CG31028	CG31028	3R	58.6294	-0.582513	0.127316	-4.57534	4.75438e-06	7.12505e-05
FBgn0259957	CG42467	CG42467	CG42467	2L	115.244	-0.581934	0.128883	-4.51522	6.32506e-06	9.07445e-05
FBgn0038886	CG6475	CG6475	CG6475	3R	22.033	-0.581572	0.179899	-3.23277	0.00122598	0.00751226
FBgn0051053	CG31053	CG31053	CG31053	3R	42.9591	-0.581281	0.138647	-4.19253	2.75864e-05	0.000318995
FBgn0033072	CG17994	CG17994	CG17994	2R	24.5743	-0.581092	0.151479	-3.83611	0.000124998	0.00114542
FBgn0039386	CG5948	CG5948	CG5948	3R	47.8484	-0.575742	0.196757	-2.92615	0.00343184	0.0174155
FBgn0039784	CG9698	CG9698	CG9698	3R	57.9755	-0.573133	0.110441	-5.18949	2.10869e-07	4.7026e-06
FBgn0039053	CG6738	CG6738	CG6738	3R	15.8244	-0.570201	0.213299	-2.67324	0.0075122	0.032108
FBgn0028534	CG7916	CG7916	CG7916	2L	6393.12	-0.569181	0.0803593	-7.08295	1.41119e-12	8.48851e-11
FBgn0019928	CG4812	Ser8	Ser8	2R	1035.42	-0.565878	0.119418	-4.73862	2.15179e-06	3.63147e-05
FBgn0031277	CG13947	CG13947	CG13947	2L	5884.58	-0.564197	0.19716	-2.86162	0.00421482	0.0204775
FBgn0034253	CG10936	CG10936	CG10936	2R	145.838	-0.563993	0.0814411	-6.92515	4.355e-12	2.48292e-10
FBgn0264295	CG43773	CG43773	CG43773	2L	49.2065	-0.559367	0.173896	-3.21667	0.00129686	0.00786207
FBgn0038880	CG10823	SIFaR	SIFamide receptor	3R	81.7124	-0.559241	0.105674	-5.29214	1.20891e-07	2.80573e-06
FBgn0032067	CG9465	CG9465	CG9465	2L	77.1175	-0.555365	0.163236	-3.40223	0.000668394	0.00457684
FBgn0031034	CG14205	CG14205	CG14205	X	173.634	-0.554489	0.154834	-3.58119	0.000342033	0.00263209
FBgn0263325	CG43406	CG43406	CG43406	2L	26.3713	-0.553874	0.175029	-3.16447	0.00155367	0.00910398
FBgn0033354	CG13745	FANCI	Fanconi anemia complementation group I homologue	2R	196.937	-0.552936	0.140976	-3.92221	8.7741e-05	0.000856062
FBgn0040060	CG6457	yip7	yippee interacting protein 7	3L	25964.9	-0.552275	0.0925563	-5.96691	2.41793e-09	8.38792e-08
FBgn0053238	CG33238	Ste:CG33238	Ste:CG33238	X	23.5554	-0.550172	0.210896	-2.60874	0.00908771	0.0373192
FBgn0036527	CG7304	CG7304	CG7304	3L	198.712	-0.545843	0.088196	-6.18898	6.05536e-10	2.33541e-08
FBgn0040958	CG31893	Peritrophin-15b	Peritrophin-15b	2L	52.6464	-0.544561	0.118484	-4.59607	4.30543e-06	6.55716e-05
FBgn0039378	CG5878	alpha4GT2	alpha4GT2	3R	210.35	-0.538677	0.0614774	-8.76219	1.91496e-18	2.64325e-16
FBgn0261061	CG42609	Sfp96F	Seminal fluid protein 96F	3R	1070.43	-0.536877	0.113758	-4.71948	2.36447e-06	3.91481e-05
FBgn0011802	CG6539	Gem3	Gemin3	3L	613.119	-0.535512	0.151835	-3.52694	0.000420396	0.00311273
FBgn0047334	CG33943	BG642312	BG642312	3L	13161.1	-0.534907	0.091799	-5.82694	5.64539e-09	1.80556e-07
FBgn0039298	CG11853	to	takeout	3R	2456.26	-0.534817	0.135962	-3.93357	8.36945e-05	0.000824557
FBgn0032315	CG14069	CG14069	CG14069	2L	42.97	-0.531743	0.132844	-4.00278	6.26036e-05	0.000644872
FBgn0052668	CG32668	CG32668	CG32668	X	27.8369	-0.528652	0.16455	-3.21272	0.00131484	0.0079381
FBgn0028931	CG16863	CG16863	CG16863	2L	81.6001	-0.527258	0.0911993	-5.78137	7.40927e-09	2.29687e-07
FBgn0034838	CG12782	CG12782	CG12782	2R	415.15	-0.5264	0.0715814	-7.35386	1.92565e-13	1.37234e-11
FBgn0030937	CG15042	CG15042	CG15042	X	41.6012	-0.522723	0.126742	-4.12431	3.71852e-05	0.000410791
FBgn0262854	CG43218	CG43218	CG43218	3L	29.7278	-0.522711	0.174797	-2.99038	0.00278628	0.0148462
FBgn0030773	CG9676	CG9676	CG9676	X	1882.2	-0.522191	0.141791	-3.68282	0.000230664	0.00191315
FBgn0052499	CG32499	Cda4	Chitin deacetylase-like 4	X	38.4223	-0.51875	0.134256	-3.86388	0.0001116	0.0010498
FBgn0030028	CG10965	Corp	Companion of reaper	X	39.7756	-0.518105	0.167197	-3.09878	0.00194322	0.0110248
FBgn0263132	CG43374	Cht6	Cht6	X	77.1519	-0.516314	0.123389	-4.18445	2.85854e-05	0.000328807
FBgn0002842	CG11308	sa	spermatocyte arrest	3L	243.017	-0.510235	0.0635598	-8.02764	9.93619e-16	9.72338e-14
FBgn0011774	CG5247	Irbp	Inverted repeat-binding protein	3R	279.829	-0.50888	0.0714503	-7.12215	1.0626e-12	6.60372e-11
FBgn0030981	CG14191	CG14191	CG14191	X	96.7332	-0.506151	0.126055	-4.01532	5.93653e-05	0.000615382
FBgn0038878	CG3301	CG3301	CG3301	3R	2055.89	-0.50356	0.18441	-2.73066	0.00632078	0.0280163
FBgn0039291	CG13663	CG13663	CG13663	3R	317.433	-0.503194	0.104936	-4.79527	1.62458e-06	2.83285e-05
FBgn0031490	CG17264	CG17264	CG17264	2L	181.284	-0.501164	0.0912155	-5.49429	3.92278e-08	1.02673e-06
FBgn0035255	CG7980	RabX5	RabX5	3L	16.7888	-0.500752	0.201908	-2.4801	0.0131344	0.0498068
FBgn0267046	CG45490	CG45490	CG45490	X	71.653	-0.497684	0.120007	-4.14711	3.36702e-05	0.000378012
FBgn0259961	CG42471	CG42471	CG42471	2L	306.847	-0.497538	0.0866836	-5.73971	9.48393e-09	2.84785e-07
FBgn0028949	CG15254	CG15254	CG15254	2L	196.093	-0.495786	0.100392	-4.93851	7.87221e-07	1.50259e-05
FBgn0004511	CG9355	dy	dusky	X	21.5706	-0.494904	0.191297	-2.5871	0.00967874	0.0392083
FBgn0031248	CG11912	CG11912	CG11912	2L	319.218	-0.493127	0.109203	-4.51571	6.3105e-06	9.07392e-05
FBgn0031080	CG12655	CG12655	CG12655	X	204.018	-0.492861	0.0721694	-6.82922	8.53773e-12	4.65449e-10
FBgn0029856	CG11700	CG11700	CG11700	X	1485.6	-0.492717	0.0891568	-5.52641	3.26847e-08	8.67599e-07
FBgn0032281	CG17107	CG17107	CG17107	2L	64.2619	-0.491937	0.118869	-4.13849	3.49601e-05	0.000389161
FBgn0264342	CG43798	CG43798	CG43798	2L	144.392	-0.491923	0.0873025	-5.6347	1.75367e-08	4.97747e-07
FBgn0263777	CG43694	CG43694	CG43694	3R	69.8034	-0.490297	0.103901	-4.7189	2.37119e-06	3.91865e-05
FBgn0260487	CG42534	CG42534	CG42534	3R	76.1189	-0.489314	0.130771	-3.74177	0.000182729	0.00157952
FBgn0039471	CG6295	CG6295	CG6295	3R	9782.92	-0.486426	0.0963485	-5.04861	4.45036e-07	9.03368e-06
FBgn0033540	CG11887	Elp2	Elongator complex protein 2	2R	367.785	-0.483769	0.0739873	-6.53854	6.21217e-11	2.9408e-09
FBgn0035868	CG7194	CG7194	CG7194	3L	159.254	-0.483517	0.110948	-4.35807	1.31217e-05	0.000169022
FBgn0263597	CG43619	Acp98AB	Accessory gland protein 98AB	3R	6064.15	-0.480901	0.0957167	-5.02422	5.05494e-07	1.00738e-05
FBgn0003023	CG12743	otu	ovarian tumor	X	32.6275	-0.480579	0.165694	-2.9004	0.00372686	0.0185748
FBgn0036678	CG11905	CG11905	CG11905	3L	69.1992	-0.478754	0.114502	-4.1812	2.8998e-05	0.000332678
FBgn0033558	CG12344	CG12344	CG12344	2R	243.159	-0.47863	0.0664405	-7.20388	5.85212e-13	3.85623e-11
FBgn0029590	CG14811	CG14811	CG14811	X	46.2979	-0.478458	0.126849	-3.77187	0.000162026	0.00142882
FBgn0034807	CG9897	CG9897	CG9897	2R	57.1943	-0.477913	0.12158	-3.93086	8.46437e-05	0.000832034
FBgn0039937	CG11152	fd102C	forkhead domain 102C	4	31.8529	-0.474724	0.140567	-3.37722	0.000732231	0.0049468
FBgn0262478	CG43068	CG43068	CG43068	2R	435.443	-0.474325	0.0658224	-7.20613	5.75637e-13	3.81229e-11
FBgn0000303	CG12345	Cha	Choline acetyltransferase	3R	415.579	-0.473377	0.0759779	-6.23046	4.6507e-10	1.83137e-08
FBgn0038795	CG4335	CG4335	CG4335	3R	331.709	-0.473094	0.0818538	-5.77975	7.48121e-09	2.31371e-07
FBgn0031249	CG11911	CG11911	CG11911	2L	3157.92	-0.472167	0.104316	-4.52633	6.0017e-06	8.68656e-05
FBgn0264377	CG43829	CG43829	CG43829	2R	45.0059	-0.471025	0.160181	-2.94057	0.00327604	0.0168202
FBgn0037782	CG12813	Npc2d	Niemann-Pick type C-2d	3R	676.547	-0.470277	0.0752692	-6.24793	4.15917e-10	1.65773e-08
FBgn0261990	CG42808	CG42808	CG42808	2R	2543.59	-0.468803	0.0627504	-7.47091	7.96429e-14	5.96776e-12
FBgn0053236	CG33236	Ste:CG33236	Ste:CG33236	X	43.838	-0.468522	0.152044	-3.08149	0.00205964	0.0115815
FBgn0039719	CG15515	CG15515	CG15515	3R	98.2431	-0.465516	0.12849	-3.62296	0.000291249	0.00231604
FBgn0030048	CG12112	CG12112	CG12112	X	123.04	-0.463217	0.0994357	-4.65845	3.18597e-06	5.08244e-05
FBgn0038918	CG6690	CG6690	CG6690	3R	877.743	-0.463135	0.0580699	-7.97548	1.51795e-15	1.45291e-13
FBgn0262621	CG43145	CG43145	CG43145	2L	165.696	-0.46222	0.125127	-3.69401	0.000220749	0.00184375
FBgn0040502	CG8343	CG8343	CG8343	2R	3955.16	-0.460355	0.153771	-2.99377	0.00275553	0.0147063
FBgn0034154	CG5267	CG5267	CG5267	2R	209.313	-0.459448	0.0871	-5.27495	1.32794e-07	3.07113e-06
FBgn0039678	CG18111	Obp99a	Odorant-binding protein 99a	3R	1591.58	-0.459365	0.0765828	-5.99828	1.99421e-09	6.99199e-08
FBgn0030594	CG9509	CG9509	CG9509	X	3281.48	-0.459002	0.0632178	-7.26064	3.8525e-13	2.6175e-11
FBgn0030347	CG15739	CG15739	CG15739	X	580.207	-0.4587	0.0588126	-7.79935	6.22247e-15	5.47619e-13
FBgn0033926	CG12505	Arc1	Activity-regulated cytoskeleton associated protein 1	2R	11579.1	-0.457954	0.0949768	-4.82174	1.4231e-06	2.53394e-05
FBgn0027107	CG17063	Inx6	Innexin 6	X	68.185	-0.456938	0.0985012	-4.63891	3.5025e-06	5.5469e-05
FBgn0003358	CG31039	Jon99Ci	Jonah 99Ci	3R	4553.94	-0.45661	0.101051	-4.51859	6.22539e-06	8.97072e-05
FBgn0030495	CG11816	CG11816	CG11816	X	59.3453	-0.455747	0.136582	-3.33681	0.000847445	0.00554749
FBgn0034195	CG10956	Spn53F	Serpin 53F	2R	85.6745	-0.455736	0.108687	-4.1931	2.75172e-05	0.000318757
FBgn0260869	CG42579	CG42579	CG42579	X	35.7233	-0.454839	0.135336	-3.36081	0.000777135	0.00518604
FBgn0030073	CG10962	CG10962	CG10962	X	127.996	-0.453998	0.0976504	-4.64922	3.33196e-06	5.296e-05
FBgn0031906	CG5160	CG5160	CG5160	2L	102.574	-0.450697	0.082837	-5.44077	5.30505e-08	1.33779e-06
FBgn0054003	CG34003	NimB3	Nimrod B3	2L	141.911	-0.449951	0.0886897	-5.07331	3.90949e-07	8.01019e-06
FBgn0035644	CG10489	Pole2	Pole2	3L	116.818	-0.448087	0.122477	-3.65853	0.000253665	0.00205836
FBgn0026395	CG9880	Or23a	Odorant receptor 23a	2L	60.1343	-0.447254	0.12363	-3.61769	0.000297241	0.00235654
FBgn0032265	CG18301	CG18301	CG18301	2L	941.866	-0.446876	0.0830773	-5.37904	7.48846e-08	1.80508e-06
FBgn0259951	CG42461	Sfp24Ba	Seminal fluid protein 24Ba	2L	945.169	-0.446282	0.116639	-3.82617	0.000130151	0.00118684
FBgn0266364	CG45012	CG45012	CG45012	2L	50.9698	-0.44445	0.122	-3.64303	0.000269443	0.00217314
FBgn0036836	CG11619	CG11619	CG11619	3L	186.001	-0.44383	0.12854	-3.45287	0.000554662	0.00394002
FBgn0031276	CG12506	CG12506	CG12506	2L	1186.71	-0.443758	0.069621	-6.3739	1.84275e-10	7.79705e-09
FBgn0262170	CG42878	CG42878	CG42878	2R	48.0376	-0.443273	0.132479	-3.34598	0.00081992	0.0054137
FBgn0033740	CG8828	dgt5	dim gamma-tubulin 5	2R	71.6327	-0.442488	0.112015	-3.95026	7.80665e-05	0.000776107
FBgn0038790	CG5097	MtnC	Metallothionein C	3R	2435.63	-0.442129	0.0936506	-4.72105	2.34627e-06	3.89451e-05
FBgn0015270	CG3041	Orc2	Origin recognition complex subunit 2	3R	46.5104	-0.440633	0.117319	-3.75584	0.000172763	0.00150828
FBgn0036831	CG6839	CG6839	CG6839	3L	138.208	-0.439554	0.148215	-2.96566	0.00302034	0.0158233
FBgn0025613	CG3081	CG3081	CG3081	X	185.739	-0.439181	0.0726359	-6.04634	1.4817e-09	5.32315e-08
FBgn0263094	CG43362	CG43362	CG43362	2L	25.4225	-0.437931	0.162597	-2.69335	0.0070737	0.0306328
FBgn0034784	CG9826	CG9826	CG9826	2R	81.2092	-0.437911	0.173895	-2.51826	0.0117937	0.0458906
FBgn0032772	CG17350	CG17350	CG17350	2L	272.273	-0.435746	0.0781524	-5.57559	2.46693e-08	6.68366e-07
FBgn0038068	CG11600	CG11600	CG11600	3R	43.2977	-0.434321	0.149158	-2.91181	0.00359337	0.0180398
FBgn0085249	CG34220	CG34220	CG34220	2R	106921	-0.434289	0.100399	-4.32565	1.52082e-05	0.00019417
FBgn0067317	CG13415	Cby	Chibby	3R	106.034	-0.431848	0.103193	-4.18485	2.85357e-05	0.000328524
FBgn0010382	CG3938	CycE	Cyclin E	2L	330.241	-0.429323	0.0762822	-5.62809	1.82212e-08	5.13838e-07
FBgn0035413	CG14958	CG14958	CG14958	3L	25.0524	-0.428927	0.164565	-2.60643	0.00914927	0.0375037
FBgn0000146	CG6137	aub	aubergine	2L	159.058	-0.428134	0.075322	-5.68405	1.31538e-08	3.85013e-07
FBgn0002855	CG8982	Acp26Aa	Accessory gland protein 26Aa	2L	4974.16	-0.42685	0.0939499	-4.54338	5.53597e-06	8.13825e-05
FBgn0045761	CG10618	CHKov1	CHKov1	3R	513.89	-0.42637	0.0759493	-5.61388	1.97835e-08	5.47302e-07
FBgn0263656	CG43647	CG43647	CG43647	2R	22.6637	-0.424786	0.168356	-2.52314	0.0116311	0.0455417
FBgn0030643	CG15641	CG15641	CG15641	X	281.206	-0.421401	0.0984482	-4.28044	1.86528e-05	0.000229451
FBgn0040074	CG13057	retinin	retinin	3L	1154.66	-0.420386	0.1383	-3.03967	0.00236835	0.0130433
FBgn0050054	CG30054	CG30054	CG30054	2R	331.826	-0.420146	0.0756044	-5.55717	2.74187e-08	7.36766e-07
FBgn0042201	CG13061	Nplp3	Neuropeptide-like precursor 3	3L	1198.5	-0.419929	0.15586	-2.69427	0.00705429	0.0305593
FBgn0054027	CG34027	CG34027	CG34027	3R	90.562	-0.419682	0.125177	-3.35272	0.000800217	0.00531573
FBgn0043825	CG18284	CG18284	CG18284	2L	13653	-0.419259	0.0458397	-9.14619	5.89786e-20	9.66733e-18
FBgn0015035	CG4105	Cyp4e3	Cytochrome P450-4e3	2L	491.726	-0.419126	0.150172	-2.79097	0.00525499	0.0242465
FBgn0051742	CG31742	Prosbeta5R2	Proteasome beta5 subunit-related 2	2L	596.939	-0.419099	0.0991747	-4.22587	2.38023e-05	0.000281696
FBgn0034437	CG10051	CG10051	CG10051	2R	53.4901	-0.418859	0.12483	-3.35545	0.000792361	0.00528178
FBgn0038285	CG6974	CG6974	CG6974	3R	36.1796	-0.418097	0.140405	-2.9778	0.00290329	0.0153264
FBgn0036203	CG6004	Muc68D	Mucin 68D	3L	12938	-0.417592	0.0619484	-6.74096	1.57342e-11	8.0911e-10
FBgn0036154	CG6168	CG6168	CG6168	3L	1318.57	-0.417183	0.0668285	-6.24258	4.30404e-10	1.71027e-08
FBgn0034221	CG10764	CG10764	CG10764	2R	162.844	-0.417182	0.0742899	-5.6156	1.95882e-08	5.43043e-07
FBgn0020633	CG4978	Mcm7	Minichromosome maintenance 7	3L	83.8062	-0.415497	0.0810491	-5.12648	2.95215e-07	6.27415e-06
FBgn0262948	CG43267	CG43267	CG43267	2R	168.65	-0.415085	0.114537	-3.62404	0.00029004	0.00230782
FBgn0032066	CG9463	CG9463	CG9463	2L	758.681	-0.41306	0.120575	-3.42576	0.000613072	0.00425679
FBgn0029147	CG6698	NtR	NtR	2R	174.678	-0.412663	0.091884	-4.49113	7.08466e-06	0.000100109
FBgn0039760	CG9682	CG9682	CG9682	3R	1493.18	-0.412086	0.080659	-5.10898	3.23897e-07	6.83938e-06
FBgn0033817	CG4688	GstE14	Glutathione S transferase E14	2R	84.7065	-0.412034	0.0929535	-4.43269	9.30658e-06	0.000125553
FBgn0032068	CG9466	CG9466	CG9466	2L	3544.61	-0.409523	0.137683	-2.97439	0.00293573	0.0154541
FBgn0260932	CG13190	cuff	cutoff	2R	27.7382	-0.408388	0.155967	-2.61842	0.00883371	0.0365069
FBgn0037773	CG5359	CG5359	CG5359	3R	118.458	-0.408202	0.091486	-4.4619	8.12344e-06	0.000112198
FBgn0030992	CG33253	CG33253	CG33253	X	20.5624	-0.406619	0.16144	-2.51871	0.0117787	0.0458574
FBgn0036405	CG6833	CG6833	CG6833	3L	299.501	-0.406603	0.0628954	-6.46474	1.01474e-10	4.51109e-09
FBgn0004133	CG1363	blow	blown fuse	2R	969.824	-0.406602	0.0655781	-6.20027	5.63677e-10	2.19332e-08
FBgn0040341	CG11664	CG11664	CG11664	X	145.027	-0.405314	0.092408	-4.38614	1.15381e-05	0.000151149
FBgn0034627	CG9841	EfSec	EfSec	2R	119.179	-0.403371	0.0798534	-5.0514	4.38593e-07	8.94443e-06
FBgn0029880	CG14443	CG14443	CG14443	X	29.0306	-0.403234	0.143664	-2.80679	0.0050038	0.0233588
FBgn0052201	CG32201	CG32201	CG32201	3L	427.587	-0.402763	0.0700432	-5.75021	8.91329e-09	2.69931e-07
FBgn0025621	CG16989	CG16989	CG16989	X	839.122	-0.402761	0.0666107	-6.04649	1.48035e-09	5.32315e-08
FBgn0034839	CG13540	CG13540	CG13540	2R	214.606	-0.402698	0.0814259	-4.94558	7.59175e-07	1.45118e-05
FBgn0003041	CG8114	pbl	pebble	3L	616.538	-0.402016	0.0513725	-7.82552	5.05562e-15	4.50982e-13
FBgn0040528	CG15864	CG15864	CG15864	3R	578.795	-0.401249	0.0640773	-6.26196	3.80173e-10	1.51988e-08
FBgn0085440	CG34411	CG34411	CG34411	X	66.1444	-0.400603	0.131481	-3.04686	0.00231248	0.0127571
FBgn0265767	CG2893	zyd	zydeco	XHet	346.457	-0.400006	0.126394	-3.16475	0.00155216	0.00910261
FBgn0050187	CG30187	CG30187	CG30187	2R	50.5212	-0.397884	0.113936	-3.49218	0.000479095	0.00348247
FBgn0030027	CG1632	CG1632	CG1632	X	153.409	-0.397324	0.0703479	-5.64799	1.62337e-08	4.64788e-07
FBgn0264326	CG6768	DNApol-epsilon	DNA polymerase epsilon	3R	88.0271	-0.397212	0.0925827	-4.29035	1.78389e-05	0.000221098
FBgn0032754	CG10700	CG10700	CG10700	2L	58.0448	-0.396398	0.11743	-3.37563	0.000736474	0.00497035
FBgn0035781	CG8560	CG8560	CG8560	3L	3583.97	-0.394976	0.0597098	-6.61494	3.71706e-11	1.83931e-09
FBgn0051902	CG31902	Spn28Da	Serpin 28Da	2L	243.626	-0.393275	0.0811212	-4.848	1.24713e-06	2.25409e-05
FBgn0032069	CG9468	CG9468	CG9468	2L	5421.53	-0.392657	0.144814	-2.71146	0.00669875	0.0293585
FBgn0034292	CG5767	CG5767	CG5767	2R	1397.58	-0.392447	0.118501	-3.31175	0.000927133	0.00597322
FBgn0004581	CG30170	bgcn	benign gonial cell neoplasm	2R	873.877	-0.391518	0.0680524	-5.75319	8.75756e-09	2.66445e-07
FBgn0264309	CG43784	CG43784	CG43784	X	2119.39	-0.390935	0.0845425	-4.62412	3.76197e-06	5.87065e-05
FBgn0036715	CG6445	Cad74A	Cadherin 74A	3L	102.541	-0.389235	0.0827207	-4.70542	2.53349e-06	4.16312e-05
FBgn0016123	CG1462	Aph-4	Alkaline phosphatase 4	3R	3736.25	-0.388676	0.0983581	-3.95164	7.76182e-05	0.000772823
FBgn0031634	CG15627	Ir25a	Ionotropic receptor 25a	2L	77.5259	-0.388083	0.0871467	-4.45321	8.45944e-06	0.000115913
FBgn0264395	CG43843	CG43843	CG43843	X	66.2818	-0.387269	0.0993767	-3.89698	9.73982e-05	0.000933613
FBgn0039667	CG2010	CG2010	CG2010	3R	1091.62	-0.387003	0.0701255	-5.51871	3.4149e-08	9.02814e-07
FBgn0011669	CG5016	Mst57Db	Male-specific RNA 57Db	3R	17100.1	-0.386672	0.0970673	-3.98354	6.78957e-05	0.000691239
FBgn0052212	CG32212	CG32212	CG32212	3L	98.0619	-0.386621	0.100396	-3.85095	0.000117663	0.00108886
FBgn0265045	CG44162	Strn-Mlck	Stretchin-Mlck	2R	5888.09	-0.38625	0.0868369	-4.448	8.66747e-06	0.000118516
FBgn0030756	CG9903	CG9903	CG9903	X	202.222	-0.385429	0.106641	-3.61426	0.000301204	0.00238109
FBgn0035164	CG13901	CG13901	CG13901	3L	738.453	-0.385319	0.0483001	-7.97762	1.49188e-15	1.43845e-13
FBgn0010357	CG18211	betaTry	betaTrypsin	2R	26787.8	-0.385257	0.087872	-4.3843	1.1636e-05	0.000152279
FBgn0032382	CG14935	Mal-B2	Maltase B2	2L	4601.17	-0.384647	0.0934963	-4.11403	3.8881e-05	0.000427007
FBgn0034046	CG8253	tun	tungus	2R	837.758	-0.384391	0.0506727	-7.58576	3.30537e-14	2.74325e-12
FBgn0264897	CG44088	CG44088	CG44088	3R	297.552	-0.382883	0.0852221	-4.49276	7.0306e-06	9.96552e-05
FBgn0001226	CG4466	Hsp27	Heat shock protein 27	3L	1761.52	-0.382732	0.0493948	-7.74843	9.30366e-15	8.0794e-13
FBgn0052702	CG32702	Cubn	Cubilin ortholog	X	365.421	-0.381391	0.0903271	-4.22233	2.41789e-05	0.000284915
FBgn0036320	CG10943	CG10943	CG10943	3L	93.626	-0.380562	0.143647	-2.64928	0.00806626	0.0339669
FBgn0032803	CG13082	CG13082	CG13082	2L	51.0874	-0.380431	0.114845	-3.31255	0.000924488	0.00596489
FBgn0085496	CG40551	CG40551	CG40551	U	75.3962	-0.380364	0.0963216	-3.9489	7.85113e-05	0.000779938
FBgn0035856	CG13679	CG13679	CG13679	3L	121.593	-0.380147	0.109906	-3.45883	0.000542527	0.00387693
FBgn0030914	CG6106	CG6106	CG6106	X	149.025	-0.379302	0.129157	-2.93675	0.00331669	0.0169566
FBgn0259213	CG42313	CG42313	CG42313	2L	305.586	-0.378138	0.0785716	-4.81265	1.48941e-06	2.62508e-05
FBgn0028945	CG7631	CG7631	CG7631	2L	155.39	-0.377181	0.12587	-2.99659	0.00273016	0.0145887
FBgn0054005	CG34005	CG34005	CG34005	2R	29.0142	-0.376679	0.143501	-2.62493	0.00866673	0.0360588
FBgn0263974	CG43726	qin	qin	3R	99.415	-0.376626	0.102088	-3.68922	0.000224943	0.00187282
FBgn0051157	CG31157	CG31157	CG31157	3R	991.879	-0.375951	0.116548	-3.22573	0.0012565	0.00765991
FBgn0259955	CG42465	CG42465	CG42465	2L	85.9485	-0.375702	0.124512	-3.01739	0.00254959	0.0138038
FBgn0035241	CG12105	CG12105	CG12105	3L	536.386	-0.375582	0.102269	-3.6725	0.000240185	0.00197093
FBgn0028789	CG5133	Doc1	Dorsocross1	3L	208.483	-0.37554	0.0764018	-4.91533	8.86334e-07	1.66994e-05
FBgn0031621	CG15634	Elba3	Early boundary activity 3	2L	77.0271	-0.375013	0.102954	-3.64252	0.000269983	0.00217329
FBgn0265264	CG17097	CG17097	CG17097	2L	47107.6	-0.374572	0.0660072	-5.67472	1.38918e-08	4.03909e-07
FBgn0031580	CG15423	CG15423	CG15423	2L	390.578	-0.374536	0.0767611	-4.87925	1.06492e-06	1.96128e-05
FBgn0259956	CG42466	Sfp24C1	Seminal fluid protein 24C1	2L	439.244	-0.373778	0.0890376	-4.19798	2.69307e-05	0.000312792
FBgn0263602	CG5241	Taspase1	Taspase 1	3L	423.124	-0.373691	0.0572384	-6.52868	6.63538e-11	3.09643e-09
FBgn0034622	CG15666	CG15666	CG15666	2R	46.1508	-0.370282	0.13016	-2.84482	0.00444371	0.0213132
FBgn0261932	CG42798	CG42798	CG42798	3R	97.8763	-0.36973	0.11626	-3.1802	0.00147174	0.00872071
FBgn0033999	CG8093	CG8093	CG8093	2R	2490.47	-0.368945	0.0579449	-6.36717	1.92551e-10	8.06686e-09
FBgn0040959	CG17814	Peritrophin-15a	Peritrophin-15a	2L	509.869	-0.368844	0.103676	-3.55767	0.00037416	0.00283768
FBgn0033770	CG12442	wuc	Wake-up-call	2R	127.627	-0.367961	0.083552	-4.40398	1.06281e-05	0.000140632
FBgn0036168	CG7512	CG7512	CG7512	3L	65.9573	-0.366159	0.137033	-2.67205	0.00753905	0.0321847
FBgn0038009	CG17738	CG17738	CG17738	3R	140.307	-0.365276	0.0993561	-3.67643	0.000236519	0.00194914
FBgn0034446	CG7735	Arl6	ADP ribosylation factor-like 6	2R	24.6503	-0.365194	0.144151	-2.53342	0.0112957	0.0444806
FBgn0013811	CG15804	Dhc62B	Dynein heavy chain at 62B	3L	695.656	-0.364724	0.102684	-3.5519	0.000382467	0.00289399
FBgn0038820	CG4000	CG4000	CG4000	3R	2974.65	-0.363772	0.0697436	-5.21585	1.82976e-07	4.14398e-06
FBgn0052296	CG32296	Mrtf	Myocardin-related transcription factor	3L	674.646	-0.361991	0.105209	-3.44069	0.000580242	0.00407974
FBgn0035861	CG7213	CG7213	CG7213	3L	97.32	-0.361492	0.0911126	-3.96753	7.26207e-05	0.000730832
FBgn0003545	CG12298	sub	subito	2R	677.231	-0.360843	0.0471229	-7.6575	1.89592e-14	1.59366e-12
FBgn0262794	CG43175	CG43175	CG43175	3R	67.4969	-0.360524	0.109513	-3.29206	0.000994551	0.00634934
FBgn0035725	CG18156	Mis12	Mis12	3L	165.992	-0.359706	0.0907528	-3.96358	7.38326e-05	0.000740755
FBgn0031653	CG8871	Jon25Biii	Jonah 25Biii	2L	8058.41	-0.359506	0.119399	-3.01097	0.00260413	0.01407
FBgn0261846	CG42778	CG42778	CG42778	3R	82.455	-0.356764	0.12092	-2.95041	0.00317348	0.0164153
FBgn0036499	CG7276	CG7276	CG7276	3L	322.404	-0.355881	0.0790908	-4.49966	6.80634e-06	9.66972e-05
FBgn0035982	CG4461	CG4461	CG4461	3L	4631.52	-0.355673	0.0783629	-4.5388	5.65764e-06	8.26154e-05
FBgn0264297	CG43775	CG43775	CG43775	2R	1047.35	-0.355549	0.0475738	-7.47362	7.80186e-14	5.87964e-12
FBgn0259112	CG42254	CG42254	CG42254	2R	89.4172	-0.355441	0.0860947	-4.12849	3.65156e-05	0.000404758
FBgn0037323	CG2663	CG2663	CG2663	3R	947.884	-0.354294	0.0880883	-4.02203	5.76975e-05	0.000602378
FBgn0052365	CG32365	CG32365	CG32365	3L	125.267	-0.35412	0.0724706	-4.8864	1.02699e-06	1.89879e-05
FBgn0087021	CG7242	Spc25	Spc25	3R	30.1732	-0.353907	0.136327	-2.59602	0.00943112	0.0383867
FBgn0040355	CG3526	CG3526	CG3526	X	126.963	-0.352804	0.0699317	-5.04498	4.53568e-07	9.17845e-06
FBgn0262480	CG43070	CG43070	CG43070	2R	39.3186	-0.352028	0.128184	-2.74627	0.00602775	0.026986
FBgn0033233	CG15835	Kdm4A	Histone demethylase 4A	2R	368.154	-0.351328	0.0648787	-5.41515	6.12386e-08	1.518e-06
FBgn0034582	CG10531	Cht9	Cht9	2R	220.056	-0.350622	0.13766	-2.54702	0.0108648	0.0430815
FBgn0052246	CG32246	CG32246	CG32246	3L	47.6749	-0.350171	0.119228	-2.93699	0.00331413	0.016956
FBgn0020509	CG1262	Acp62F	Accessory gland protein 62F	3L	4240.69	-0.349948	0.087618	-3.99402	6.49622e-05	0.000666178
FBgn0053306	CG33306	CG33306	CG33306	2L	1437.22	-0.349947	0.0802115	-4.36281	1.28405e-05	0.000166052
FBgn0044047	CG14049	Ilp6	Insulin-like peptide 6	X	365.577	-0.348937	0.0832215	-4.19287	2.75442e-05	0.000318788
FBgn0040107	CG2826	lectin-21Ca	lectin-21Ca	2L	240.583	-0.348929	0.0833625	-4.18568	2.84313e-05	0.00032761
FBgn0052640	CG32640	CG32640	CG32640	X	674.592	-0.348628	0.113882	-3.06132	0.00220365	0.0122651
FBgn0037164	CG11438	CG11438	CG11438	3L	539.839	-0.348433	0.0890327	-3.91354	9.09537e-05	0.000880854
FBgn0036567	CG13074	CG13074	CG13074	3L	39.7395	-0.347668	0.117406	-2.96125	0.00306396	0.0159879
FBgn0030313	CG11697	CG11697	CG11697	X	942.425	-0.347415	0.0571163	-6.08259	1.18253e-09	4.33143e-08
FBgn0039411	CG32474	dys	dysfusion	3R	84.9521	-0.347062	0.126304	-2.74784	0.00599897	0.0268847
FBgn0040506	CG17178	ACXE	ACXE	2L	93.8736	-0.345728	0.0969623	-3.56559	0.000363035	0.00276933
FBgn0031775	CG9150	CG9150	CG9150	2L	44.2182	-0.344323	0.123891	-2.77925	0.00544839	0.024911
FBgn0036486	CG7003	Msh6	Msh6	3L	328.718	-0.343867	0.0861997	-3.98918	6.63012e-05	0.000677637
FBgn0036528	CG7579	CG7579	CG7579	3L	246.004	-0.342779	0.0595148	-5.75956	8.4335e-09	2.57183e-07
FBgn0031116	CG1695	CG1695	CG1695	X	314.232	-0.342709	0.1235	-2.77498	0.00552059	0.0251796
FBgn0030798	CG13003	CG13003	CG13003	X	329.132	-0.342198	0.106962	-3.19926	0.00137781	0.00827634
FBgn0263003	CG43311	CG43311	CG43311	3R	55.7955	-0.341425	0.107734	-3.16915	0.00152885	0.00899812
FBgn0035194	CG9187	Psf1	Psf1	3L	99.3123	-0.340816	0.0858942	-3.96786	7.25215e-05	0.000730832
FBgn0035209	CG13914	msd1	mitotic spindle density 1	3L	71.1046	-0.339461	0.0912113	-3.7217	0.000197887	0.00168609
FBgn0030509	CG11162	CG11162	CG11162	X	94.5392	-0.338309	0.0919897	-3.67769	0.00023536	0.00194227
FBgn0264542	CG43921	CG43921	CG43921	X	467.631	-0.337414	0.0793352	-4.25302	2.10911e-05	0.000254198
FBgn0039305	CG11858	CG11858	CG11858	3R	304.105	-0.335184	0.0779517	-4.29989	1.70884e-05	0.000213614
FBgn0032827	CG10481	CG10481	CG10481	2L	49.4419	-0.334881	0.126774	-2.64157	0.00825237	0.0346504
FBgn0038652	CG7720	CG7720	CG7720	3R	4333.01	-0.334657	0.0940231	-3.55931	0.000371835	0.00282332
FBgn0051960	CG31960	CG31960	CG31960	2L	214.217	-0.334244	0.0739456	-4.52014	6.17998e-06	8.91508e-05
FBgn0033685	CG13178	CG13178	CG13178	2R	60.3241	-0.33298	0.127514	-2.61131	0.00901962	0.0370649
FBgn0020508	CG9540	Ag5r2	Antigen 5-related 2	X	683.327	-0.332609	0.110921	-2.99862	0.00271206	0.0145516
FBgn0040028	CG17450	CG17450	CG17450	X	5123.98	-0.33182	0.0488445	-6.79339	1.09528e-11	5.86218e-10
FBgn0030874	CG6506	CG6506	CG6506	X	191.357	-0.331559	0.0781005	-4.24529	2.18314e-05	0.000261616
FBgn0085489	CG34460	CG34460	CG34460	2R	360.122	-0.331327	0.0801944	-4.13155	3.60331e-05	0.000400331
FBgn0038482	CG4053	CG4053	CG4053	3R	107.059	-0.330113	0.0979927	-3.36875	0.000755096	0.00506215
FBgn0031091	CG9576	Phf7	PHD finger protein 7 ortholog	X	161.696	-0.329418	0.0884921	-3.72257	0.000197202	0.00168204
FBgn0261055	CG42603	Sfp26Ad	Seminal fluid protein 26Ad	2L	3798.81	-0.3294	0.0840978	-3.91686	8.9708e-05	0.000870719
FBgn0052817	CG32817	CG32817	CG32817	X	147.542	-0.329095	0.0678846	-4.84786	1.24798e-06	2.25409e-05
FBgn0031856	CG11322	CG11322	CG11322	2L	386.224	-0.32825	0.0614922	-5.33808	9.3937e-08	2.21546e-06
FBgn0022359	CG4649	Sodh-2	Sorbitol dehydrogenase-2	3R	459.66	-0.328148	0.0787754	-4.16562	3.10507e-05	0.000352832
FBgn0032394	CG6746	CG6746	CG6746	2L	4907.57	-0.327791	0.0582194	-5.63027	1.79931e-08	5.08499e-07
FBgn0050486	CG30486	CG30486	CG30486	2R	203.422	-0.32743	0.0863925	-3.79003	0.000150632	0.00134461
FBgn0032598	CG17905	ChLD3	ChLD3	2L	82.9875	-0.327001	0.105086	-3.11176	0.00185973	0.0106214
FBgn0051115	CG31115	CG31115	CG31115	3R	996.386	-0.32678	0.0499319	-6.54452	5.9687e-11	2.85871e-09
FBgn0083966	CG34130	CG34130	CG34130	3R	678.551	-0.324632	0.071399	-4.54673	5.4487e-06	8.01894e-05
FBgn0029522	CG13373	CG13373	CG13373	X	144.763	-0.323547	0.0674125	-4.79951	1.59053e-06	2.78088e-05
FBgn0033473	CG12128	CG12128	CG12128	2R	601.256	-0.320542	0.0491181	-6.52594	6.75756e-11	3.13116e-09
FBgn0052187	CG32187	CG32187	CG32187	3L	52.285	-0.320231	0.127472	-2.51218	0.0119988	0.0464542
FBgn0036714	CG7692	CG7692	CG7692	3L	1082.59	-0.319715	0.0653345	-4.8935	9.90576e-07	1.83986e-05
FBgn0032889	CG9331	CG9331	CG9331	2L	3253.87	-0.319547	0.0490232	-6.51828	7.11161e-11	3.28361e-09
FBgn0266757	CG5747	mfr	misfire	3L	364.392	-0.319445	0.0900807	-3.54621	0.000390812	0.00294186
FBgn0034563	CG15649	CG15649	CG15649	2R	224.279	-0.319368	0.076636	-4.16734	3.08177e-05	0.000350792
FBgn0002863	CG17924	Acp95EF	Accessory gland protein 95EF	3R	6713.86	-0.31826	0.0770342	-4.13141	3.60552e-05	0.000400331
FBgn0030222	CG9806	CG9806	CG9806	X	225.12	-0.317993	0.0610697	-5.20705	1.91871e-07	4.31561e-06
FBgn0037490	CG10053	CG10053	CG10053	3R	488.195	-0.317922	0.0614	-5.17788	2.24426e-07	4.92949e-06
FBgn0030777	CG9672	CG9672	CG9672	X	1291.41	-0.317777	0.0861502	-3.68864	0.000225457	0.0018759
FBgn0050438	CG30438	CG30438	CG30438	2R	3646.94	-0.31746	0.0660946	-4.80312	1.56212e-06	2.73851e-05
FBgn0035160	CG13897	hng3	hinge3	3L	199.699	-0.317401	0.0716554	-4.42954	9.44335e-06	0.000127267
FBgn0011555	CG12385	thetaTry	thetaTrypsin	2R	2299.81	-0.317325	0.106423	-2.98173	0.00286621	0.0151734
FBgn0031089	CG9572	CG9572	CG9572	X	2162.69	-0.317183	0.0854695	-3.71107	0.000206388	0.00174492
FBgn0028667	CG32090	Vha16-3	Vacuolar H[+] ATPase 16kD subunit 3	3L	156.734	-0.316919	0.0737225	-4.29881	1.71715e-05	0.000214448
FBgn0003483	CG3158	spn-E	spindle E	3R	178.84	-0.316872	0.0973907	-3.25362	0.00113945	0.00709141
FBgn0032083	CG9541	CG9541	CG9541	2L	88.2615	-0.316083	0.0858948	-3.67989	0.000233337	0.0019268
FBgn0031968	CG7231	CG7231	CG7231	2L	679.502	-0.316064	0.0560466	-5.63932	1.70727e-08	4.85629e-07
FBgn0032375	CG14932	CG14932	CG14932	2L	297.446	-0.31604	0.0572308	-5.5222	3.34776e-08	8.86852e-07
FBgn0001225	CG4183	Hsp26	Heat shock protein 26	3L	1817.12	-0.315984	0.0655351	-4.82159	1.42417e-06	2.53394e-05
FBgn0042182	CG18749	CG18749	CG18749	3R	1008.05	-0.315258	0.0625745	-5.03812	4.7012e-07	9.49097e-06
FBgn0035210	CG2213	msd5	mitotic spindle density 5	3L	66.6553	-0.315233	0.10124	-3.11374	0.00184733	0.0105644
FBgn0038277	CG7014	RpS5b	Ribosomal protein S5b	3R	509.364	-0.314869	0.0566084	-5.56223	2.66344e-08	7.17161e-07
FBgn0039170	CG13609	CG13609	CG13609	3R	94.529	-0.314773	0.10149	-3.10152	0.0019253	0.0109482
FBgn0032399	CG6785	CG6785	CG6785	2L	234.251	-0.314692	0.101205	-3.10946	0.00187427	0.0106904
FBgn0259896	CG8942	NimC1	Nimrod C1	2L	109.09	-0.314583	0.121508	-2.58898	0.00962609	0.0390433
FBgn0034660	CG4402	lox2	lysyl oxidase-like 2	2R	71.4745	-0.314225	0.114512	-2.74403	0.006069	0.0271151
FBgn0038404	CG8925	CG8925	CG8925	3R	254.007	-0.313679	0.0661792	-4.73984	2.13886e-06	3.61429e-05
FBgn0264495	CG42803	gpp	grappa	3R	2797.34	-0.312302	0.0940804	-3.31952	0.000901732	0.00584499
FBgn0038118	CG7855	timeout	timeout	3R	175.383	-0.311621	0.0880747	-3.53815	0.000402943	0.00300728
FBgn0039669	CG2014	CG2014	CG2014	3R	470.16	-0.311333	0.067849	-4.58862	4.46184e-06	6.76394e-05
FBgn0002522	CG1264	lab	labial	3R	76.8803	-0.310773	0.0904726	-3.435	0.000592556	0.00415074
FBgn0032748	CG10492	CG10492	CG10492	2L	1681.28	-0.309865	0.0734556	-4.21839	2.46049e-05	0.000289366
FBgn0036587	CG4950	CG4950	CG4950	3L	95.8394	-0.309198	0.12427	-2.48811	0.0128424	0.0489828
FBgn0039783	CG9720	PH4alphaNE2	prolyl-4-hydroxylase-alpha NE2	3R	949.396	-0.308933	0.0549268	-5.62444	1.86109e-08	5.22579e-07
FBgn0265416	CG44328	Neto	Neuropilin and tolloid-like	X	193.563	-0.308086	0.0981256	-3.13971	0.00169115	0.00980521
FBgn0039139	CG5933	Ime4	Inducer of meiosis 4	3R	364.868	-0.307137	0.0498395	-6.16252	7.15948e-10	2.75315e-08
FBgn0035140	CG17180	CG17180	CG17180	3L	250.758	-0.307113	0.0609594	-5.03798	4.70459e-07	9.49097e-06
FBgn0037409	CG15589	Osi24	Osiris 24	3R	41.5242	-0.306807	0.114461	-2.68045	0.00735223	0.0315684
FBgn0034356	CG10924	CG10924	CG10924	2R	389.144	-0.306748	0.111549	-2.74989	0.0059616	0.0267446
FBgn0033367	CG8193	PPO2	Prophenoloxidase 2	2R	269.408	-0.30674	0.0843992	-3.63439	0.000278637	0.00223336
FBgn0052987	CG32987	CG32987	CG32987	2L	45.0765	-0.305037	0.107771	-2.83043	0.00464862	0.022054
FBgn0266363	CG45011	CG45011	CG45011	2L	516.149	-0.304136	0.0701785	-4.33375	1.46593e-05	0.000187539
FBgn0053136	CG33136	CG33136	CG33136	2R	1071.86	-0.303982	0.063181	-4.81129	1.49961e-06	2.63951e-05
FBgn0040670	CG14612	e(y)2b	enhancer of yellow 2b	3R	314.025	-0.303535	0.066246	-4.58195	4.60671e-06	6.95942e-05
FBgn0033845	CG17064	mars	mars	2R	1080.93	-0.303512	0.0499807	-6.07258	1.25869e-09	4.57209e-08
FBgn0021776	CG12249	mira	miranda	3R	81.3972	-0.303379	0.101779	-2.98077	0.00287525	0.015209
FBgn0259226	CG42326	CG42326	CG42326	2R	107.76	-0.303077	0.0851958	-3.55741	0.000374524	0.00283824
FBgn0051872	CG31872	CG31872	CG31872	2L	19307.1	-0.302737	0.0774944	-3.90657	9.36173e-05	0.000903979
FBgn0037206	CG12768	CG12768	CG12768	3L	95.742	-0.301899	0.0818713	-3.68748	0.000226482	0.00188324
FBgn0031877	CG10399	CG10399	CG10399	2L	199.379	-0.300727	0.0706455	-4.25685	2.07332e-05	0.000250807
FBgn0038213	CG9624	CG9624	CG9624	3R	1680.1	-0.299763	0.0470397	-6.37255	1.85909e-10	7.83867e-09
FBgn0261385	CG2092	scra	scraps	2R	381.791	-0.299419	0.0708832	-4.22412	2.39879e-05	0.000283126
FBgn0025634	CG13367	CG13367	CG13367	X	309.533	-0.299227	0.0547856	-5.46177	4.71399e-08	1.20207e-06
FBgn0038397	CG10185	CG10185	CG10185	3R	262.188	-0.299207	0.111223	-2.69017	0.00714166	0.0308562
FBgn0034497	CG9090	CG9090	CG9090	2R	7496.82	-0.298936	0.0831215	-3.59638	0.000322679	0.00251115
FBgn0028668	CG32089	Vha16-2	Vacuolar H[+] ATPase 16kD subunit 2	3L	169.545	-0.29857	0.0675831	-4.41782	9.96999e-06	0.000133405
FBgn0033112	CG9454	Spn42Db	Serpin 42Db	2R	79.1517	-0.298556	0.0928633	-3.215	0.00130444	0.0078971
FBgn0033742	CG8550	CG8550	CG8550	2R	206.359	-0.29819	0.0775871	-3.8433	0.000121393	0.00111707
FBgn0028952	CG31672	Kebab	Kinetochore and EB1 associated basic protein	2L	258.495	-0.297704	0.0705077	-4.22229	2.41829e-05	0.000284915
FBgn0014033	CG4099	Sr-CI	Scavenger receptor class C%2C type I	2L	155.448	-0.297403	0.0829884	-3.58367	0.000338805	0.00261492
FBgn0030667	CG15599	CG15599	CG15599	X	202.57	-0.296943	0.0931935	-3.18631	0.00144102	0.00858448
FBgn0052219	CG32219	CG32219	CG32219	3L	240.567	-0.296737	0.0670426	-4.4261	9.59515e-06	0.000128915
FBgn0030805	CG9089	wus	wurst	X	150.516	-0.296242	0.0685208	-4.32339	1.53653e-05	0.000195806
FBgn0036240	CG6928	CG6928	CG6928	3L	290.653	-0.295693	0.0645224	-4.5828	4.58791e-06	6.93902e-05
FBgn0052091	CG32091	CG32091	CG32091	3L	366.406	-0.295571	0.0532159	-5.55419	2.78899e-08	7.46369e-07
FBgn0036608	CG13040	CG13040	CG13040	3L	195.11	-0.295064	0.0691359	-4.26789	1.97333e-05	0.00024071
FBgn0264298	CG43776	CG43776	CG43776	2R	865.802	-0.294955	0.0539356	-5.46865	4.53472e-08	1.16211e-06
FBgn0024227	CG6620	ial	IplI-aurora-like kinase	2L	107.287	-0.294903	0.0872544	-3.37981	0.000725359	0.00490291
FBgn0259998	CG17571	CG17571	CG17571	2L	4238.87	-0.294795	0.0782942	-3.76523	0.000166399	0.00145952
FBgn0046258	CG12880	CG12880	CG12880	3R	114.233	-0.294151	0.0900474	-3.26662	0.00108839	0.00681897
FBgn0041103	CG15259	nht	no hitter	2L	157.648	-0.29366	0.0683712	-4.29509	1.74626e-05	0.000217255
FBgn0040723	CG5011	CG5011	CG5011	2L	937.222	-0.293204	0.0747676	-3.92154	8.79848e-05	0.000857803
FBgn0002905	CG6019	mus308	mutagen-sensitive 308	3R	355.007	-0.293095	0.105824	-2.76964	0.00561185	0.0254983
FBgn0035273	CG12020	CG12020	CG12020	3L	1193.34	-0.292771	0.0404041	-7.24607	4.29029e-13	2.88505e-11
FBgn0031857	CG11321	CG11321	CG11321	2L	1581.87	-0.291886	0.0917083	-3.18276	0.00145877	0.00866733
FBgn0085556	CG41020	CG41020	CG41020	U	90.7815	-0.29051	0.105442	-2.75515	0.00586652	0.0263812
FBgn0040496	CG17104	CG17104	CG17104	2L	398.312	-0.289929	0.0456138	-6.35616	2.06858e-10	8.63861e-09
FBgn0043865	CG13916	SA-2	Stromalin-2	3L	156.677	-0.28967	0.0754435	-3.83957	0.000123251	0.00113099
FBgn0261649	CG31247	tinc	tincar	3R	375.581	-0.289482	0.0943423	-3.06842	0.00215196	0.0119954
FBgn0039642	CG11882	CG11882	CG11882	3R	176.148	-0.288807	0.0706285	-4.08911	4.3304e-05	0.000471985
FBgn0034230	CG4853	CG4853	CG4853	2R	591.662	-0.288596	0.0391726	-7.3673	1.74122e-13	1.25454e-11
FBgn0050377	CG30377	CG30377	CG30377	2R	99.5417	-0.288143	0.0863859	-3.33554	0.000851343	0.0055633
FBgn0031528	CG15412	CG15412	CG15412	2L	697.306	-0.288114	0.0593118	-4.85761	1.18809e-06	2.16984e-05
FBgn0039331	CG11913	CG11913	CG11913	3R	1509.29	-0.287839	0.049435	-5.82258	5.79462e-09	1.83983e-07
FBgn0035085	CG3770	CG3770	CG3770	2R	102.903	-0.287263	0.0857902	-3.34844	0.000812682	0.00537674
FBgn0085417	CG34388	natalisin	natalisin	3R	58.9317	-0.286329	0.111213	-2.5746	0.0100357	0.0403305
FBgn0036411	CG7345	Sox21a	Sox21a	3L	66.7531	-0.285126	0.108348	-2.63157	0.00849917	0.0355048
FBgn0031774	CG9147	CG9147	CG9147	2L	1096.62	-0.285065	0.0421745	-6.75918	1.38772e-11	7.27888e-10
FBgn0031703	CG12512	CG12512	CG12512	2L	934.002	-0.284721	0.0553287	-5.146	2.66106e-07	5.75816e-06
FBgn0039051	CG17109	CG17109	CG17109	3R	471.548	-0.284357	0.0646968	-4.39523	1.10657e-05	0.000146274
FBgn0035578	CG13707	CG13707	CG13707	3L	149.606	-0.284121	0.0737217	-3.85396	0.000116221	0.00107932
FBgn0261561	CG42675	CG42675	CG42675	3R	3939.33	-0.2841	0.0412278	-6.89098	5.54097e-12	3.10507e-10
FBgn0261349	CG42626	Mst36Fb	Male-specific transcript 36Fb	2L	1697.41	-0.283865	0.0675588	-4.20175	2.6486e-05	0.000308996
FBgn0039420	CG6154	CG6154	CG6154	3R	233.409	-0.283835	0.0928338	-3.05745	0.00223226	0.0124085
FBgn0052598	CG32598	betaNACtes6	betaNACtes6	X	138.41	-0.283539	0.0727905	-3.89527	9.80886e-05	0.000938858
FBgn0050466	CG30466	CG30466	CG30466	2R	524.171	-0.283214	0.0792271	-3.57471	0.000350615	0.00269024
FBgn0035584	CG17030	CG17030	CG17030	3L	810.229	-0.283169	0.0755431	-3.74844	0.000177939	0.00154422
FBgn0037862	CG4706	CG4706	CG4706	3R	3188.16	-0.282731	0.0585377	-4.8299	1.36602e-06	2.43708e-05
FBgn0031275	CG3022	GABA-B-R3	metabotropic GABA-B receptor subtype 3	2L	377.615	-0.282352	0.0800796	-3.52589	0.000422059	0.00311976
FBgn0038601	CG18600	CG18600	CG18600	3R	312.948	-0.282228	0.0516538	-5.46383	4.65966e-08	1.19108e-06
FBgn0038129	CG8449	CG8449	CG8449	3R	938.663	-0.281708	0.0457999	-6.15085	7.70697e-10	2.93783e-08
FBgn0051146	CG31146	Nlg1	Neuroligin 1	3R	482.443	-0.281554	0.0738398	-3.81304	0.000137269	0.00124337
FBgn0259959	CG42469	Sfp26Ac	Seminal fluid protein 26Ac	2L	242.421	-0.281276	0.0894115	-3.14586	0.001656	0.00963401
FBgn0052191	CG32191	CG32191	CG32191	3L	343.681	-0.280526	0.103515	-2.71001	0.00672815	0.029448
FBgn0265046	CG44163	CG44163	CG44163	2R	292.815	-0.280348	0.0648806	-4.32098	1.55335e-05	0.000196993
FBgn0266569	CG42259	CG42259	CG42259	X	278.206	-0.280188	0.0715246	-3.91736	8.95222e-05	0.000870203
FBgn0051798	CG31798	CG31798	CG31798	2L	1396.59	-0.280059	0.0537653	-5.20891	1.89953e-07	4.27981e-06
FBgn0050184	CG30184	CG30184	CG30184	2R	182.525	-0.279957	0.0802964	-3.48654	0.000489308	0.00354016
FBgn0053002	CG33002	mRpL27	mitochondrial ribosomal protein L27	2L	366.189	-0.279806	0.0617569	-4.53076	5.87725e-06	8.56316e-05
FBgn0002924	CG7831	ncd	non-claret disjunctional	3R	347.422	-0.279764	0.0590674	-4.73634	2.17609e-06	3.66303e-05
FBgn0039058	CG4624	VhaAC39-2	Vacuolar H[+] ATPase AC39 subunit 2	3R	209.653	-0.279113	0.0593227	-4.70499	2.53876e-06	4.16656e-05
FBgn0259971	CG42481	CG42481	CG42481	3L	4891.92	-0.278419	0.0984412	-2.82827	0.00468	0.0221708
FBgn0083228	CG5907	Frq2	Frequenin 2	X	845.804	-0.277265	0.0937908	-2.9562	0.00311452	0.0162066
FBgn0261284	CG14430	bou	boudin	X	239.208	-0.276931	0.07698	-3.59744	0.000321362	0.00250536
FBgn0011559	CG7157	Acp36DE	Accessory gland protein 36DE	2L	23052.4	-0.276889	0.0821094	-3.3722	0.000745715	0.00501465
FBgn0038051	CG17207	CG17207	CG17207	3R	262.453	-0.27667	0.0576133	-4.80219	1.56937e-06	2.74755e-05
FBgn0050157	CG30157	CG30157	CG30157	2R	184.592	-0.276578	0.0601858	-4.5954	4.31928e-06	6.57062e-05
FBgn0035971	CG4477	CG4477	CG4477	3L	471.912	-0.27531	0.0544278	-5.05826	4.23093e-07	8.65526e-06
FBgn0045064	CG13969	bwa	brain washing	2L	1026.67	-0.274316	0.0313943	-8.73776	2.37786e-18	3.21452e-16
FBgn0035907	CG6662	GstO1	Glutathione S transferase O1	3L	476.34	-0.273578	0.0570344	-4.79672	1.61282e-06	2.81611e-05
FBgn0265991	CG30084	Zasp52	Z band alternatively spliced PDZ-motif protein 52	2R	13484	-0.27348	0.0700232	-3.90557	9.40039e-05	0.000905817
FBgn0037994	CG4810	CG4810	CG4810	3R	1903.21	-0.273428	0.0578114	-4.72966	2.24902e-06	3.77127e-05
FBgn0051245	CG31245	CG31245	CG31245	3R	1579.14	-0.273173	0.0531505	-5.13962	2.75299e-07	5.91803e-06
FBgn0037252	CG14650	CG14650	CG14650	3R	1110.73	-0.272539	0.0860272	-3.16806	0.00153459	0.00901975
FBgn0015271	CG7833	Orc5	Origin recognition complex subunit 5	2L	86.2573	-0.272381	0.0812867	-3.35086	0.000805596	0.00533589
FBgn0259242	CG42340	CG42340	CG42340	X	101.872	-0.272339	0.0937688	-2.90437	0.00367997	0.0184111
FBgn0263082	CG43350	CG43350	CG43350	2L	305.249	-0.271853	0.101826	-2.66979	0.00758992	0.0323664
FBgn0031465	CG3123	CG3123	CG3123	2L	77.2566	-0.271397	0.0907692	-2.98996	0.00279011	0.0148545
FBgn0262514	CG7026	VhaPPA1-2	Vacuolar H[+] ATPase PPA1 subunit 2	3R	231.748	-0.271019	0.0650519	-4.1662	3.09723e-05	0.000352246
FBgn0053673	CG33673	CG33673	CG33673	2L	59.4236	-0.270851	0.0962612	-2.8137	0.00489742	0.0229685
FBgn0035943	CG5653	CG5653	CG5653	3L	430.33	-0.270837	0.0562652	-4.81359	1.48245e-06	2.61634e-05
FBgn0083975	CG34139	Nlg4	Neuroligin 4	3R	216.741	-0.269393	0.0751803	-3.58328	0.000339301	0.00261721
FBgn0262821	CG43192	CG43192	CG43192	2R	58.0399	-0.269379	0.0984768	-2.73546	0.00622929	0.0277367
FBgn0085498	CG40583	CG40583	CG40583	U	77.0512	-0.269267	0.106311	-2.53281	0.0113151	0.0445302
FBgn0035490	CG1136	CG1136	CG1136	3L	270.926	-0.269177	0.0734659	-3.66398	0.000248331	0.00202259
FBgn0035817	CG7409	CG7409	CG7409	3L	5511.27	-0.269139	0.0708205	-3.8003	0.000144521	0.00129802
FBgn0051418	CG31418	CG31418	CG31418	3R	832.835	-0.269054	0.059738	-4.50391	6.67149e-06	9.5194e-05
FBgn0039125	CG5857	Ndc1	Ndc1 ortholog (S. cerevisiae)	3R	587.671	-0.268835	0.0501711	-5.35837	8.39768e-08	2.00947e-06
FBgn0263608	CG32154	l(3)72Dr	lethal (3) 72Dr	3L	162.523	-0.268782	0.0846467	-3.17534	0.00149659	0.00883206
FBgn0034825	CG3215	CG3215	CG3215	2R	728.653	-0.268377	0.0477539	-5.62	1.90956e-08	5.31635e-07
FBgn0259198	CG42302	CG42302	CG42302	X	218.669	-0.268247	0.0684164	-3.92079	8.82585e-05	0.000859832
FBgn0051105	CG31105	ppk22	pickpocket 22	3R	594.123	-0.267411	0.0669703	-3.99298	6.52481e-05	0.000667915
FBgn0266709	CG11253	Zmynd10	ZMYND10 homolog	3L	752.363	-0.267053	0.0435765	-6.12837	8.87842e-10	3.30746e-08
FBgn0262018	CG42829	CadN2	Cadherin-N2	2L	229.282	-0.266911	0.0977634	-2.73017	0.00633019	0.0280163
FBgn0051867	CG31867	CG31867	CG31867	2L	500.198	-0.2667	0.0523579	-5.09379	3.50981e-07	7.27932e-06
FBgn0085206	CG34177	CG34177	CG34177	2L	552.209	-0.266622	0.0710181	-3.75429	0.000173835	0.00151462
FBgn0051618	CG31618	His2A:CG31618	His2A:CG31618	2L	221.593	-0.266449	0.0793107	-3.35956	0.000780677	0.00520703
FBgn0032811	CG10268	CG10268	CG10268	2L	255.666	-0.266369	0.0741341	-3.59307	0.000326809	0.00253877
FBgn0050325	CG30325	CG30325	CG30325	2R	265.423	-0.26628	0.078591	-3.38818	0.000703586	0.00478285
FBgn0050156	CG30156	CG30156	CG30156	2R	2018.7	-0.26577	0.0393684	-6.75084	1.46996e-11	7.61594e-10
FBgn0011556	CG12387	zetaTry	zetaTrypsin	2R	570.552	-0.265633	0.0802872	-3.30853	0.000937878	0.00603158
FBgn0028542	CG33115	NimB4	Nimrod B4	2L	128.092	-0.265592	0.0920438	-2.8855	0.00390793	0.019271
FBgn0038342	CG14870	CG14870	CG14870	3R	379.808	-0.26548	0.0564897	-4.69961	2.60657e-06	4.26185e-05
FBgn0261832	CG42764	CG42764	CG42764	3L	370.546	-0.26533	0.0652031	-4.06928	4.71591e-05	0.000508551
FBgn0033164	CG11112	CG11112	CG11112	2R	498.03	-0.265206	0.0654036	-4.05492	5.01524e-05	0.000534239
FBgn0262623	CG43147	CG43147	CG43147	3L	12495	-0.264782	0.0815941	-3.24511	0.00117405	0.00727934
FBgn0035009	CG16837	CG16837	CG16837	2R	446.401	-0.26414	0.0649195	-4.06873	4.72705e-05	0.000509333
FBgn0000455	CG5663	Dip-C	Dipeptidase C	3R	1220.68	-0.263923	0.050754	-5.20003	1.99252e-07	4.4587e-06
FBgn0036730	CG13732	qjt	quijote	3L	238.122	-0.262742	0.0694326	-3.78413	0.000154245	0.00137034
FBgn0085422	CG34393	CG34393	CG34393	2L	110.422	-0.262465	0.0769169	-3.41231	0.000644138	0.0044339
FBgn0037001	CG6020	CG6020	CG6020	3L	7426.39	-0.261717	0.0654483	-3.99883	6.36561e-05	0.000654685
FBgn0053213	CG33213	CG33213	CG33213	3R	212.943	-0.261566	0.0605617	-4.31901	1.56733e-05	0.000198575
FBgn0033579	CG13229	CG13229	CG13229	2R	138.799	-0.26141	0.0736269	-3.55046	0.000384553	0.00290475
FBgn0086442	CG17492	mib2	mind bomb 2	2L	6038.71	-0.261369	0.0650879	-4.01563	5.92879e-05	0.000615065
FBgn0015331	CG14637	abs	abstrakt	3R	663.513	-0.261181	0.05213	-5.01018	5.43782e-07	1.07227e-05
FBgn0263621	CG43630	CG43630	CG43630	3R	595.989	-0.260132	0.0908474	-2.8634	0.00419125	0.0203933
FBgn0053808	CG33808	His2A:CG33808	His2A:CG33808	2L	213.649	-0.259543	0.0684	-3.79449	0.00014795	0.00132337
FBgn0039038	CG6688	CG6688	CG6688	3R	207.541	-0.258697	0.073732	-3.50861	0.000450448	0.00329801
FBgn0033968	CG10200	hui	hase und igel	2R	221.795	-0.258464	0.0781683	-3.30651	0.000944649	0.0060605
FBgn0051752	CG31752	CG31752	CG31752	2L	308.29	-0.25832	0.0807664	-3.19836	0.00138213	0.00829845
FBgn0032414	CG17211	CG17211	CG17211	2L	122.353	-0.258303	0.100818	-2.56208	0.0104048	0.0415826
FBgn0039184	CG6432	CG6432	CG6432	3R	1833.22	-0.25782	0.0567929	-4.53964	5.63495e-06	8.23758e-05
FBgn0032434	CG5421	CG5421	CG5421	2L	148.173	-0.257433	0.0681486	-3.77752	0.000158398	0.00140059
FBgn0037149	CG14561	CG14561	CG14561	3L	173.921	-0.256476	0.081355	-3.15255	0.0016185	0.00943679
FBgn0000404	CG5940	CycA	Cyclin A	3L	801.562	-0.25623	0.0466571	-5.49177	3.97916e-08	1.03942e-06
FBgn0035638	CG10541	Tektin-C	Tektin C	3L	1999.15	-0.256084	0.0589883	-4.34128	1.41657e-05	0.000181935
FBgn0034822	CG9873	RpL37b	Ribosomal protein L37b	2R	165.57	-0.255676	0.0943986	-2.70847	0.00675934	0.0295648
FBgn0036795	CG18233	CG18233	CG18233	3L	568.015	-0.255405	0.0713507	-3.57957	0.00034416	0.00264535
FBgn0035539	CG7447	slow	slowdown	3L	134.683	-0.255288	0.076509	-3.33671	0.000847773	0.00554749
FBgn0043532	CG30448	Obp56i	Odorant-binding protein 56i	2R	253.353	-0.255187	0.0608509	-4.19363	2.74521e-05	0.000318284
FBgn0263235	CG16997	Phae2	Phaedra 2	2L	629.149	-0.25511	0.0886617	-2.87734	0.00401045	0.0196596
FBgn0034499	CG9036	Cpr56F	Cuticular protein 56F	2R	227.635	-0.254837	0.0564364	-4.51547	6.31777e-06	9.07392e-05
FBgn0030793	CG9125	CG9125	CG9125	X	130.255	-0.254468	0.0729125	-3.49005	0.000482925	0.00350254
FBgn0037798	CG12817	CG12817	CG12817	3R	245.959	-0.254443	0.0662666	-3.83969	0.000123192	0.00113099
FBgn0028482	CG16857	CG16857	CG16857	2L	791.527	-0.254139	0.0633756	-4.01004	6.07073e-05	0.000626815
FBgn0035693	CG8219	CG8219	CG8219	3L	947.901	-0.253607	0.0516114	-4.91378	8.93361e-07	1.67591e-05
FBgn0032868	CG17472	CG17472	CG17472	2L	2077.09	-0.253487	0.0889164	-2.85085	0.00436031	0.0210359
FBgn0032354	CG4788	CG4788	CG4788	2L	128.98	-0.253171	0.0903945	-2.80074	0.00509862	0.0236834
FBgn0085453	CG34424	CG34424	CG34424	2R	786.827	-0.252853	0.0871734	-2.90058	0.00372476	0.0185732
FBgn0035970	CG4483	CG4483	CG4483	3L	110.828	-0.252688	0.092445	-2.73339	0.00626869	0.0278341
FBgn0028410	CG5182	Pk34A	Pk34A	2L	189.371	-0.252267	0.0675757	-3.7331	0.000189137	0.00162314
FBgn0010258	CG9654	Rbp4	RNA-binding protein 4	3R	452.707	-0.25205	0.0533503	-4.72444	2.3075e-06	3.84477e-05
FBgn0026175	CG11941	skpC	skpC	X	100.416	-0.251959	0.0882046	-2.85653	0.00428304	0.0207488
FBgn0025837	CG17636	CG17636	CG17636	X	160.886	-0.251653	0.0783432	-3.21219	0.00131728	0.00794913
FBgn0085345	CG34316	CG34316	CG34316	3R	149.986	-0.251575	0.0847531	-2.96833	0.00299425	0.0157117
FBgn0038581	CG14314	CG14314	CG14314	3R	787.62	-0.251371	0.0764444	-3.28828	0.00100802	0.00640946
FBgn0037944	CG6923	CG6923	CG6923	3R	1583.36	-0.251174	0.0932725	-2.6929	0.00708328	0.0306545
FBgn0001091	CG12055	Gapdh1	Glyceraldehyde 3 phosphate dehydrogenase 1	2R	14660	-0.251097	0.0835538	-3.00522	0.00265389	0.01428
FBgn0028920	CG8997	CG8997	CG8997	2L	10441.5	-0.250725	0.081108	-3.09124	0.00199321	0.0112659
FBgn0262104	CG42857	CG42857	CG42857	3R	112.644	-0.250657	0.0934901	-2.68111	0.00733782	0.0315271
FBgn0036447	CG17173	CG17173	CG17173	3L	61.4974	-0.250362	0.0963915	-2.59735	0.00939473	0.0382944
FBgn0263389	CG43441	CG43441	CG43441	3R	133.133	-0.249965	0.0878579	-2.84511	0.00443962	0.0213014
FBgn0050020	CG30020	CG30020	CG30020	2R	657.19	-0.24976	0.0672318	-3.71491	0.000203279	0.00172301
FBgn0033145	CG12828	CG12828	CG12828	2R	308.182	-0.249684	0.0911978	-2.73783	0.00618459	0.0275658
FBgn0039370	CG4956	CG4956	CG4956	3R	261.02	-0.249455	0.0614294	-4.06085	4.88954e-05	0.000524685
FBgn0034122	CG15711	CG15711	CG15711	2R	808.365	-0.248503	0.0700972	-3.54512	0.000392434	0.00294763
FBgn0243516	CG13503	Vrp1	Verprolin 1	2R	2855.36	-0.248471	0.0694594	-3.5772	0.000347289	0.00266784
FBgn0265271	CG14717	CG14717	CG14717	3R	1318.85	-0.24846	0.0444227	-5.59308	2.23071e-08	6.10673e-07
FBgn0034008	CG8152	CG8152	CG8152	2R	187.725	-0.247932	0.0780553	-3.17636	0.00149134	0.00880824
FBgn0039552	CG12426	CG12426	CG12426	3R	218.748	-0.247751	0.0662695	-3.73854	0.000185092	0.00159469
FBgn0039559	CG4976	Mes-4	Mes-4	3R	705.863	-0.247277	0.0869328	-2.84446	0.00444869	0.0213293
FBgn0250821	CG14644	CG14644	CG14644	3R	933.43	-0.247089	0.0482982	-5.11591	3.12233e-07	6.60372e-06
FBgn0085462	CG34433	CG34433	CG34433	3R	268.629	-0.246538	0.052558	-4.69079	2.72155e-06	4.41679e-05
FBgn0031785	CG13991	CG13991	CG13991	2L	3154.31	-0.245926	0.0867426	-2.83512	0.00458079	0.0218349
FBgn0025457	CG7581	Bub3	Bub3	3R	301.701	-0.245451	0.0482573	-5.08631	3.65102e-07	7.52765e-06
FBgn0033429	CG12929	CG12929	CG12929	2R	120.09	-0.245151	0.0832336	-2.94533	0.00322606	0.0166221
FBgn0034153	CG15616	Acp53C14b	Accessory gland protein 53C14b	2R	8678.92	-0.244952	0.0849115	-2.88479	0.00391678	0.019294
FBgn0027596	CG10249	CG10249	CG10249	2R	3358.43	-0.244838	0.0570783	-4.2895	1.79073e-05	0.000221736
FBgn0040098	CG17799	lectin-29Ca	lectin-29Ca	2L	1604.77	-0.244718	0.0911246	-2.68553	0.0072415	0.0312361
FBgn0031623	CG15632	Taf12L	TBP-associated factor 30kD subunit alpha-2	2L	215.341	-0.244242	0.0814296	-2.99942	0.00270492	0.0145289
FBgn0016698	CG3289	Ptpa	Phosphotyrosyl phosphatase activator	2L	473.232	-0.244111	0.0520502	-4.68992	2.73308e-06	4.43002e-05
FBgn0036161	CG7551	CG7551	CG7551	3L	874.069	-0.244076	0.0657826	-3.71034	0.000206977	0.00174877
FBgn0037059	CG10510	CG10510	CG10510	3L	1407.2	-0.244047	0.0483503	-5.04747	4.47709e-07	9.0739e-06
FBgn0050025	CG30025	CG30025	CG30025	2R	6663.92	-0.244015	0.0825513	-2.95592	0.00311741	0.0162152
FBgn0031617	CG15635	CG15635	CG15635	2L	3898.83	-0.243885	0.0855468	-2.8509	0.00435959	0.0210359
FBgn0034470	CG11218	Obp56d	Odorant-binding protein 56d	2R	5189.76	-0.243811	0.077895	-3.12999	0.00174813	0.0100939
FBgn0259963	CG42473	Sfp33A2	Seminal fluid protein 33A2	2L	206.743	-0.2434	0.0929334	-2.61908	0.00881682	0.0364486
FBgn0032913	CG9259	CG9259	CG9259	2L	3992.55	-0.243236	0.0868362	-2.80109	0.00509307	0.023666
FBgn0032645	CG15142	CG15142	CG15142	2L	70.973	-0.243148	0.0978645	-2.48454	0.012972	0.0492908
FBgn0052263	CG32263	CG32263	CG32263	3L	384.904	-0.242705	0.0754605	-3.21632	0.00129847	0.00786821
FBgn0037251	CG9804	CG9804	CG9804	3R	174.789	-0.242661	0.0673128	-3.60497	0.000312186	0.00245131
FBgn0034599	CG9437	hng1	hinge1	2R	353.18	-0.242628	0.0519488	-4.67053	3.00427e-06	4.81601e-05
FBgn0264329	CG43788	CG43788	CG43788	2R	3317.32	-0.242259	0.0893914	-2.71009	0.00672646	0.029448
FBgn0033884	CG13344	CG13344	CG13344	2R	591.048	-0.242115	0.0431934	-5.60537	2.07811e-08	5.73361e-07
FBgn0033815	CG4676	CG4676	CG4676	2R	133.342	-0.241848	0.071482	-3.38334	0.000716105	0.00485036
FBgn0030538	CG13402	betaNACtes1	betaNACtes1	X	78.6187	-0.241573	0.0927981	-2.60321	0.00923561	0.0377985
FBgn0001083	CG1500	fw	furrowed	X	146.138	-0.241483	0.081259	-2.97177	0.00296085	0.0155614
FBgn0263249	CG43392	CG43392	CG43392	3L	1685.43	-0.241181	0.0782903	-3.0806	0.00206586	0.0116115
FBgn0036031	CG6761	CG6761	CG6761	3L	2559.59	-0.240923	0.0491695	-4.89986	9.59065e-07	1.78765e-05
FBgn0052669	CG32669	CG32669	CG32669	X	440.452	-0.240277	0.0512614	-4.68729	2.76841e-06	4.47071e-05
FBgn0051481	CG31481	pb	proboscipedia	3R	97.2474	-0.240003	0.08088	-2.9674	0.0030033	0.0157466
FBgn0028569	CG15171	robl37BC	robl37BC	2L	656.006	-0.239384	0.0679359	-3.52367	0.000425616	0.00314074
FBgn0033970	CG10205	CG10205	CG10205	2R	346.918	-0.239289	0.0829423	-2.885	0.00391413	0.0192882
FBgn0030050	CG12111	CG12111	CG12111	X	731.568	-0.239183	0.0535052	-4.47027	7.81202e-06	0.000108746
FBgn0039449	CG6425	CG6425	CG6425	3R	343.733	-0.239127	0.051612	-4.63317	3.60105e-06	5.66874e-05
FBgn0033490	CG12917	CG12917	CG12917	2R	552.695	-0.239032	0.0619184	-3.86044	0.000113182	0.00105945
FBgn0054002	CG34002	CG34002	CG34002	3L	1825.15	-0.238479	0.0690538	-3.45353	0.000553296	0.00393245
FBgn0085207	CG34178	CG34178	CG34178	2L	441.243	-0.238155	0.0598714	-3.97778	6.95625e-05	0.000706017
FBgn0039733	CG11504	CG11504	CG11504	3R	460.564	-0.238014	0.0555594	-4.28396	1.83594e-05	0.000226479
FBgn0013548	CG11295	l(2)dtl	lethal-(2)-denticleless	2R	99.7839	-0.237859	0.0821087	-2.89688	0.00376899	0.0187278
FBgn0029535	CG14635	CG14635	CG14635	X	79.5934	-0.237594	0.0941411	-2.52381	0.0116091	0.0454824
FBgn0050485	CG30485	CG30485	CG30485	2R	950.813	-0.237501	0.0651221	-3.64701	0.000265315	0.00214625
FBgn0025681	CG3558	CG3558	CG3558	2L	1768.7	-0.237322	0.0628081	-3.77852	0.00015776	0.00139683
FBgn0053558	CG33558	mim	missing-in-metastasis	2R	1756.02	-0.237248	0.089056	-2.66403	0.00772099	0.0328186
FBgn0036712	CG16793	brv2	brivido-2	3L	121.249	-0.236959	0.0746985	-3.1722	0.00151288	0.00891616
FBgn0003149	CG5939	Prm	Paramyosin	3L	10067.3	-0.236557	0.0613145	-3.85809	0.000114277	0.00106655
FBgn0039129	CG5338	RpS19b	Ribosomal protein S19b	3R	493.218	-0.23562	0.043529	-5.41296	6.19924e-08	1.53379e-06
FBgn0032431	CG5435	CG5435	CG5435	2L	1079.86	-0.235484	0.0443834	-5.30567	1.12259e-07	2.6193e-06
FBgn0039013	CG4813	CG4813	CG4813	3R	157.151	-0.235387	0.0871976	-2.69947	0.00694507	0.0301942
FBgn0036504	CG7463	yellow-k	yellow-k	3L	90.4968	-0.235065	0.079789	-2.94608	0.00321827	0.0165972
FBgn0039214	CG5794	puf	puffyeye	3R	2141.65	-0.234987	0.087341	-2.69046	0.00713536	0.0308493
FBgn0039311	CG10513	CG10513	CG10513	3R	5381.83	-0.234557	0.0899396	-2.60794	0.00910892	0.0373851
FBgn0033167	CG1701	CG1701	CG1701	2R	392.627	-0.234446	0.0873623	-2.68361	0.00728319	0.0313643
FBgn0032366	CG14930	CG14930	CG14930	2L	134.314	-0.234407	0.0803294	-2.91807	0.003522	0.0177416
FBgn0085397	CG34368	Fili	Fish-lips	2R	167.692	-0.234394	0.0745133	-3.14567	0.00165706	0.00963593
FBgn0000287	CG4881	salr	spalt-related	2L	563.022	-0.234378	0.0497537	-4.71076	2.46794e-06	4.06558e-05
FBgn0261793	CG18009	Trf2	TATA box binding protein-related factor 2	X	1406.32	-0.233777	0.0842593	-2.77449	0.00552879	0.0251995
FBgn0266647	CG45154	CG45154	CG45154	X	178.17	-0.23352	0.0926005	-2.5218	0.0116756	0.0456494
FBgn0039755	CG15531	CG15531	CG15531	3R	2268.64	-0.233372	0.0658048	-3.54643	0.000390488	0.00294111
FBgn0264301	CG43779	CG43779	CG43779	2L	95.8209	-0.233338	0.0844514	-2.76298	0.00572761	0.0259255
FBgn0027608	CG2082	CG2082	CG2082	3R	4460.54	-0.233072	0.0268432	-8.6827	3.86491e-18	5.06806e-16
FBgn0030409	CG15728	CG15728	CG15728	X	333.327	-0.23287	0.0492139	-4.73178	2.22559e-06	3.73676e-05
FBgn0035420	CG14967	CG14967	CG14967	3L	1116.4	-0.232762	0.0751195	-3.09856	0.00194466	0.0110248
FBgn0034671	CG13494	CG13494	CG13494	2R	439.529	-0.23269	0.0643743	-3.61465	0.000300757	0.0023801
FBgn0035151	CG17129	CG17129	CG17129	3L	390.456	-0.232387	0.0507079	-4.58286	4.5867e-06	6.93902e-05
FBgn0039664	CG2006	CG2006	CG2006	3R	514.296	-0.23214	0.0707775	-3.27986	0.0010386	0.0065612
FBgn0028965	CG9933	A16	A16	2L	845.602	-0.232123	0.0493773	-4.701	2.58885e-06	4.24346e-05
FBgn0033623	CG13202	CG13202	CG13202	2R	129.332	-0.232034	0.0886706	-2.61681	0.00887555	0.0366221
FBgn0001311	CG2666	kkv	krotzkopf verkehrt	3R	109.108	-0.231848	0.0931984	-2.48768	0.0128578	0.0490127
FBgn0039731	CG15524	Sas-6	Spindle assembly abnormal 6 ortholog (C. elegans)	3R	212.568	-0.231647	0.0624471	-3.70949	0.00020768	0.00175132
FBgn0024222	CG4201	ird5	immune response deficient 5	3R	417.239	-0.231638	0.0500657	-4.62667	3.71595e-06	5.82165e-05
FBgn0029975	CG1444	CG1444	CG1444	X	7646.88	-0.231519	0.0446675	-5.18317	2.18145e-07	4.82384e-06
FBgn0050487	CG30487	CG30487	CG30487	2R	1146.03	-0.231334	0.0792028	-2.92078	0.00349151	0.0176346
FBgn0038043	CG17202	CG17202	CG17202	3R	558.273	-0.231279	0.0550036	-4.2048	2.61312e-05	0.000305128
FBgn0036443	CG13471	CG13471	CG13471	3L	692.574	-0.231259	0.0643421	-3.59422	0.000325367	0.00253057
FBgn0031337	CG14346	CG14346	CG14346	2L	590.449	-0.230936	0.0509786	-4.53005	5.89691e-06	8.58226e-05
FBgn0038845	CG10827	CG10827	CG10827	3R	755.624	-0.230431	0.0766348	-3.00687	0.00263953	0.0142086
FBgn0036289	CG10657	CG10657	CG10657	3L	545.537	-0.230335	0.0823289	-2.79774	0.00514609	0.0238448
FBgn0030945	CG6632	Ing3	Ing3	X	563.96	-0.230189	0.0703976	-3.26984	0.0010761	0.00677105
FBgn0036212	CG11597	CG11597	CG11597	3L	284.135	-0.229813	0.0523413	-4.39066	1.13005e-05	0.000148778
FBgn0051659	CG31659	CG31659	CG31659	2L	1286.1	-0.229793	0.0768669	-2.98949	0.00279445	0.0148716
FBgn0053182	CG33182	Kdm4B	Histone demethylase 4B	2R	623.215	-0.229333	0.0669442	-3.42573	0.000613156	0.00425679
FBgn0004885	CG6863	tok	tolkin	3R	1904.86	-0.229002	0.0593733	-3.85698	0.000114796	0.00106988
FBgn0031289	CG13950	CG13950	CG13950	2L	151.303	-0.228993	0.0666428	-3.43612	0.000590103	0.00413798
FBgn0003654	CG18000	sw	short wing	X	7497.34	-0.228575	0.0691583	-3.30509	0.000949451	0.0060881
FBgn0262583	CG43123	CG43123	CG43123	2R	711.738	-0.228334	0.0576727	-3.95914	7.52205e-05	0.000752952
FBgn0035113	CG17142	pyx	pyrexia	3L	399.53	-0.228166	0.0405704	-5.62394	1.86648e-08	5.22973e-07
FBgn0031070	CG12702	CG12702	CG12702	X	329.969	-0.228157	0.0566363	-4.02845	5.6145e-05	0.000588513
FBgn0086758	CG31666	chinmo	Chronologically inappropriate morphogenesis	2L	1022.47	-0.227978	0.0787724	-2.89414	0.00380197	0.0188417
FBgn0005654	CG4088	lat	latheo	2R	2392.68	-0.227861	0.049485	-4.60464	4.13175e-06	6.3368e-05
FBgn0069973	CG40485	CG40485	CG40485	X	288.809	-0.227523	0.0809052	-2.81222	0.00492009	0.02305
FBgn0041195	CG6504	Pkd2	Polycystic kidney disease 2 ortholog (H. sapiens)	2L	783.066	-0.227005	0.0723022	-3.13967	0.0016914	0.00980521
FBgn0034655	CG10307	CG10307	CG10307	2R	1902.29	-0.226935	0.0386163	-5.87668	4.18583e-09	1.37222e-07
FBgn0029816	CG12729	CG12729	CG12729	X	396.139	-0.226106	0.0558682	-4.04714	5.18478e-05	0.000549176
FBgn0034721	CG11298	CG11298	CG11298	2R	776.707	-0.225997	0.0603561	-3.74439	0.000180829	0.00156516
FBgn0036194	CG11652	CG11652	CG11652	3L	562.533	-0.22596	0.0677818	-3.33364	0.000857189	0.00558386
FBgn0050385	CG30385	CG30385	CG30385	2R	157.598	-0.225943	0.0665644	-3.39436	0.000687903	0.00469327
FBgn0051759	CG31759	CG31759	CG31759	2L	244.427	-0.22584	0.0815155	-2.77052	0.00559672	0.0254384
FBgn0029157	CG6238	ssh	slingshot	3R	4205.06	-0.225744	0.0767623	-2.94082	0.00327348	0.0168136
FBgn0052983	CG32983	CG32983	CG32983	2L	95.739	-0.225176	0.0870486	-2.58679	0.00968751	0.0392292
FBgn0039799	CG15543	CG15543	CG15543	3R	863.002	-0.224715	0.0537415	-4.18141	2.89707e-05	0.000332656
FBgn0011668	CG9074	Mst57Da	Male-specific RNA 57Da	3R	17790.5	-0.22457	0.0867508	-2.58868	0.00963442	0.0390529
FBgn0040989	CG5693	CG5693	CG5693	2L	1247.07	-0.224415	0.0579334	-3.87367	0.000107208	0.00101503
FBgn0001991	CG4894	Ca-alpha1D	Ca[2+]-channel protein alpha[[1]] subunit D	2L	1964.55	-0.224323	0.0803486	-2.79187	0.00524042	0.0242049
FBgn0036186	CG6071	CG6071	CG6071	3L	1413.14	-0.224219	0.0449217	-4.99133	5.99655e-07	1.17013e-05
FBgn0028583	CG12794	lcs	la costa	X	28482.4	-0.224209	0.0770945	-2.90824	0.00363473	0.0182195
FBgn0262984	CG43292	CG43292	CG43292	3L	177.364	-0.224131	0.0754865	-2.96915	0.00298624	0.0156771
FBgn0085425	CG34396	CG34396	CG34396	2R	501.329	-0.223864	0.0574061	-3.89965	9.63311e-05	0.000926093
FBgn0011818	CG9884	oaf	out at first	2L	894.352	-0.223823	0.0450308	-4.97044	6.68e-07	1.28627e-05
FBgn0261439	CG17246	SdhA	Succinate dehydrogenase A	2R	13651.4	-0.223775	0.0626523	-3.57169	0.000354679	0.00271468
FBgn0031052	CG14215	CG14215	CG14215	X	1523.74	-0.223734	0.0755245	-2.96241	0.00305242	0.0159404
FBgn0034936	CG2970	CG2970	CG2970	2R	1564.4	-0.223592	0.0404022	-5.53415	3.12739e-08	8.33527e-07
FBgn0039655	CG14507	CG14507	CG14507	3R	297.128	-0.223591	0.0859926	-2.60012	0.00931919	0.0380456
FBgn0261059	CG42607	Sfp78E	Seminal fluid protein 78E	3L	1102.25	-0.223581	0.0548622	-4.07531	4.59529e-05	0.000497429
FBgn0033794	CG13326	CG13326	CG13326	2R	1769.23	-0.223256	0.0519616	-4.29656	1.73468e-05	0.000216224
FBgn0034681	CG9308	CG9308	CG9308	2R	399.281	-0.223135	0.0699002	-3.1922	0.00141194	0.00844652
FBgn0039850	CG11333	CG11333	CG11333	3R	242.193	-0.223116	0.0756024	-2.95117	0.00316574	0.0163886
FBgn0031309	CG5041	Tfb4	TFB4 ortholog (S. cerevisiae)	2L	141.525	-0.222828	0.0757196	-2.9428	0.0032526	0.0167194
FBgn0050271	CG30271	CG30271	CG30271	2R	2133.54	-0.222759	0.051067	-4.36211	1.28816e-05	0.00016642
FBgn0051633	CG31633	CG31633	CG31633	2L	326.959	-0.222672	0.0661817	-3.36455	0.000766686	0.00512675
FBgn0262966	CG43277	CG43277	CG43277	2R	692.043	-0.2223	0.0575523	-3.86258	0.000112196	0.00105389
FBgn0030566	CG18313	betaNACtes4	betaNACtes4	X	93.2998	-0.222201	0.0781276	-2.84407	0.00445411	0.0213475
FBgn0085464	CG34435	CG34435	CG34435	X	209.389	-0.222099	0.0764225	-2.9062	0.00365849	0.0183176
FBgn0034820	CG13538	CG13538	CG13538	2R	726.126	-0.221996	0.0692818	-3.20425	0.00135416	0.00814548
FBgn0029819	CG3016	CG3016	CG3016	X	1934	-0.221905	0.0384974	-5.76416	8.2068e-09	2.51439e-07
FBgn0039161	CG13606	CG13606	CG13606	3R	112.662	-0.221888	0.0885134	-2.50682	0.0121821	0.046956
FBgn0260770	CG42568	CG42568	CG42568	2R	1566.23	-0.221478	0.0543004	-4.07876	4.52768e-05	0.000491486
FBgn0038773	CG10887	CG10887	CG10887	3R	306.177	-0.220979	0.0562962	-3.92528	8.66275e-05	0.000847089
FBgn0038944	CG5388	CG5388	CG5388	3R	781.951	-0.220619	0.0587813	-3.75321	0.000174582	0.00152012
FBgn0031753	CG13999	CG13999	CG13999	2L	202.3	-0.220617	0.083148	-2.65331	0.00797076	0.0336837
FBgn0038294	CG6803	Mf	Myofilin	3R	33941.2	-0.220068	0.0725971	-3.03136	0.00243458	0.0133241
FBgn0032853	CG10651	CG10651	CG10651	2L	269.046	-0.219601	0.0848307	-2.58869	0.00963408	0.0390529
FBgn0262894	CG43249	CG43249	CG43249	3L	232.987	-0.219211	0.0850615	-2.57709	0.00996357	0.0401266
FBgn0001296	CG12286	kar	karmoisin	3R	852.478	-0.219033	0.0561777	-3.89893	9.66187e-05	0.000928177
FBgn0002899	CG7972	mus301	mutagen-sensitive 301	3L	91.8545	-0.219003	0.080119	-2.73347	0.0062671	0.0278341
FBgn0051642	CG31642	CG31642	CG31642	2L	606.854	-0.218731	0.0472084	-4.6333	3.59874e-06	5.66874e-05
FBgn0003268	CG1569	rod	rough deal	3R	193.334	-0.218317	0.0877033	-2.48926	0.0128008	0.0488667
FBgn0039742	CG15528	CG15528	CG15528	3R	374.468	-0.218236	0.0792698	-2.75308	0.00590373	0.0265031
FBgn0004374	CG10718	neb	nebbish	2L	765.6	-0.217926	0.0572132	-3.80902	0.000139519	0.00125913
FBgn0037997	CG14742	CG14742	CG14742	3R	88.0867	-0.217754	0.0866573	-2.51282	0.0119772	0.0464491
FBgn0034099	CG15708	CG15708	CG15708	2R	954.115	-0.217634	0.0532658	-4.08581	4.39238e-05	0.000477589
FBgn0051055	CG31055	CG31055	CG31055	3R	2019.1	-0.217346	0.0396771	-5.47788	4.30454e-08	1.11729e-06
FBgn0259791	CG6897	bora	aurora borealis	3L	373.062	-0.216895	0.0461417	-4.70064	2.59353e-06	4.24582e-05
FBgn0037538	CG3223	CG3223	CG3223	3R	709.453	-0.216535	0.0533176	-4.06123	4.88139e-05	0.00052424
FBgn0004650	CG11411	fs(1)N	female sterile (1) Nasrat	X	334.341	-0.215997	0.0832799	-2.59363	0.00949683	0.0386095
FBgn0036568	CG5389	ms(3)72Dt	male sterile (3) 72Dt	3L	674.763	-0.215508	0.0485476	-4.43911	9.03329e-06	0.00012275
FBgn0031037	CG14207	CG14207	CG14207	X	4249.42	-0.215191	0.0594364	-3.62052	0.000294006	0.00233231
FBgn0035437	CG11526	CG11526	CG11526	3L	3474.97	-0.214995	0.0490003	-4.38762	1.14599e-05	0.000150425
FBgn0052392	CG32392	CG32392	CG32392	3L	2326.05	-0.214701	0.0430823	-4.98351	6.24424e-07	1.20946e-05
FBgn0038416	CG17930	CG17930	CG17930	3R	163.942	-0.214643	0.0734798	-2.92111	0.00348783	0.0176246
FBgn0040333	CG13762	brv3	brivido-3	X	384.153	-0.214196	0.0573016	-3.73804	0.000185458	0.00159679
FBgn0035483	CG1134	Mul1	Mitochondrial E3 ubiquitin protein ligase 1 homologue	3L	1496.09	-0.213532	0.0495124	-4.31269	1.61282e-05	0.00020316
FBgn0032843	CG10730	CG10730	CG10730	2L	583.54	-0.21331	0.0446845	-4.77369	1.8088e-06	3.111e-05
FBgn0030058	CG11294	CG11294	CG11294	X	301.898	-0.213146	0.0579198	-3.68002	0.00023322	0.0019268
FBgn0033344	CG8252	CG8252	CG8252	2R	822.024	-0.213137	0.047057	-4.52934	5.91693e-06	8.59233e-05
FBgn0038124	CG14380	CG14380	CG14380	3R	318.129	-0.213018	0.0569429	-3.74091	0.000183357	0.0015839
FBgn0024187	CG8110	syd	sunday driver	3L	1676.02	-0.212928	0.0602602	-3.53347	0.000410138	0.00305402
FBgn0035003	CG15873	CG15873	CG15873	2R	660.031	-0.21277	0.0539794	-3.94169	8.0908e-05	0.000799508
FBgn0033447	CG1625	dila	dilatory	2R	304.052	-0.21239	0.0688312	-3.08566	0.002031	0.0114352
FBgn0037143	CG7448	CG7448	CG7448	3L	106.775	-0.21234	0.0822154	-2.58272	0.00980243	0.0395993
FBgn0259965	CG42475	Sfp35C	Seminal fluid protein 35C	2L	545.453	-0.212317	0.0853789	-2.48676	0.0128911	0.0490826
FBgn0030918	CG15056	CG15056	CG15056	X	123.696	-0.21224	0.0723582	-2.93319	0.00335498	0.0171116
FBgn0035344	CG16761	Cyp4d20	Cyp4d20	3L	972.896	-0.211874	0.0669851	-3.16301	0.00156149	0.00914508
FBgn0034530	CG11175	Rcd6	Reduction in Cnn dots 6	2R	123.596	-0.211844	0.0747324	-2.83471	0.00458677	0.0218475
FBgn0032492	CG5648	Prosalpha6T	Proteasome alpha6 subunit%2C Testis-specific	2L	1153.16	-0.211722	0.0571598	-3.70404	0.000212193	0.00178365
FBgn0051776	CG31776	CG31776	CG31776	2L	148.246	-0.211547	0.0746611	-2.83343	0.00460507	0.0218975
FBgn0051528	CG31528	CG31528	CG31528	3R	948.922	-0.21143	0.0532751	-3.96864	7.22837e-05	0.00072912
FBgn0028484	CG14992	Ack	Activated Cdc42 kinase	3L	2556.69	-0.211369	0.0576173	-3.66849	0.000243984	0.00199462
FBgn0037829	CG14691	CG14691	CG14691	3R	714.605	-0.210994	0.0621542	-3.39469	0.000687061	0.00468997
FBgn0020300	CG13695	gk	geko	3L	921.782	-0.210915	0.0405201	-5.20518	1.93805e-07	4.35165e-06
FBgn0031764	CG9107	CG9107	CG9107	2L	195.229	-0.21084	0.0700515	-3.00978	0.00261434	0.0141077
FBgn0032554	CG15278	CG15278	CG15278	2L	996.439	-0.210737	0.0510582	-4.12739	3.66909e-05	0.000406358
FBgn0038102	CG14383	CG14383	CG14383	3R	416.36	-0.210654	0.0570634	-3.69158	0.000222864	0.00185904
FBgn0031440	CG15395	CG15395	CG15395	2L	491.036	-0.210532	0.0567065	-3.71267	0.000205087	0.00173504
FBgn0027949	CG10364	msb1l	msb1l	2L	383.8	-0.209864	0.0487399	-4.30579	1.66392e-05	0.000208595
FBgn0033480	CG12921	mRpL42	mitochondrial ribosomal protein L42	2R	360.676	-0.209492	0.0794414	-2.63706	0.00836288	0.0350248
FBgn0040375	CG13760	CG13760	CG13760	X	316.977	-0.209444	0.0540917	-3.87202	0.000107937	0.00102119
FBgn0033885	CG6646	DJ-1alpha	DJ-1alpha	2R	230.214	-0.209382	0.074832	-2.79802	0.00514167	0.0238327
FBgn0039355	CG4730	CG4730	CG4730	3R	115.219	-0.209269	0.0731243	-2.86182	0.00421212	0.020472
FBgn0022702	CG2054	Cht2	Chitinase 2	3L	158.097	-0.209232	0.0835974	-2.50285	0.0123197	0.0473257
FBgn0050371	CG30371	CG30371	CG30371	2R	1695.19	-0.208869	0.0688098	-3.03545	0.00240179	0.0131943
FBgn0038871	CG3337	CG3337	CG3337	3R	236.13	-0.208735	0.0676242	-3.08669	0.00202401	0.0114007
FBgn0002936	CG3966	ninaA	neither inactivation nor afterpotential A	2L	191.713	-0.20866	0.07467	-2.79443	0.00519915	0.0240312
FBgn0051702	CG31702	CG31702	CG31702	2L	438.025	-0.208649	0.0579501	-3.6005	0.000317609	0.00248497
FBgn0266801	CG45263	CG45263	CG45263	3R	1166.09	-0.208283	0.0685435	-3.0387	0.00237603	0.0130637
FBgn0029093	CG1548	cathD	cathD	2R	7895.85	-0.208132	0.0506445	-4.10966	3.96241e-05	0.000434804
FBgn0014903	CG14630	CG14630	CG14630	X	835.259	-0.207806	0.0574627	-3.61637	0.000298764	0.00236718
FBgn0037668	CG16736	CG16736	CG16736	3R	232.354	-0.207728	0.062491	-3.32413	0.000886953	0.00576344
FBgn0036480	CG17081	Cep135	Cep135	3L	640.016	-0.207585	0.0631508	-3.28713	0.00101213	0.00642133
FBgn0032713	CG17323	CG17323	CG17323	2L	1036.79	-0.207438	0.0413645	-5.01489	5.30633e-07	1.0495e-05
FBgn0038983	CG5326	CG5326	CG5326	3R	2797.85	-0.207386	0.040651	-5.10162	3.36757e-07	7.05414e-06
FBgn0264340	CG43796	CG43796	CG43796	2L	316.33	-0.207125	0.0757782	-2.7333	0.00627026	0.0278341
FBgn0038163	CG10841	CG10841	CG10841	3R	5194.54	-0.206897	0.0442432	-4.67635	2.92032e-06	4.69291e-05
FBgn0030241	CG11207	feo	fascetto	X	456.452	-0.206881	0.0638779	-3.2387	0.00120077	0.00739071
FBgn0028572	CG14039	qtc	quick-to-court	2L	2439.27	-0.206828	0.0378214	-5.46854	4.53748e-08	1.16211e-06
FBgn0262743	CG2637	Fs(2)Ket	Female sterile (2) Ketel	2L	2440.41	-0.206555	0.0512984	-4.02654	5.66037e-05	0.000592847
FBgn0263234	CG16996	Phae1	Phaedra 1	2L	612.695	-0.206039	0.0798725	-2.5796	0.00989148	0.0398976
FBgn0039376	CG14354	CG14354	CG14354	3R	399.876	-0.205979	0.0493751	-4.17172	3.02309e-05	0.000345011
FBgn0034140	CG8317	CG8317	CG8317	2R	2136.79	-0.205978	0.0593381	-3.47126	0.000518015	0.00372
FBgn0032447	CG6167	PICK1	PICK1 ortholog	2L	514.152	-0.205978	0.0508533	-4.05043	5.11227e-05	0.000543692
FBgn0038304	CG12241	CG12241	CG12241	3R	933.475	-0.205938	0.0429919	-4.79014	1.66661e-06	2.89077e-05
FBgn0038123	CG8508	CG8508	CG8508	3R	906.745	-0.205803	0.0722624	-2.84799	0.00439962	0.021187
FBgn0031849	CG11327	CG11327	CG11327	2L	3743.75	-0.205547	0.046542	-4.41637	1.00371e-05	0.000134029
FBgn0051851	CG31851	CG31851	CG31851	2L	188.275	-0.205377	0.0807461	-2.54349	0.0109752	0.0434404
FBgn0026598	CG6193	Apc2	Adenomatous polyposis coli tumor suppressor homolog 2	3R	196.171	-0.205342	0.0709494	-2.8942	0.00380124	0.0188417
FBgn0053208	CG33208	Mical	Molecule interacting with CasL	3R	3954.82	-0.205019	0.0706579	-2.90158	0.00371291	0.0185499
FBgn0035679	CG10467	CG10467	CG10467	3L	1047.05	-0.204163	0.0738367	-2.76506	0.00569122	0.0258053
FBgn0016080	CG32561	xmas-1	xmas-1	X	2101.87	-0.204146	0.0594606	-3.43329	0.0005963	0.00417473
FBgn0266917	CG16941	CG16941	CG16941	3R	556.286	-0.204067	0.0485734	-4.20121	2.65489e-05	0.000309454
FBgn0000045	CG7478	Act79B	Actin 79B	3L	11657	-0.203516	0.0649509	-3.13339	0.00172801	0.00999091
FBgn0032883	CG9323	CG9323	CG9323	2L	3226.86	-0.203347	0.0616982	-3.29584	0.000981281	0.00626767
FBgn0085208	CG34179	CG34179	CG34179	2L	3246.97	-0.203317	0.0582455	-3.49069	0.000481768	0.00349608
FBgn0019929	CG2045	Ser7	Ser7	X	1039.01	-0.203299	0.0767539	-2.64872	0.00807979	0.034002
FBgn0250822	CG34222	CG34222	CG34222	2R	1187.24	-0.203114	0.0781706	-2.59834	0.00936743	0.038195
FBgn0029161	CG9131	slmo	slowmo	2L	1688.95	-0.202968	0.0583775	-3.47681	0.000507414	0.00366192
FBgn0036222	CG5718	CG5718	CG5718	3L	1502.11	-0.202825	0.0391348	-5.18273	2.18662e-07	4.82712e-06
FBgn0030524	CG10993	CG10993	CG10993	X	153.755	-0.202619	0.0722471	-2.80452	0.00503908	0.023493
FBgn0038685	CG14282	CG14282	CG14282	3R	843.24	-0.202591	0.0481241	-4.20976	2.55644e-05	0.000299042
FBgn0027512	CG10254	CG10254	CG10254	3R	5903.45	-0.202398	0.0685223	-2.95376	0.00313929	0.0163022
FBgn0029667	CG14271	Gas8	Growth arrest specific protein 8	X	558.928	-0.202086	0.0549518	-3.6775	0.000235528	0.00194244
FBgn0085390	CG34361	Dgk	Diacyl glycerol kinase	2R	2126.18	-0.201978	0.0591016	-3.41748	0.000632039	0.00436666
FBgn0037176	CG14456	CG14456	CG14456	3L	322.166	-0.201885	0.0673288	-2.99849	0.00271323	0.0145516
FBgn0034403	CG18190	CG18190	CG18190	2R	168.291	-0.201843	0.0677249	-2.98034	0.00287925	0.0152241
FBgn0259967	CG42477	Sfp53D	Seminal fluid protein 53D	2R	613.7	-0.201821	0.0792994	-2.54505	0.0109262	0.0432926
FBgn0031636	CG12194	CG12194	CG12194	2L	805.155	-0.201718	0.0378232	-5.33319	9.65031e-08	2.27189e-06
FBgn0033048	CG7881	CG7881	CG7881	2R	389.17	-0.201602	0.0558902	-3.60712	0.000309619	0.00243554
FBgn0035245	CG13927	GC	gamma-glutamyl carboxylase	3L	170.516	-0.201531	0.0722362	-2.78989	0.00527257	0.0242935
FBgn0036641	CG16725	Smn	survival motor neuron	3L	668.177	-0.201493	0.0511591	-3.93856	8.19729e-05	0.000808812
FBgn0031051	CG12234	Ranbp21	Ranbp21	X	847.328	-0.201106	0.0775079	-2.59465	0.00946877	0.0385124
FBgn0040075	CG9750	rept	reptin	3L	1268.03	-0.201097	0.0409123	-4.91532	8.86354e-07	1.66994e-05
FBgn0052199	CG32199	CG32199	CG32199	3L	725.591	-0.200899	0.0496298	-4.04796	5.16654e-05	0.000547687
FBgn0262575	CG43115	CG43115	CG43115	X	245.036	-0.200825	0.076417	-2.62802	0.00858838	0.0357863
FBgn0051156	CG31156	CG31156	CG31156	3R	329.977	-0.200472	0.0467838	-4.28507	1.82679e-05	0.000225562
FBgn0031061	CG14232	CG14232	CG14232	X	1024.72	-0.199771	0.0602055	-3.31815	0.000906165	0.00586792
FBgn0003302	CG4336	rux	roughex	X	841.974	-0.199616	0.0524926	-3.80273	0.000143108	0.00128708
FBgn0034842	CG9868	Prosbeta5R1	Proteasome beta5 subunit-related 1	2R	1787.96	-0.199602	0.0493763	-4.04247	5.28915e-05	0.000558427
FBgn0266111	CG13162	ana3	anastral spindle 3	2R	359.135	-0.199569	0.0742841	-2.68657	0.007219	0.0311557
FBgn0031832	CG9596	CG9596	CG9596	2L	745.415	-0.199548	0.049874	-4.00103	6.30661e-05	0.000649125
FBgn0265268	CG18234	CG18234	CG18234	3L	999.085	-0.199177	0.0610377	-3.26318	0.00110168	0.00688579
FBgn0032428	CG6405	CG6405	CG6405	2L	238.091	-0.199151	0.0534498	-3.72594	0.000194588	0.00166447
FBgn0029789	CG3160	CG3160	CG3160	X	381.517	-0.198782	0.0511387	-3.88711	0.000101443	0.000964915
FBgn0005636	CG3385	nvy	nervy	2R	409.624	-0.19878	0.0527368	-3.76928	0.000163721	0.00143989
FBgn0039563	CG4951	CG4951	CG4951	3R	311.995	-0.198553	0.065589	-3.02722	0.00246812	0.0134683
FBgn0038069	CG11608	CG11608	CG11608	3R	572.79	-0.198547	0.0477342	-4.15943	3.19037e-05	0.000360961
FBgn0028504	CG12182	CG12182	CG12182	3L	946.911	-0.198495	0.0341853	-5.80646	6.38089e-09	1.99696e-07
FBgn0031858	CG17378	CG17378	CG17378	2L	1953.83	-0.198397	0.041605	-4.7686	1.8551e-06	3.16744e-05
FBgn0004379	CG10923	Klp67A	Kinesin-like protein at 67A	3L	758.033	-0.198376	0.0593926	-3.34008	0.000837542	0.00550235
FBgn0033324	CG14744	CG14744	CG14744	2R	214.832	-0.198273	0.0590967	-3.35506	0.000793474	0.00528386
FBgn0035857	CG8006	CG8006	CG8006	3L	1252.62	-0.198258	0.0435996	-4.54723	5.43568e-06	8.00877e-05
FBgn0266420	CG5581	Ote	Otefin	2R	195.654	-0.198181	0.0544153	-3.64201	0.000270513	0.00217489
FBgn0038666	CG5451	Smu1	SMU1 ortholog	3R	216.34	-0.1981	0.0534632	-3.70536	0.000211094	0.00177555
FBgn0031431	CG3515	CG3515	CG3515	2L	221.849	-0.198099	0.0762777	-2.59708	0.00940204	0.0382965
FBgn0038014	CG10041	CG10041	CG10041	3R	209.948	-0.198087	0.0754666	-2.62483	0.00866935	0.0360588
FBgn0266441	CG45071	CG45071	CG45071	3L	161.873	-0.197659	0.0767408	-2.57566	0.0100048	0.0402431
FBgn0036771	CG14353	CG14353	CG14353	3L	636.551	-0.197316	0.0439879	-4.48569	7.26781e-06	0.000102256
FBgn0035146	CG13893	CG13893	CG13893	3L	923.732	-0.196547	0.0537463	-3.65694	0.000255248	0.00206992
FBgn0029821	CG4020	CG4020	CG4020	X	561.446	-0.196533	0.0693285	-2.83481	0.00458529	0.0218475
FBgn0015075	CG9054	Ddx1	Dead-box-1	3L	666.514	-0.196203	0.0435696	-4.50321	6.69341e-06	9.5403e-05
FBgn0026239	CG31043	gukh	GUK-holder	3R	908.829	-0.196101	0.0711247	-2.75714	0.00583093	0.0262482
FBgn0037384	CG10981	dgrn	degringolade	3R	292.675	-0.196003	0.0472927	-4.14448	3.40587e-05	0.000381393
FBgn0039140	CG5410	Miro	Mitochondrial Rho	3R	3880.84	-0.195948	0.03055	-6.414	1.41754e-10	6.15503e-09
FBgn0037826	CG14689	CG14689	CG14689	3R	1252.84	-0.195947	0.0584439	-3.35273	0.00080018	0.00531573
FBgn0263980	CG43729	CG43729	CG43729	2R	3226.25	-0.195798	0.0780008	-2.51021	0.0120659	0.0466866
FBgn0263036	CG43331	CG43331	CG43331	3L	796.728	-0.195664	0.0646829	-3.02497	0.00248661	0.0135523
FBgn0266438	CG45068	CG45068	CG45068	2R	439.79	-0.19545	0.0522643	-3.73965	0.000184277	0.0015887
FBgn0052695	CG32695	CG32695	CG32695	X	601.381	-0.19525	0.0597077	-3.2701	0.0010751	0.00676801
FBgn0023550	CG18031	CG18031	CG18031	X	649.561	-0.195211	0.0539089	-3.62113	0.000293315	0.00232823
FBgn0031132	CG15450	CG15450	CG15450	X	494.648	-0.195187	0.0533295	-3.66003	0.000252189	0.00204765
FBgn0019644	CG8189	ATPsyn-b	ATP synthase%2C subunit b	3L	10263.3	-0.195095	0.0759659	-2.56819	0.0102232	0.0409584
FBgn0250871	CG2467	pot	papillote	X	637.091	-0.194886	0.0702837	-2.77285	0.00555681	0.0253009
FBgn0032338	CG16854	CG16854	CG16854	2L	470.496	-0.19471	0.0444443	-4.38099	1.18142e-05	0.000154148
FBgn0032364	CG4970	CG4970	CG4970	2L	1297.64	-0.194475	0.0513397	-3.78801	0.00015186	0.00135282
FBgn0039110	CG10225	RanBP3	Ran binding protein 3	3R	1595.03	-0.193775	0.0481749	-4.02233	5.76248e-05	0.000602099
FBgn0053139	CG33139	Ranbp11	Ranbp11	2R	792.049	-0.19318	0.0562341	-3.43529	0.000591929	0.00414856
FBgn0037276	CG17387	CG17387	CG17387	3R	1647.67	-0.193098	0.0590592	-3.26956	0.00107715	0.00677117
FBgn0038385	CG4221	CG4221	CG4221	3R	202.441	-0.193088	0.0606014	-3.1862	0.00144155	0.00858448
FBgn0037885	CG17721	CG17721	CG17721	3R	177.324	-0.192948	0.0655005	-2.94574	0.0032218	0.0166067
FBgn0031045	CG14212	CG14212	CG14212	X	284.262	-0.192915	0.0663712	-2.90661	0.00365366	0.0183004
FBgn0085426	CG34397	Rgk3	Rad%2C Gem/Kir family member 3	2R	848.786	-0.192879	0.0588088	-3.27977	0.0010389	0.0065612
FBgn0037547	CG7910	CG7910	CG7910	3R	12573.6	-0.19275	0.0423742	-4.54877	5.39609e-06	7.95949e-05
FBgn0037572	CG11698	CG11698	CG11698	3R	195.98	-0.192626	0.0622474	-3.09452	0.00197133	0.0111567
FBgn0034688	CG11474	CG11474	CG11474	2R	1641.72	-0.192537	0.027012	-7.12782	1.01971e-12	6.36739e-11
FBgn0004372	CG2075	aly	always early	3L	171.547	-0.192233	0.0722751	-2.65975	0.00781997	0.0331319
FBgn0005683	CG5354	pie	pineapple eye	2L	145.504	-0.19217	0.0649033	-2.96087	0.00306767	0.016001
FBgn0030770	CG13010	CG13010	CG13010	X	651.546	-0.192064	0.0555473	-3.45766	0.000544881	0.00388951
FBgn0032276	CG17098	CG17098	CG17098	2L	4501.96	-0.191988	0.0450334	-4.26324	2.01488e-05	0.000245093
FBgn0259241	CG42339	CG42339	CG42339	X	125.206	-0.191691	0.0722701	-2.65242	0.00799161	0.0337392
FBgn0030101	CG12118	CG12118	CG12118	X	1758.13	-0.191659	0.0417449	-4.5912	4.40694e-06	6.6962e-05
FBgn0265998	CG42320	Doa	Darkener of apricot	3R	3412.62	-0.191581	0.0605002	-3.16661	0.00154226	0.00905267
FBgn0028570	CG10838	robl22E	robl22E	2L	530.146	-0.191335	0.0685404	-2.79156	0.00524543	0.0242109
FBgn0037310	CG1158	Tim17b1	Tim17b1	3R	509.567	-0.191272	0.0686657	-2.78556	0.00534358	0.0245258
FBgn0003366	CG18085	sev	sevenless	X	1521.53	-0.191224	0.0676009	-2.82872	0.00467345	0.0221558
FBgn0263006	CG3725	Ca-P60A	Calcium ATPase at 60A	2R	57557.1	-0.1912	0.0532248	-3.5923	0.000327768	0.00254321
FBgn0030817	CG4991	CG4991	CG4991	X	388.3	-0.191122	0.0527616	-3.62237	0.00029192	0.00231997
FBgn0032522	CG16848	CG16848	CG16848	2L	476.375	-0.191001	0.0547161	-3.49076	0.000481656	0.00349608
FBgn0004378	CG9191	Klp61F	Kinesin-like protein at 61F	3L	185.682	-0.190945	0.0717907	-2.65975	0.0078199	0.0331319
FBgn0004406	CG8987	tam	tamas	2L	221.081	-0.190882	0.0732492	-2.60592	0.0091628	0.0375474
FBgn0034352	CG17669	CG17669	CG17669	2R	713.06	-0.190258	0.0387119	-4.91472	8.89106e-07	1.67272e-05
FBgn0037482	CG10055	CG10055	CG10055	3R	1833.56	-0.189929	0.0354662	-5.35522	8.54517e-08	2.03732e-06
FBgn0036809	CG12477	CG12477	CG12477	3L	184.525	-0.189457	0.0611419	-3.09864	0.00194409	0.0110248
FBgn0038130	CG8630	CG8630	CG8630	3R	1559.07	-0.18921	0.0647204	-2.92351	0.00346113	0.0175251
FBgn0031021	CG12203	CG12203	CG12203	X	1982.14	-0.189093	0.0720415	-2.62478	0.00867044	0.0360588
FBgn0039855	CG1638	CG1638	CG1638	3R	784.827	-0.188905	0.0410806	-4.5984	4.25742e-06	6.50201e-05
FBgn0039767	CG2218	CG2218	CG2218	3R	1167.32	-0.188901	0.047806	-3.95141	7.76916e-05	0.000772966
FBgn0263988	CG7051	Dic61B	Dynein intermediate chain at 61B	3L	717.035	-0.188898	0.0514868	-3.66887	0.000243627	0.00199417
FBgn0028942	CG16852	CG16852	CG16852	2L	377.776	-0.188679	0.0571425	-3.3019	0.000960328	0.00614882
FBgn0034474	CG13873	Obp56g	Odorant-binding protein 56g	2R	11820.2	-0.188597	0.0665942	-2.83203	0.00462531	0.0219593
FBgn0028380	CG9670	fal	falten	3L	1247.07	-0.188498	0.0586375	-3.21463	0.00130613	0.00790368
FBgn0031905	CG5155	gudu	gudu	2L	1554.55	-0.188315	0.0523594	-3.5966	0.000322409	0.00251054
FBgn0034411	CG18605	CG18605	CG18605	2R	209.581	-0.188298	0.0513193	-3.66914	0.000243372	0.00199334
FBgn0051141	CG31141	CG31141	CG31141	3R	1383.22	-0.18792	0.0500421	-3.75523	0.000173183	0.00151095
FBgn0034521	CG13431	Mgat1	UDP-GlcNAc:a-3-D-mannoside-beta-1%2C2-N-acetylglucosaminyltransferase I	2R	1392.05	-0.18791	0.0488284	-3.84837	0.000118906	0.00109804
FBgn0037654	CG11983	CG11983	CG11983	3R	877.142	-0.187773	0.0453091	-4.14428	3.40885e-05	0.000381402
FBgn0026393	CG17853	Or43b	Odorant receptor 43b	2R	131.848	-0.187594	0.0687121	-2.73015	0.00633054	0.0280163
FBgn0032312	CG14071	CG14071	CG14071	2L	622.828	-0.187577	0.052546	-3.56977	0.000357301	0.00273036
FBgn0259878	CG33466	Fs	Follistatin	2R	248.586	-0.187399	0.051451	-3.64228	0.000270232	0.00217396
FBgn0038424	CG17565	CG17565	CG17565	3R	624.731	-0.187198	0.0386917	-4.83819	1.31028e-06	2.34507e-05
FBgn0053234	CG33234	CG33234	CG33234	3L	621.694	-0.187121	0.0437669	-4.2754	1.90796e-05	0.000233823
FBgn0250904	CG34434	CG34434	CG34434	X	1548.91	-0.187049	0.0527858	-3.54354	0.00039479	0.0029633
FBgn0043458	CG12084	CG12084	CG12084	3L	1607.42	-0.186828	0.033743	-5.5368	3.0805e-08	8.22702e-07
FBgn0040076	CG33747	primo-2	primo-2	3R	1337.36	-0.186604	0.0395346	-4.72003	2.35809e-06	3.90918e-05
FBgn0031816	CG16947	CG16947	CG16947	2L	168.856	-0.186548	0.0657433	-2.83752	0.00454661	0.0216957
FBgn0026174	CG12700	skpD	skpD	X	161.802	-0.186384	0.0698742	-2.66742	0.00764356	0.0325317
FBgn0035007	CG3492	CG3492	CG3492	2R	3532.54	-0.185536	0.0361338	-5.13469	2.82611e-07	6.04104e-06
FBgn0032525	CG16954	Hsp60D	Hsp60D	2L	2969.09	-0.185358	0.0381842	-4.8543	1.20811e-06	2.19417e-05
FBgn0033278	CG14759	CG14759	CG14759	2R	323.991	-0.184905	0.0629627	-2.93674	0.00331684	0.0169566
FBgn0033972	CG12797	Ciao1	Ciao1	2R	876.927	-0.184881	0.0582786	-3.17236	0.00151204	0.0089152
FBgn0040031	CG12061	CG12061	CG12061	XHet	374.077	-0.184655	0.0661449	-2.79168	0.00524359	0.0242109
FBgn0034849	CG3500	CG3500	CG3500	2R	508.045	-0.184644	0.0626715	-2.94623	0.00321678	0.0165972
FBgn0030620	CG5662	CG5662	CG5662	X	394.961	-0.184627	0.0577784	-3.19543	0.00139623	0.00836397
FBgn0000405	CG3510	CycB	Cyclin B	2R	1176.96	-0.184404	0.047677	-3.86778	0.000109832	0.00103465
FBgn0028935	CG7653	CG7653	CG7653	2L	1271.86	-0.184032	0.051595	-3.56686	0.000361288	0.00275761
FBgn0037060	CG10508	CG10508	CG10508	3L	949.664	-0.183751	0.0525206	-3.49864	0.000467641	0.00341056
FBgn0027495	CG8378	CG8378	CG8378	2R	1392.77	-0.183468	0.0604817	-3.03345	0.00241772	0.0132638
FBgn0010015	CG1455	CanA1	Calcineurin A1	3R	543.805	-0.183415	0.0580223	-3.16111	0.00157169	0.00919674
FBgn0038739	CG4686	CG4686	CG4686	3R	2230.94	-0.183258	0.0472334	-3.87984	0.000104527	0.000992512
FBgn0036498	CG13455	CG13455	CG13455	3L	1023.03	-0.182729	0.0496021	-3.6839	0.00022969	0.00190628
FBgn0032105	CG4454	borr	borealin-related	2L	204.708	-0.182724	0.057171	-3.19609	0.00139302	0.00834857
FBgn0032115	CG4438	CG4438	CG4438	2L	577.792	-0.182094	0.0700253	-2.6004	0.00931144	0.0380258
FBgn0037571	CG11694	CG11694	CG11694	3R	328.586	-0.182072	0.0543364	-3.35083	0.000805694	0.00533589
FBgn0031462	CG2964	CG2964	CG2964	2L	2390.32	-0.182026	0.0539582	-3.37347	0.000742279	0.00499924
FBgn0039112	CG10219	CG10219	CG10219	3R	3712.71	-0.181684	0.0609692	-2.97993	0.00288318	0.0152325
FBgn0039141	CG5977	spas	spastin	3R	712.403	-0.181683	0.0438576	-4.14257	3.4343e-05	0.000383595
FBgn0036710	CG6479	CG6479	CG6479	3L	909.576	-0.181634	0.0365979	-4.96297	6.94244e-07	1.33484e-05
FBgn0262351	CG43049	CG43049	CG43049	3L	556.833	-0.181277	0.0687987	-2.6349	0.0084163	0.0351879
FBgn0263027	CG43322	CG43322	CG43322	2L	260.254	-0.181252	0.0600101	-3.02037	0.00252469	0.0136859
FBgn0040755	CG17580	CG17580	CG17580	2R	130.953	-0.181189	0.0715846	-2.53111	0.0113701	0.0447199
FBgn0034251	CG11423	CG11423	CG11423	2R	845.309	-0.181051	0.0456898	-3.9626	7.4137e-05	0.000743241
FBgn0026143	CG3658	CDC45L	CDC45L	X	199.789	-0.181008	0.0581486	-3.11286	0.00185285	0.0105913
FBgn0028943	CG15638	CG15638	CG15638	2L	743.191	-0.180688	0.0590909	-3.05779	0.00222978	0.0123999
FBgn0040679	CG11373	CG11373	CG11373	3R	817.598	-0.180518	0.0626535	-2.88121	0.00396147	0.0194922
FBgn0039501	CG5987	CG5987	CG5987	3R	4174.28	-0.18034	0.0500971	-3.59981	0.000318445	0.00248827
FBgn0032156	CG13124	CG13124	CG13124	2L	7648.88	-0.180335	0.0400516	-4.50257	6.71355e-06	9.55861e-05
FBgn0013301	CG4478	Mst35Bb	Male-specific-transcript-35Bb	2L	2291.81	-0.180213	0.0608289	-2.96261	0.0030504	0.0159362
FBgn0036688	CG7729	Fit2	Fermitin 2	3L	216.706	-0.180139	0.0615589	-2.92629	0.00343028	0.0174155
FBgn0004903	CG6354	Rb97D	Ribonuclear protein at 97D	3R	1422.19	-0.180051	0.0568298	-3.16825	0.00153359	0.00901791
FBgn0262477	CG43067	FoxP	Forkhead box P	3R	268.407	-0.180025	0.0652761	-2.75791	0.00581724	0.0262316
FBgn0000392	CG11181	cup	cup	2L	5821.9	-0.180003	0.0675759	-2.66372	0.00772828	0.0328283
FBgn0032219	CG4995	CG4995	CG4995	2L	2370.63	-0.179794	0.0537265	-3.34646	0.000818493	0.005407
FBgn0052651	CG32651	CG32651	CG32651	X	1006.12	-0.179647	0.0717843	-2.50259	0.0123287	0.0473402
FBgn0260991	CG12165	Incenp	Inner centromere protein	2R	577.044	-0.179617	0.0494036	-3.6357	0.000277225	0.00222339
FBgn0259239	CG42337	CG42337	CG42337	3L	256.035	-0.1796	0.0702119	-2.55796	0.0105287	0.0419771
FBgn0010438	CG4337	mtSSB	mitochondrial single stranded DNA-binding protein	3R	186.909	-0.179414	0.0640271	-2.80217	0.00507607	0.0236289
FBgn0037626	CG8236	CG8236	CG8236	3R	1179.16	-0.179358	0.0498219	-3.59998	0.000318241	0.00248827
FBgn0033883	CG16935	CG16935	CG16935	2R	1364.06	-0.179303	0.0359355	-4.98957	6.05151e-07	1.1791e-05
FBgn0000490	CG9885	dpp	decapentaplegic	2L	358.334	-0.179081	0.0575711	-3.1106	0.00186707	0.0106563
FBgn0031444	CG9879	CG9879	CG9879	2L	371.635	-0.178875	0.0617321	-2.89759	0.00376036	0.0186991
FBgn0036476	CG6945	CG6945	CG6945	3L	335.426	-0.178682	0.06793	-2.63039	0.00852882	0.0355947
FBgn0038345	CG5213	CG5213	CG5213	3R	659.551	-0.178432	0.0500573	-3.56456	0.000364471	0.00277705
FBgn0011606	CG8590	Klp3A	Kinesin-like protein at 3A	X	2177.28	-0.178365	0.0612695	-2.91115	0.00360097	0.018071
FBgn0035004	CG15874	Pgam5-2	Phosphoglycerate mutase 5-2	2R	222.49	-0.177946	0.0618013	-2.87933	0.00398524	0.0195945
FBgn0032625	CG15136	CG15136	CG15136	2L	573.14	-0.177902	0.0570679	-3.11737	0.0018247	0.0104637
FBgn0037746	CG8478	CG8478	CG8478	3R	1235.88	-0.177864	0.0417689	-4.25828	2.06008e-05	0.000249896
FBgn0035589	CG4618	CHMP2B	Charged multivesicular body protein 2b	3L	608.614	-0.177694	0.0536462	-3.31233	0.000925234	0.00596489
FBgn0037697	CG9363	GstZ2	Glutathione S transferase Z2	3R	428.085	-0.177584	0.0602039	-2.94971	0.00318075	0.0164339
FBgn0035239	CG18170	CG18170	CG18170	3L	8305.06	-0.177442	0.0705898	-2.5137	0.0119472	0.0463639
FBgn0034501	CG13868	CG13868	CG13868	2R	16388.3	-0.177132	0.0545916	-3.24467	0.00117586	0.00728345
FBgn0037218	CG1107	aux	auxillin	3R	1458.7	-0.176632	0.0472578	-3.73763	0.000185765	0.00159838
FBgn0037086	CG7202	CG7202	CG7202	3L	2423.09	-0.176553	0.0437681	-4.03382	5.4877e-05	0.000576605
FBgn0039597	CG9997	CG9997	CG9997	3R	1452.33	-0.176176	0.0439036	-4.01281	6.00013e-05	0.000621483
FBgn0033842	CG5970	cbc	crowded by cid	2R	435.226	-0.176087	0.0500654	-3.51714	0.000436226	0.00321
FBgn0033860	CG18369	S-Lap5	Sperm-Leucylaminopeptidase 5	2R	2867.95	-0.175605	0.0386682	-4.54133	5.59007e-06	8.19023e-05
FBgn0051231	CG31231	CG31231	CG31231	3R	2692.63	-0.175581	0.0407886	-4.30466	1.67241e-05	0.000209459
FBgn0050093	CG30093	CG30093	CG30093	2R	745.292	-0.175513	0.0567396	-3.09331	0.00197938	0.011195
FBgn0066101	CG31094	LpR1	Lipophorin receptor 1	3R	3889.44	-0.175239	0.0645173	-2.71616	0.00660448	0.0290035
FBgn0039738	CG7921	Mgat2	Mgat2	3R	1397	-0.17509	0.0539558	-3.24506	0.00117424	0.00727934
FBgn0033042	CG14468	Tsp42A	Tetraspanin 42A	2R	295.721	-0.175027	0.0579265	-3.02154	0.00251492	0.0136442
FBgn0015583	CG17797	Acp29AB	Accessory gland protein 29AB	2L	735.262	-0.17475	0.0640797	-2.72707	0.00638988	0.0282313
FBgn0032295	CG12299	CG12299	CG12299	2L	257.684	-0.174718	0.0680297	-2.56826	0.0102211	0.0409584
FBgn0032967	CG1428	CG1428	CG1428	2L	294.525	-0.174598	0.0504002	-3.46422	0.000531766	0.0038021
FBgn0035696	CG10173	Best2	Bestrophin 2	3L	1459.91	-0.174534	0.0384254	-4.54215	5.56831e-06	8.16748e-05
FBgn0036093	CG14154	CG14154	CG14154	3L	1291.39	-0.174368	0.0371282	-4.69637	2.64824e-06	4.3192e-05
FBgn0000320	CG9554	eya	eyes absent	2L	410.836	-0.174285	0.060391	-2.88594	0.00390246	0.0192524
FBgn0035295	CG5690	Cnb	Centrobin	3L	219.792	-0.174142	0.0520156	-3.34788	0.000814327	0.00538491
FBgn0046113	CG4226	GluRIIC	Glutamate receptor IIC	2L	271.114	-0.174137	0.0617241	-2.82122	0.00478408	0.0225336
FBgn0033056	CG7856	CG7856	CG7856	2R	1692	-0.173754	0.0446632	-3.89032	0.00010011	0.000954031
FBgn0038219	CG14839	CG14839	CG14839	3R	287.847	-0.173601	0.0574302	-3.02282	0.00250433	0.0136239
FBgn0263697	CG13343	Uba3	Ubiquitin activating enzyme 3	2R	429.539	-0.173502	0.0539907	-3.21355	0.00131106	0.00792622
FBgn0032512	CG9305	CG9305	CG9305	2L	744.177	-0.173473	0.0520083	-3.33549	0.000851486	0.0055633
FBgn0085359	CG34330	CG34330	CG34330	X	2237.75	-0.173439	0.0635266	-2.73018	0.00633005	0.0280163
FBgn0035069	CG3611	CG3611	CG3611	2R	595.675	-0.173388	0.0646145	-2.68342	0.00728737	0.0313707
FBgn0036159	CG7557	CG7557	CG7557	3L	2104.76	-0.173297	0.0489565	-3.53981	0.000400412	0.00299521
FBgn0032029	CG17292	CG17292	CG17292	2L	1653.64	-0.173283	0.0456956	-3.79211	0.000149374	0.0013343
FBgn0035917	CG6416	Zasp66	Z band alternatively spliced PDZ-motif protein 66	3L	12933.3	-0.173211	0.040482	-4.27872	1.87974e-05	0.000231013
FBgn0033162	CG1707	CG1707	CG1707	2R	851.675	-0.173172	0.0676311	-2.56054	0.0104509	0.0417049
FBgn0035262	CG18171	CG18171	CG18171	3L	2003.52	-0.17311	0.0501452	-3.45218	0.000556076	0.00394579
FBgn0262858	CG43222	CG43222	CG43222	3R	1183.53	-0.173	0.0567391	-3.04905	0.0022957	0.0126858
FBgn0039251	CG17462	Trf4-2	Trf4-2	3R	1089.65	-0.173	0.0406351	-4.25741	2.0681e-05	0.000250406
FBgn0015600	CG9660	toc	toucan	2L	6642	-0.172959	0.0526675	-3.28398	0.00102351	0.00647746
FBgn0000147	CG3068	aur	aurora	3R	573.375	-0.172908	0.0400126	-4.32133	1.55088e-05	0.00019696
FBgn0031574	CG3964	CG3964	CG3964	2L	9750.8	-0.172679	0.0622613	-2.77345	0.00554651	0.0252627
FBgn0033499	CG12914	CG12914	CG12914	2R	549.679	-0.172562	0.0625278	-2.75976	0.00578434	0.0261179
FBgn0034957	CG3121	CG3121	CG3121	2R	1684.11	-0.172459	0.0442058	-3.90127	9.56903e-05	0.000920607
FBgn0046222	CG1109	CG1109	CG1109	3R	839.089	-0.172315	0.0447287	-3.85245	0.000116944	0.00108373
FBgn0003612	CG8068	Su(var)2-10	Suppressor of variegation 2-10	2R	1700.52	-0.172007	0.0391499	-4.39356	1.1151e-05	0.000146985
FBgn0266100	CG44837	CG44837	CG44837	3L	219.924	-0.17185	0.065834	-2.61036	0.00904481	0.0371568
FBgn0035661	CG10477	CG10477	CG10477	3L	3791.83	-0.171828	0.0518471	-3.31412	0.000919315	0.00593842
FBgn0052437	CG32437	CG32437	CG32437	3L	2993.6	-0.171825	0.0501529	-3.42601	0.000612507	0.00425679
FBgn0051327	CG31327	CG31327	CG31327	3R	2144.14	-0.171798	0.0512671	-3.35103	0.000805119	0.00533589
FBgn0051279	CG31279	CG31279	CG31279	3R	198.875	-0.171762	0.0686471	-2.5021	0.012346	0.0473788
FBgn0038251	CG3508	Hexim	HEXIM ortholog	3R	631.22	-0.171491	0.0378796	-4.52726	5.97523e-06	8.65781e-05
FBgn0030749	CG9968	AnxB11	Annexin B11	X	1178.16	-0.171388	0.0314155	-5.45553	4.88266e-08	1.23842e-06
FBgn0039668	CG2304	Trc8	Trc8	3R	4948.65	-0.171138	0.0557734	-3.06845	0.00215174	0.0119954
FBgn0029724	CG15472	CG15472	CG15472	X	447.687	-0.171064	0.0628224	-2.72298	0.00646966	0.0285453
FBgn0034915	CG17611	eIF6	eIF6	2R	831.787	-0.170981	0.0608637	-2.80924	0.00496586	0.023223
FBgn0030607	CG5560	dob	doppelganger von brummer	X	450.6	-0.17089	0.0579425	-2.94931	0.00318484	0.0164485
FBgn0050293	CG30293	Cht12	Cht12	2R	2349.19	-0.170455	0.0358837	-4.7502	2.03213e-06	3.44726e-05
FBgn0263600	CG5949	DNApol-delta	DNA-polymerase-delta	3L	167.841	-0.170449	0.0679113	-2.50988	0.0120773	0.046689
FBgn0259876	CG34438	Cap-G	Cap-G	2R	1169.72	-0.170102	0.0669262	-2.54163	0.0110335	0.0436088
FBgn0031631	CG3225	CG3225	CG3225	2L	214.871	-0.170052	0.0669496	-2.54001	0.0110851	0.0437431
FBgn0027498	CG2061	CG2061	CG2061	X	1069.59	-0.1693	0.0563023	-3.00698	0.00263857	0.0142086
FBgn0030052	CG12065	CG12065	CG12065	X	955.464	-0.169228	0.0537557	-3.14809	0.00164342	0.00956507
FBgn0036287	CG10663	CG10663	CG10663	3L	158.154	-0.169103	0.0625955	-2.70152	0.00690226	0.0300596
FBgn0036117	CG6321	CG6321	CG6321	3L	453.812	-0.16908	0.0459999	-3.67566	0.000237235	0.00195161
FBgn0001086	CG4274	fzy	fizzy	2L	418.844	-0.169079	0.0491167	-3.44238	0.000576611	0.00406292
FBgn0033141	CG12831	CG12831	CG12831	2R	818.114	-0.169043	0.0545445	-3.09918	0.00194056	0.0110248
FBgn0002775	CG8631	msl-3	male-specific lethal 3	3L	371.324	-0.169022	0.0424652	-3.98025	6.88416e-05	0.000700326
FBgn0034758	CG13510	CG13510	CG13510	2R	1646.92	-0.168912	0.0594766	-2.83998	0.0045117	0.0215683
FBgn0062411	CG15551	Ctr1C	Copper transporter 1C	3R	242.423	-0.168866	0.0617627	-2.73411	0.00625487	0.0278129
FBgn0025702	CG11489	srpk79D	serine-arginine protein kinase at 79D	3L	3438.45	-0.168358	0.0552008	-3.04992	0.00228904	0.0126544
FBgn0034054	CG8366	CG8366	CG8366	2R	289.13	-0.168322	0.0616934	-2.72836	0.0063651	0.0281408
FBgn0033364	CG13747	CG13747	CG13747	2R	2353.53	-0.168035	0.0445829	-3.76904	0.000163878	0.0014403
FBgn0025360	CG18455	Optix	Optix	2R	558.188	-0.16795	0.0520122	-3.22905	0.001242	0.00760335
FBgn0032065	CG12438	CG12438	CG12438	2L	606.723	-0.167741	0.0519957	-3.22606	0.00125508	0.00765828
FBgn0051546	CG31546	CG31546	CG31546	3R	1859.7	-0.167615	0.0473651	-3.53879	0.000401971	0.00300512
FBgn0031442	CG17301	Prosbeta4R1	Proteasome beta4 subunit-related 1	2L	397.723	-0.16744	0.0619003	-2.70499	0.00683061	0.0298215
FBgn0032519	CG16957	CG16957	CG16957	2L	1339.26	-0.167318	0.0659042	-2.53881	0.0111231	0.0438581
FBgn0038168	CG9591	omd	oocyte maintenance defects	3R	886.454	-0.167148	0.0307788	-5.43062	5.61582e-08	1.41073e-06
FBgn0030228	CG1826	BTBD9	BTB (POZ) domain containing 9 ortholog	X	1552.58	-0.166972	0.0604319	-2.76298	0.00572758	0.0259255
FBgn0034081	CG10731	CG10731	CG10731	2R	555.553	-0.16688	0.0604619	-2.76009	0.00577847	0.026105
FBgn0038578	CG7957	MED17	Mediator complex subunit 17	3R	249.606	-0.166583	0.0490972	-3.39292	0.000691513	0.00471545
FBgn0023525	CG3191	CG3191	CG3191	X	338.5	-0.166426	0.0463249	-3.59258	0.000327421	0.00254202
FBgn0041629	CG1787	Hexo2	Hexosaminidase 2	X	1197.69	-0.166301	0.045355	-3.66665	0.000245747	0.00200403
FBgn0034127	CG7848	CG7848	CG7848	2R	1714.27	-0.165991	0.0320171	-5.18444	2.16667e-07	4.79925e-06
FBgn0050334	CG30334	CG30334	CG30334	2R	812.359	-0.165836	0.0662466	-2.50332	0.0123034	0.0472845
FBgn0000043	CG12051	Act42A	Actin 42A	2R	4216.11	-0.165806	0.0252144	-6.57584	4.83801e-11	2.34966e-09
FBgn0040377	CG8310	Vha36-3	Vacuolar H[+] ATPase 36kD subunit 3	X	530.225	-0.165408	0.0447415	-3.69698	0.00021818	0.00182695
FBgn0034105	CG7755	CG7755	CG7755	2R	2061.33	-0.165324	0.0373271	-4.42904	9.46515e-06	0.00012743
FBgn0027558	CG4445	pgant3	polypeptide GalNAc transferase 3	2R	425.859	-0.164915	0.0406195	-4.06	4.90731e-05	0.00052599
FBgn0032503	CG16825	CG16825	CG16825	2L	966.268	-0.164753	0.0469514	-3.50901	0.000449785	0.00329499
FBgn0039654	CG14514	Brd8	Brd8	3R	246.48	-0.164608	0.053918	-3.05292	0.00226624	0.0125707
FBgn0011660	CG8169	Pms2	Pms2	2R	376.182	-0.164604	0.0623395	-2.64045	0.00827971	0.034743
FBgn0037900	CG5276	CG5276	CG5276	3R	2193.6	-0.164537	0.0433284	-3.79743	0.000146202	0.00131042
FBgn0002715	CG5303	mei-S332	meiotic from via Salaria 332	2R	855.336	-0.164456	0.0396942	-4.14308	3.42678e-05	0.000383081
FBgn0034898	CG18128	CG18128	CG18128	2R	574.929	-0.164257	0.0621284	-2.64384	0.00819722	0.0344409
FBgn0037707	CG16788	RnpS1	RNA-binding protein S1	3R	679.061	-0.164206	0.0624213	-2.63062	0.00852302	0.0355918
FBgn0037610	CG8043	CG8043	CG8043	3R	3758.44	-0.163965	0.0417507	-3.92724	8.59251e-05	0.000842104
FBgn0040237	CG6815	bor	belphegor	3R	3410.8	-0.16373	0.0412049	-3.97355	7.08102e-05	0.000717015
FBgn0033431	CG1827	CG1827	CG1827	2R	973.823	-0.163684	0.0454226	-3.60358	0.000313861	0.00246253
FBgn0035852	CG7387	CG7387	CG7387	3L	2171.24	-0.163565	0.0462249	-3.53847	0.000402457	0.00300536
FBgn0036345	CG17300	CG17300	CG17300	3L	1085.61	-0.163552	0.0600285	-2.72458	0.00643835	0.0284263
FBgn0036133	CG7638	CG7638	CG7638	3L	803.46	-0.163333	0.0370522	-4.4082	1.04232e-05	0.00013848
FBgn0032369	CG6614	CG6614	CG6614	2L	778.863	-0.163197	0.0557264	-2.92853	0.00340565	0.0173296
FBgn0031301	CG14339	CG14339	CG14339	2L	497.176	-0.162935	0.05361	-3.03927	0.00237152	0.0130498
FBgn0052087	CG32087	CG32087	CG32087	3L	599.785	-0.162906	0.0469835	-3.46731	0.000525704	0.00376491
FBgn0035588	CG10672	CG10672	CG10672	3L	997.608	-0.162597	0.064521	-2.52006	0.0117333	0.0457778
FBgn0029703	CG12692	CG12692	CG12692	X	1353.26	-0.162575	0.0579036	-2.80768	0.00498996	0.0233108
FBgn0030894	CG7192	CG7192	CG7192	X	684.107	-0.162526	0.0430095	-3.77885	0.000157555	0.00139596
FBgn0038585	CG7993	CG7993	CG7993	3R	495.681	-0.162338	0.0449164	-3.61423	0.000301246	0.00238109
FBgn0005536	CG32156	Mbs	Myosin binding subunit	3L	3515.5	-0.162255	0.0635876	-2.55168	0.0107203	0.0425858
FBgn0031451	CG9961	CG9961	CG9961	2L	1174.8	-0.16219	0.043522	-3.72663	0.000194057	0.00166101
FBgn0036706	CG6485	CG6485	CG6485	3L	773.567	-0.162014	0.0518447	-3.12498	0.00177819	0.0102314
FBgn0028847	CG9014	CG9014	CG9014	2L	3042.27	-0.162008	0.0421801	-3.84085	0.000122607	0.00112666
FBgn0030629	CG9123	CG9123	CG9123	X	402.15	-0.161745	0.0558574	-2.89567	0.00378351	0.0187786
FBgn0261610	CG42699	CG42699	CG42699	X	456.635	-0.16166	0.0534928	-3.0221	0.0025103	0.0136361
FBgn0032473	CG5204	CG5204	CG5204	2L	311.638	-0.161377	0.0589212	-2.73886	0.00616523	0.0274982
FBgn0028903	CG13243	CG13243	CG13243	2L	2575.28	-0.160839	0.047341	-3.39746	0.000680151	0.00464522
FBgn0261686	CG42733	CG42733	CG42733	2R	1275.46	-0.160825	0.0600147	-2.67976	0.00736758	0.0316136
FBgn0033060	CG7849	CG7849	CG7849	2R	222.436	-0.160742	0.0528917	-3.03909	0.00237295	0.0130522
FBgn0041164	CG11513	armi	armitage	3L	388.118	-0.16064	0.0593002	-2.70893	0.00675005	0.029534
FBgn0025642	CG32812	CG32812	CG32812	X	275.174	-0.160639	0.0603175	-2.66322	0.00773957	0.0328656
FBgn0046873	CG31483	Pif2	PFTAIRE-interacting factor 2	3R	1809.71	-0.160618	0.0437199	-3.6738	0.000238967	0.0019634
FBgn0033440	CG10459	CG10459	CG10459	2R	302.336	-0.160401	0.0627295	-2.55703	0.0105571	0.0420775
FBgn0036784	CG5103	CG5103	CG5103	3L	2578.73	-0.160401	0.0403973	-3.97057	7.16997e-05	0.000724344
FBgn0036180	CG6091	CG6091	CG6091	3L	4938.43	-0.160286	0.0491082	-3.26393	0.00109878	0.00687092
FBgn0261625	CG42708	CG42708	CG42708	2R	2712.1	-0.159999	0.0384838	-4.15755	3.21678e-05	0.000363009
FBgn0035120	CG13879	wac	wee Augmin	3L	224.356	-0.159737	0.0599583	-2.66413	0.00771883	0.0328186
FBgn0024957	CG6342	Irp-1B	Iron regulatory protein 1B	3R	3201.38	-0.15968	0.044533	-3.58566	0.000336232	0.00259659
FBgn0001978	CG3647	stc	shuttle craft	2L	1747.75	-0.15958	0.0455504	-3.50336	0.000459421	0.00335621
FBgn0000139	CG6677	ash2	absent%2C small%2C or homeotic discs 2	3R	615.723	-0.159479	0.0358621	-4.447	8.70771e-06	0.000118942
FBgn0036483	CG12316	CG12316	CG12316	3L	403.025	-0.159452	0.0617002	-2.58431	0.00975752	0.0394665
FBgn0002023	CG10699	Lim3	Lim3	2L	300.436	-0.159379	0.0621694	-2.56363	0.0103584	0.0414242
FBgn0000116	CG32031	Argk	Arginine kinase	3L	28298	-0.159192	0.0464205	-3.42934	0.000605049	0.00422246
FBgn0040636	CG13255	CG13255	CG13255	3L	1294.49	-0.158788	0.0517358	-3.06921	0.00214626	0.0119762
FBgn0011327	CG3431	Uch-L5	Ubiquitin carboxy-terminal hydrolase L5 ortholog	3L	2335.14	-0.158685	0.0401988	-3.94749	7.89734e-05	0.000783935
FBgn0034816	CG3085	CG3085	CG3085	2R	6517.82	-0.158508	0.0439324	-3.608	0.000308568	0.00243018
FBgn0017551	CG10800	Rca1	Regulator of cyclin A1	2L	283.666	-0.158449	0.0572602	-2.76717	0.00565456	0.025658
FBgn0031201	CG12446	CG12446	CG12446	X	375.998	-0.158332	0.0580306	-2.72842	0.00636393	0.0281408
FBgn0028499	CG7985	CG7985	CG7985	3R	187.4	-0.158193	0.0614173	-2.5757	0.0100037	0.0402431
FBgn0027795	CG14785	CG14785	CG14785	X	1685.26	-0.158166	0.0431971	-3.66149	0.000250755	0.0020377
FBgn0038445	CG14891	CG14891	CG14891	3R	1084.85	-0.158109	0.057208	-2.76376	0.00571401	0.0258907
FBgn0037325	CG12147	CG12147	CG12147	3R	917.507	-0.158087	0.0450493	-3.5092	0.000449456	0.00329442
FBgn0051467	CG31467	CG31467	CG31467	3R	519.889	-0.158025	0.0496735	-3.18127	0.00146631	0.00869246
FBgn0038877	CG3308	CG3308	CG3308	3R	4434.71	-0.157794	0.0353894	-4.4588	8.24216e-06	0.00011341
FBgn0026738	CG7857	CG7857	CG7857	3L	498.122	-0.157706	0.0482132	-3.27102	0.00107161	0.0067493
FBgn0036423	CG3919	CG3919	CG3919	3L	187.275	-0.157626	0.0594435	-2.65169	0.00800898	0.0337799
FBgn0032513	CG6565	CG6565	CG6565	2L	2351.28	-0.15747	0.0292656	-5.38071	7.41908e-08	1.79495e-06
FBgn0069913	CG4681	CG4681	CG4681	2R	2466.22	-0.157406	0.040932	-3.84556	0.000120276	0.00110834
FBgn0032004	CG8292	CG8292	CG8292	2L	1398.19	-0.157189	0.0444788	-3.53403	0.000409274	0.00304932
FBgn0030660	CG8097	CG8097	CG8097	X	797.319	-0.157112	0.0395844	-3.96903	7.21655e-05	0.000728489
FBgn0041203	CG1848	LIMK1	LIM-kinase1	X	1663.21	-0.156878	0.0627057	-2.50182	0.0123556	0.0474018
FBgn0033426	CG1814	CG1814	CG1814	2R	1296.95	-0.156829	0.0462923	-3.38781	0.000704538	0.00478684
FBgn0034173	CG9010	CG9010	CG9010	2R	2530.29	-0.156512	0.0437597	-3.57663	0.000348052	0.00267214
FBgn0050432	CG30432	CG30432	CG30432	2R	312.354	-0.156037	0.0620439	-2.51494	0.0119052	0.0462419
FBgn0011725	CG31137	twin	twin	3R	8949.97	-0.156018	0.0605522	-2.57658	0.00997838	0.0401739
FBgn0031728	CG7235	Hsp60C	Hsp60C	2L	17536	-0.155883	0.0457131	-3.41003	0.000649564	0.0044689
FBgn0030976	CG7378	CG7378	CG7378	X	4472.93	-0.155741	0.0516183	-3.01716	0.00255152	0.0138086
FBgn0029858	CG15896	CG15896	CG15896	X	1237.25	-0.155706	0.0517657	-3.0079	0.00263064	0.014178
FBgn0261086	CG9778	Syt14	Synaptotagmin 14	3R	231.398	-0.155445	0.0624526	-2.48902	0.0128098	0.0488866
FBgn0259221	CG42321	CG42321	CG42321	2R	4321.24	-0.155295	0.0460568	-3.37182	0.000746737	0.00501895
FBgn0001263	CG3504	inaD	inactivation no afterpotential D	2R	2304.58	-0.155249	0.0429854	-3.61168	0.000304223	0.00240173
FBgn0051874	CG31874	CG31874	CG31874	2L	2146.4	-0.155246	0.0472117	-3.28829	0.00100799	0.00640946
FBgn0050056	CG30056	CG30056	CG30056	2R	989.707	-0.155096	0.0593611	-2.61275	0.00898157	0.0369433
FBgn0039341	CG5112	CG5112	CG5112	3R	1686.35	-0.15506	0.0517321	-2.99736	0.00272328	0.0145675
FBgn0037375	CG1193	kat-60L1	katanin p60-like 1	3R	3037.18	-0.154817	0.0512429	-3.02124	0.00251743	0.0136522
FBgn0036020	CG8336	CG8336	CG8336	3L	1042.03	-0.154785	0.0335122	-4.61878	3.86007e-06	5.99728e-05
FBgn0032397	CG6756	Tom70	Translocase of outer membrane 70	2L	3857.41	-0.154758	0.0335541	-4.61221	3.9841e-06	6.14426e-05
FBgn0265194	CG44240	Trpm	Transient receptor potential cation channel%2C subfamily M ortholog	2R	1870.27	-0.154442	0.0597227	-2.58598	0.00971024	0.0392995
FBgn0042133	CG18810	CG18810	CG18810	2L	1634.24	-0.154339	0.0364455	-4.23479	2.28764e-05	0.000272213
FBgn0034650	CG10318	NC2alpha	Negative Cofactor 2alpha	2R	355.906	-0.154044	0.0485458	-3.17317	0.00150784	0.00889442
FBgn0030778	CG4678	CG4678	CG4678	X	408.719	-0.154042	0.0613864	-2.50938	0.0120942	0.0466895
FBgn0035263	CG12035	CG12035	CG12035	3L	1144.5	-0.154028	0.0434933	-3.54141	0.000397995	0.00298053
FBgn0030441	CG2209	CG2209	CG2209	X	440.009	-0.154013	0.0575294	-2.67712	0.0074257	0.0318109
FBgn0042627	CG3524	v(2)k05816	v(2)k05816	2L	15712.9	-0.154004	0.0616864	-2.49656	0.0125404	0.0479284
FBgn0037023	CG3698	CG3698	CG3698	3L	396.853	-0.153941	0.0603884	-2.54918	0.0107976	0.0428473
FBgn0035143	CG12169	Ppm1	Ppm1	3L	2177.4	-0.153811	0.0351213	-4.37942	1.18994e-05	0.000155106
FBgn0250850	CG30149	rig	rigor mortis	2R	412.336	-0.153643	0.0549743	-2.79482	0.00519292	0.0240109
FBgn0034363	CG5327	CG5327	CG5327	2R	1011.41	-0.153641	0.040959	-3.75109	0.00017607	0.00153206
FBgn0030087	CG7766	CG7766	CG7766	X	4474.39	-0.153233	0.0574521	-2.66714	0.00765004	0.0325487
FBgn0051139	CG31139	CG31139	CG31139	3R	1034.35	-0.153033	0.0461652	-3.3149	0.000916771	0.00593074
FBgn0030370	CG1950	Uch-L5R	Uch-L5-related	X	630.4	-0.152892	0.0522053	-2.92866	0.00340422	0.017329
FBgn0033654	CG8991	Sobp	Sine oculis-binding protein	2R	283.701	-0.152483	0.0590263	-2.5833	0.00978592	0.0395447
FBgn0022786	CG12153	Hira	Hira	X	332.091	-0.152465	0.057441	-2.65428	0.00794768	0.0336254
FBgn0038722	CG7360	Nup58	Nucleoporin 58kD	3R	1328.47	-0.152262	0.0427203	-3.56415	0.000365037	0.0027782
FBgn0038887	CG7907	CG7907	CG7907	3R	569.225	-0.152165	0.0574516	-2.64857	0.0080832	0.0340055
FBgn0031850	CG11326	Tsp	Thrombospondin	2L	1477.02	-0.152063	0.0343786	-4.42318	9.72597e-06	0.000130272
FBgn0050058	CG30058	CG30058	CG30058	2R	1668.03	-0.152034	0.0524642	-2.89787	0.00375711	0.0186909
FBgn0029603	CG14053	CG14053	CG14053	X	527.083	-0.151747	0.0523137	-2.90071	0.00372313	0.0185732
FBgn0035593	CG4603	CG4603	CG4603	3L	1459.22	-0.151523	0.0445397	-3.40198	0.000668987	0.00457851
FBgn0038862	CG5798	Ubpy	UBPY ortholog	3R	1612.4	-0.151344	0.0488306	-3.09936	0.00193939	0.0110235
FBgn0003275	CG1163	RpII18	RNA polymerase II 18kD subunit	3R	959.803	-0.151158	0.0536993	-2.8149	0.00487917	0.0228993
FBgn0003071	CG4001	Pfk	Phosphofructokinase	2R	7729.96	-0.151115	0.0439427	-3.4389	0.000584077	0.0041023
FBgn0037657	CG11990	hyx	hyrax	3R	582.609	-0.151086	0.0420007	-3.59722	0.000321632	0.00250598
FBgn0051473	CG31473	CG31473	CG31473	3R	1607.5	-0.150982	0.0494637	-3.05239	0.00227028	0.0125719
FBgn0032869	CG17470	CG17470	CG17470	2L	5207.92	-0.150952	0.0459223	-3.28712	0.00101219	0.00642133
FBgn0034792	CG3499	CG3499	CG3499	2R	4816.39	-0.150898	0.048406	-3.11733	0.00182495	0.0104637
FBgn0000114	CG31762	aret	arrest	2L	9564.7	-0.15088	0.0601837	-2.50699	0.0121763	0.0469475
FBgn0051007	CG31007	CG31007	CG31007	3R	2178.69	-0.150839	0.0438611	-3.43901	0.000583849	0.0041023
FBgn0037498	CG10029	CG10029	CG10029	3R	607.816	-0.150638	0.0507621	-2.96754	0.00300194	0.0157458
FBgn0035878	CG7182	CG7182	CG7182	3L	1542.13	-0.150633	0.045341	-3.32224	0.000892988	0.0057969
FBgn0264707	CG43976	RhoGEF3	Rho guanine nucleotide exchange factor 3	3L	4177.72	-0.150578	0.0566258	-2.65918	0.0078331	0.0331768
FBgn0036808	CG18363	Dic4	Dicarboxylate carrier 4	3L	378.127	-0.1504	0.0525853	-2.86011	0.00423497	0.0205602
FBgn0039560	CG5514	CG5514	CG5514	3R	2103.51	-0.15031	0.059109	-2.54292	0.010993	0.0434976
FBgn0039875	CG1937	sip3	septin interacting protein 3	3R	2847.75	-0.150197	0.0316003	-4.75304	2.00384e-06	3.40368e-05
FBgn0039124	CG13597	tbrd-1	testis-specifically expressed bromodomain containing protein-1	3R	734.463	-0.150185	0.0463853	-3.23777	0.00120468	0.00739907
FBgn0031853	CG11201	TTLL3B	Tubulin tyrosine ligase-like 3B	2L	5383.43	-0.150168	0.0511458	-2.93607	0.00332396	0.0169798
FBgn0036643	CG4109	Syx8	Syntaxin 8	3L	363.724	-0.15007	0.0481646	-3.11578	0.00183461	0.0105099
FBgn0034566	CG9313	CG9313	CG9313	2R	3325.09	-0.149942	0.0519247	-2.88768	0.003881	0.019161
FBgn0030319	CG2533	CG2533	CG2533	X	1141.72	-0.149841	0.0503989	-2.9731	0.0029481	0.0155068
FBgn0040493	CG7340	grsm	granny smith	3R	4707.86	-0.149819	0.0257304	-5.82266	5.7918e-09	1.83983e-07
FBgn0031831	CG11043	CG11043	CG11043	2L	892.773	-0.1498	0.0530666	-2.82288	0.00475949	0.0224501
FBgn0036442	CG13473	CG13473	CG13473	3L	735.926	-0.149598	0.0597488	-2.50379	0.0122872	0.0472639
FBgn0039250	CG11120	Mink	Mitotic spindle and nuclear protein	3R	296.552	-0.149454	0.0561889	-2.65985	0.00781758	0.0331319
FBgn0033090	CG15909	CG15909	CG15909	2R	234.941	-0.149322	0.0543462	-2.74761	0.00600319	0.0268944
FBgn0037039	CG10587	CG10587	CG10587	3L	303.866	-0.149063	0.0515306	-2.89271	0.00381937	0.0189137
FBgn0033925	CG8617	CG8617	CG8617	2R	640.15	-0.148994	0.0468247	-3.18194	0.00146291	0.00868409
FBgn0030614	CG9072	CG9072	CG9072	X	481.533	-0.148909	0.0458893	-3.24497	0.00117464	0.00727934
FBgn0027950	CG8208	MBD-like	MBD-like	3R	462.635	-0.148905	0.055791	-2.66897	0.0076084	0.0324177
FBgn0033990	CG10265	CG10265	CG10265	2R	344.28	-0.148452	0.0491666	-3.01937	0.002533	0.0137196
FBgn0260451	CG14042	CG14042	CG14042	2L	1379.52	-0.148344	0.0309564	-4.79202	1.65113e-06	2.86771e-05
FBgn0051697	CG31697	CG31697	CG31697	2L	883.94	-0.148233	0.0597329	-2.48159	0.0130797	0.0496278
FBgn0039398	CG14540	CG14540	CG14540	3R	5803.32	-0.148211	0.0429265	-3.45266	0.000555082	0.00394087
FBgn0266672	CG2095	Sec8	Sec8 ortholog (S. cerevisiae)	3R	1070.38	-0.147954	0.0323808	-4.56919	4.89607e-06	7.32065e-05
FBgn0001216	CG8937	Hsc70-1	Heat shock protein cognate 1	3L	4958.34	-0.147817	0.0285386	-5.17956	2.22415e-07	4.89791e-06
FBgn0027561	CG18659	CG18659	CG18659	2R	2880.74	-0.147468	0.0494857	-2.98002	0.00288234	0.0152325
FBgn0003138	CG9181	Ptp61F	Protein tyrosine phosphatase 61F	3L	1675.55	-0.1471	0.0418518	-3.51477	0.000440136	0.00323334
FBgn0033190	CG2137	CG2137	CG2137	2R	2611.23	-0.146864	0.0503806	-2.91509	0.00355591	0.0178791
FBgn0034837	CG9871	RpL22-like	Ribosomal protein L22-like	2R	618.131	-0.146859	0.0574737	-2.55524	0.0106116	0.0422178
FBgn0032376	CG14936	Tsp33B	Tetraspanin 33B	2L	589.979	-0.14683	0.0483097	-3.03935	0.00237087	0.0130498
FBgn0051361	CG31361	dpr17	dpr17	3R	5085.43	-0.14671	0.0448021	-3.27462	0.00105805	0.00667672
FBgn0039421	CG6036	CG6036	CG6036	3R	1114.12	-0.146342	0.0448059	-3.26614	0.00109024	0.00682729
FBgn0030462	CG15742	CG15742	CG15742	X	909.182	-0.146244	0.0495692	-2.9503	0.00317464	0.0164153
FBgn0029753	CG4198	CG4198	CG4198	X	2971.1	-0.146213	0.0512108	-2.85512	0.00430207	0.020809
FBgn0039177	CG13611	CG13611	CG13611	3R	1198.31	-0.146172	0.0465151	-3.14246	0.00167536	0.00972082
FBgn0036497	CG7815	Ran-like	Ran-like	3L	1761.83	-0.146154	0.0401072	-3.64408	0.000268346	0.00216944
FBgn0036337	CG11255	AdenoK	Adenosine Kinase	3L	1696.94	-0.146118	0.0458877	-3.18424	0.00145135	0.0086336
FBgn0050104	CG30104	NT5E-2	Ecto-5'-nucleotidase 2	2R	2664.84	-0.145855	0.0515501	-2.82939	0.00466368	0.0221175
FBgn0015872	CG9023	Drip	Drip	2R	1878.88	-0.145735	0.0354134	-4.11523	3.86786e-05	0.000425497
FBgn0033816	CG4679	CG4679	CG4679	2R	529.92	-0.145698	0.0412218	-3.53448	0.000408576	0.00304585
FBgn0035889	CG7163	mkg-p	monkey king protein	3L	1641.58	-0.145392	0.0405982	-3.58124	0.000341963	0.00263209
FBgn0052572	CG32572	CG32572	CG32572	X	1426.43	-0.145355	0.0463505	-3.13599	0.00171276	0.00991149
FBgn0038248	CG7886	CG7886	CG7886	3R	9214.17	-0.145219	0.0580833	-2.50018	0.0124129	0.047552
FBgn0038269	CG7292	Rrp6	Rrp6	3R	3085.51	-0.145109	0.0440912	-3.29112	0.000997898	0.00635833
FBgn0038892	CG15498	CG15498	CG15498	3R	1216.55	-0.145051	0.0393959	-3.68188	0.000231519	0.00191782
FBgn0036687	CG6652	CG6652	CG6652	3L	4559.57	-0.144955	0.0394324	-3.67605	0.000236873	0.00194985
FBgn0039010	CG4907	CG4907	CG4907	3R	2643.63	-0.14466	0.0540402	-2.67689	0.00743083	0.0318225
FBgn0033952	CG10143	Adgf-E	Adenosine deaminase-related growth factor E	2R	1769.23	-0.144416	0.0518236	-2.78668	0.00532514	0.0244498
FBgn0039491	CG6059	CG6059	CG6059	3R	1914.8	-0.144376	0.0432992	-3.33439	0.00085488	0.00557991
FBgn0265313	CG44286	CG44286	CG44286	2R	1935.71	-0.144339	0.0376677	-3.83191	0.000127154	0.00116113
FBgn0036512	CG16979	CG16979	CG16979	3L	2414.49	-0.144222	0.0340311	-4.23795	2.25566e-05	0.000268845
FBgn0031392	CG7263	AIF	Apoptosis inducing factor	2L	3259.54	-0.144114	0.0335572	-4.29457	1.75028e-05	0.000217549
FBgn0031757	CG9064	Ucp4C	Ucp4C	2L	1150.9	-0.143735	0.0490863	-2.9282	0.00340927	0.0173345
FBgn0036162	CG6140	CG6140	CG6140	3L	3876.15	-0.143662	0.0396205	-3.62595	0.000287902	0.00229472
FBgn0031060	CG14231	CG14231	CG14231	X	233.219	-0.143661	0.0565298	-2.54134	0.011043	0.0436164
FBgn0030396	CG2556	CG2556	CG2556	X	1181.38	-0.143522	0.0517643	-2.77261	0.0055609	0.0253107
FBgn0035425	CG17746	CG17746	CG17746	3L	997.511	-0.143448	0.0387867	-3.69839	0.000216971	0.00181915
FBgn0053193	CG33193	sav	salvador	3R	402.049	-0.143382	0.0491718	-2.91594	0.00354622	0.0178372
FBgn0035101	CG1212	p130CAS	p130CAS	3L	1066.01	-0.143073	0.050619	-2.82647	0.00470643	0.0222653
FBgn0003410	CG9949	sina	seven in absentia	3L	1880.23	-0.142935	0.0405236	-3.5272	0.000419985	0.00311145
FBgn0035727	CG10063	CG10063	CG10063	3L	1099.6	-0.142902	0.0506805	-2.81967	0.00480737	0.0226108
FBgn0037038	CG11037	CG11037	CG11037	3L	3039.99	-0.142725	0.0498716	-2.86184	0.00421186	0.020472
FBgn0034425	CG11906	CG11906	CG11906	2R	314.011	-0.142641	0.0524599	-2.71904	0.00654707	0.028819
FBgn0031946	CG7164	CG7164	CG7164	2L	3042.14	-0.142615	0.0375302	-3.80002	0.000144685	0.0012986
FBgn0031359	CG18317	Rim2	Rim2 ortholog (S. cerevisiae)	2L	2656.19	-0.142516	0.0440368	-3.2363	0.00121092	0.00743387
FBgn0032857	CG10947	CG10947	CG10947	2L	1767.42	-0.142409	0.03704	-3.84474	0.000120681	0.0011113
FBgn0038909	CG6569	CG6569	CG6569	3R	2415.23	-0.142157	0.0385719	-3.68551	0.000228247	0.0018955
FBgn0052137	CG32137	CG32137	CG32137	3L	1806.09	-0.142033	0.036622	-3.87834	0.000105173	0.000997925
FBgn0030274	CG1908	Lint-1	l(3)mbt interacting protein 1	X	892.085	-0.141788	0.0369408	-3.83825	0.000123913	0.00113628
FBgn0037759	CG8526	CG8526	CG8526	3R	6406.16	-0.141636	0.0414494	-3.41709	0.00063295	0.00437065
FBgn0034520	CG13424	lms	lateral muscles scarcer	2R	298.416	-0.141621	0.0566326	-2.5007	0.0123948	0.0474967
FBgn0032769	CG10750	CG10750	CG10750	2L	929.716	-0.141456	0.0504531	-2.80371	0.00505189	0.0235414
FBgn0037742	CG9475	Rpt3R	Regulatory particle triple-A ATPase 3-related	3R	769.471	-0.141212	0.0492373	-2.86798	0.00413099	0.0201449
FBgn0034455	CG11007	CG11007	CG11007	2R	611.619	-0.141182	0.0355014	-3.97681	6.98473e-05	0.000708359
FBgn0034067	CG8399	CG8399	CG8399	2R	941.839	-0.141077	0.0477443	-2.95484	0.00312829	0.0162525
FBgn0035073	CG16896	CG16896	CG16896	2R	319.629	-0.141031	0.0551992	-2.55494	0.0106206	0.0422326
FBgn0029860	CG15891	CG15891	CG15891	X	329.178	-0.140877	0.0564055	-2.49757	0.0125046	0.0478474
FBgn0032801	CG10165	CG10165	CG10165	2L	616.602	-0.14061	0.0557479	-2.52224	0.0116609	0.0456174
FBgn0036807	CG6893	CG6893	CG6893	3L	525.142	-0.140438	0.0477954	-2.93831	0.00330006	0.0168925
FBgn0040763	CG18336	CG18336	CG18336	2R	1364.16	-0.140375	0.0479706	-2.92628	0.0034304	0.0174155
FBgn0039694	CG7615	fig	fos intronic gene	3R	1675.93	-0.14033	0.0445426	-3.15047	0.00163011	0.00949604
FBgn0030926	CG6367	psh	persephone	X	436.311	-0.140257	0.0436383	-3.21409	0.00130861	0.00791503
FBgn0027343	CG16785	fz3	frizzled 3	X	231.344	-0.140187	0.0487677	-2.87459	0.00404555	0.0197871
FBgn0038978	CG7045	CG7045	CG7045	3R	1955.82	-0.140082	0.0473263	-2.95992	0.00307716	0.0160377
FBgn0035421	CG12034	CG12034	CG12034	3L	1218.69	-0.139818	0.037167	-3.76189	0.000168636	0.00147717
FBgn0025838	CG2652	CG2652	CG2652	X	664.156	-0.139777	0.0501867	-2.78515	0.00535032	0.0245482
FBgn0023171	CG8729	rnh1	ribonuclease H1	2R	772.893	-0.139575	0.0498772	-2.79837	0.00513611	0.0238235
FBgn0036484	CG6859	Pex3	Peroxin 3	3L	1812.01	-0.139536	0.0461685	-3.02232	0.00250846	0.0136318
FBgn0052703	CG32703	Erk7	Extracellularly regulated kinase 7	X	3203.46	-0.139516	0.0555936	-2.50956	0.0120881	0.0466895
FBgn0027529	CG8920	CG8920	CG8920	2R	2423.87	-0.139092	0.0383798	-3.6241	0.000289971	0.00230782
FBgn0027889	CG6386	ball	ballchen	3R	572.408	-0.138675	0.0494449	-2.80464	0.00503728	0.023493
FBgn0039366	CG17198	CG17198	CG17198	3R	971.95	-0.138523	0.0400968	-3.45471	0.000550882	0.00391742
FBgn0035945	CG5026	CG5026	CG5026	3L	452.662	-0.138499	0.0522292	-2.65175	0.00800769	0.0337799
FBgn0023526	CG2865	CG2865	CG2865	X	841.547	-0.138322	0.0446946	-3.09482	0.0019693	0.01115
FBgn0034416	CG15109	CG15109	CG15109	2R	5746.19	-0.138291	0.0322326	-4.29042	1.78335e-05	0.000221098
FBgn0086676	CG8428	spin	spinster	2R	4203.58	-0.138205	0.0530509	-2.60514	0.00918359	0.0376209
FBgn0052076	CG32076	Alg10	Alpha 3 glucosyltransferase	3L	363.227	-0.138134	0.0413464	-3.34089	0.000835099	0.00548905
FBgn0031711	CG6907	CG6907	CG6907	2L	1453.2	-0.138001	0.0350311	-3.9394	8.16867e-05	0.000806594
FBgn0050463	CG30463	CG30463	CG30463	2R	1625.33	-0.137964	0.0542601	-2.54264	0.011002	0.04352
FBgn0052445	CG32445	CG32445	CG32445	3L	4758.83	-0.137806	0.0436103	-3.15994	0.00157803	0.00922544
FBgn0030015	CG10761	CG10761	CG10761	X	871.526	-0.137705	0.0452042	-3.04629	0.00231681	0.0127756
FBgn0031047	CG14213	Rcd-1	Required for cell differentiation 1 ortholog	X	2024.2	-0.137677	0.0427347	-3.22168	0.00127443	0.00774404
FBgn0010287	CG7562	Trf	TBP-related factor	2L	254.512	-0.137482	0.0509961	-2.69593	0.00701928	0.0304277
FBgn0038097	CG14384	CG14384	CG14384	3R	1166.01	-0.137202	0.0481728	-2.84811	0.00439799	0.0211869
FBgn0037332	CG14670	Hcs	Holocarboxylase synthetase	3R	446.399	-0.136968	0.0472055	-2.90154	0.00371337	0.0185499
FBgn0034049	CG8291	bdg	bedraggled	2R	1680.41	-0.136843	0.0496997	-2.75339	0.00589809	0.0265031
FBgn0259795	CG4750	loopin-1	loopin-1	2R	41761.3	-0.136815	0.0458298	-2.98528	0.00283314	0.0150592
FBgn0026259	CG10840	eIF5B	eIF5B	3L	4203.54	-0.136185	0.0450095	-3.0257	0.00248055	0.013525
FBgn0032848	CG10722	nesd	nessun dorma	2L	477.645	-0.136017	0.0492259	-2.76312	0.0057252	0.0259255
FBgn0032850	CG10723	Kua	Kua	2L	499.733	-0.135862	0.0422874	-3.21283	0.00131436	0.0079381
FBgn0037879	CG5106	scpr-C	SCP-containing protein C	3R	9418.29	-0.13562	0.0409975	-3.30801	0.000939599	0.00603969
FBgn0037082	CG5664	CG5664	CG5664	3L	404.579	-0.135572	0.0541515	-2.50356	0.0122951	0.0472663
FBgn0261550	CG42668	CG42668	CG42668	3R	3918.3	-0.135566	0.0352913	-3.84133	0.000122369	0.00112526
FBgn0029153	CG7969	Menl-2	Malic enzyme like-2	2R	4659.5	-0.135552	0.0475025	-2.85358	0.00432302	0.0208949
FBgn0243511	CG4845	psidin	phagocyte signaling impaired	3R	1941.24	-0.13551	0.0468783	-2.89067	0.00384416	0.0190077
FBgn0001217	CG7756	Hsc70-2	Heat shock protein cognate 2	3R	6692.42	-0.135422	0.0397902	-3.4034	0.000665518	0.00456191
FBgn0031523	CG15408	CG15408	CG15408	2L	985.885	-0.135267	0.0433378	-3.12123	0.00180099	0.0103399
FBgn0003885	CG2512	alphaTub84D	alpha-Tubulin at 84D	3R	5624.06	-0.135262	0.0391191	-3.45769	0.000544824	0.00388951
FBgn0260742	CG12213	CG12213	CG12213	3R	895.902	-0.135244	0.0375064	-3.60588	0.000311096	0.00244568
FBgn0250820	CG5802	meigo	medial glomeruli	3R	1336.89	-0.135085	0.042122	-3.207	0.00134127	0.0080716
FBgn0050378	CG30378	CG30378	CG30378	2R	3091.59	-0.134906	0.0378642	-3.5629	0.000366782	0.00278979
FBgn0038986	CG5278	CG5278	CG5278	3R	860.95	-0.134808	0.0462859	-2.91252	0.00358528	0.018006
FBgn0260990	CG1973	yata	yata	3R	1429.45	-0.134266	0.0470551	-2.85339	0.00432554	0.0208993
FBgn0034729	CG10344	CG10344	CG10344	2R	336.731	-0.134216	0.0512234	-2.6202	0.00878784	0.036385
FBgn0261357	CG42634	CG42634	CG42634	2L	307.385	-0.134152	0.0508978	-2.63572	0.00839583	0.0351403
FBgn0001257	CG15009	ImpL2	Ecdysone-inducible gene L2	3L	3867.5	-0.134073	0.0449644	-2.98175	0.00286607	0.0151734
FBgn0038617	CG12333	CG12333	CG12333	3R	582.833	-0.13405	0.0483669	-2.77152	0.00557947	0.0253776
FBgn0036763	CG7441	CG7441	CG7441	3L	8430.5	-0.133837	0.0401408	-3.3342	0.000855453	0.00558087
FBgn0035942	CG5660	CG5660	CG5660	3L	1186.2	-0.133707	0.0359385	-3.72043	0.000198882	0.00169183
FBgn0039003	CG4917	wfs1	wolfram syndrome 1	3R	722.867	-0.133604	0.0388548	-3.43855	0.000584828	0.00410538
FBgn0036723	CG12229	CG12229	CG12229	3L	4410.06	-0.13353	0.0503385	-2.65264	0.00798662	0.0337294
FBgn0040208	CG10229	Kat60	Katanin 60	3R	684.474	-0.133468	0.0434285	-3.07329	0.00211715	0.011849
FBgn0026404	CG8091	Nc	Nedd2-like caspase	3L	312.921	-0.133226	0.0510709	-2.60865	0.00909003	0.0373192
FBgn0032345	CG14921	CG14921	CG14921	2L	550.34	-0.133218	0.0479107	-2.78055	0.00542677	0.0248208
FBgn0000422	CG10697	Ddc	Dopa decarboxylase	2L	1458.84	-0.133069	0.049058	-2.71247	0.00667829	0.0292786
FBgn0265935	CG9446	coro	coro	2R	3109.52	-0.13296	0.0359989	-3.69345	0.000221233	0.00184662
FBgn0032483	CG15482	CG15482	CG15482	2L	1157.09	-0.13263	0.0453188	-2.92659	0.00342701	0.0174155
FBgn0037147	CG7140	CG7140	CG7140	3L	2611.27	-0.132507	0.0488815	-2.71078	0.00671244	0.0294087
FBgn0033323	CG12376	CG12376	CG12376	2R	1759.54	-0.132003	0.0492207	-2.68185	0.00732159	0.0314677
FBgn0038167	CG9374	lkb1	lkb1	3R	2081.36	-0.131962	0.0422152	-3.12594	0.00177236	0.0102113
FBgn0028997	CG8362	nmdyn-D7	nmdyn-D7	3R	1486.99	-0.131941	0.0401142	-3.28913	0.00100499	0.00640038
FBgn0033235	CG8728	CG8728	CG8728	2R	3851.92	-0.131883	0.0425627	-3.09856	0.00194464	0.0110248
FBgn0024360	CG11418	CG11418	CG11418	X	383.609	-0.131882	0.0522109	-2.52596	0.0115383	0.0452728
FBgn0020764	CG3017	Alas	Aminolevulinate synthase	2R	7022.25	-0.13175	0.0393149	-3.35115	0.000804771	0.00533589
FBgn0033868	CG13340	S-Lap7	Sperm-Leucylaminopeptidase 7	2R	38844.6	-0.13164	0.042808	-3.07513	0.00210412	0.0117861
FBgn0052846	CG32846	CG32846	CG32846	3L	736.448	-0.131571	0.0433135	-3.03765	0.00238428	0.0131035
FBgn0062517	CG16984	CG16984	CG16984	3L	964.058	-0.13078	0.0411069	-3.18146	0.00146537	0.00869246
FBgn0051029	CG31029	CG31029	CG31029	3R	10312.3	-0.130495	0.0437436	-2.98318	0.00285272	0.015151
FBgn0023521	CG3587	CG3587	CG3587	X	344.66	-0.130062	0.0506134	-2.56972	0.0101781	0.0408152
FBgn0034535	CG11110	CG11110	CG11110	2R	616.285	-0.130004	0.0486305	-2.6733	0.00751101	0.032108
FBgn0262867	CG11212	Ptr	Patched-related	2R	719.758	-0.129914	0.0480315	-2.70477	0.00683524	0.0298271
FBgn0034560	CG9235	CG9235	CG9235	2R	800.755	-0.129907	0.048767	-2.66383	0.00772556	0.0328274
FBgn0031157	CG1503	CG1503	CG1503	X	550.488	-0.129769	0.0466226	-2.78339	0.00537949	0.0246475
FBgn0027054	CG8725	CSN4	COP9 complex homolog subunit 4	2R	732.301	-0.129671	0.0400395	-3.23857	0.00120132	0.00739071
FBgn0033498	CG12209	CG12209	CG12209	2R	1049.39	-0.129649	0.0514178	-2.52148	0.0116862	0.0456754
FBgn0031247	CG11562	CG11562	CG11562	2L	1780.39	-0.129623	0.0508179	-2.55074	0.0107495	0.0426889
FBgn0263603	CG5215	Zn72D	Zinc-finger protein at 72D	3L	1529.24	-0.129566	0.0516217	-2.50992	0.0120758	0.046689
FBgn0034242	CG14480	CG14480	CG14480	2R	1667.4	-0.129432	0.0471927	-2.74263	0.00609501	0.027222
FBgn0039710	CG18041	dgt1	dim gamma-tubulin 1	3R	469.02	-0.129358	0.0434847	-2.9748	0.00293178	0.0154421
FBgn0038575	CG7208	CG7208	CG7208	3R	1392.41	-0.129305	0.0447539	-2.88924	0.00386169	0.01908
FBgn0046332	CG31003	gskt	gasket	3R	3512.31	-0.129218	0.0392615	-3.29121	0.00099756	0.00635833
FBgn0260453	CG17140	CG17140	CG17140	2L	1790.8	-0.128926	0.0416082	-3.09859	0.00194446	0.0110248
FBgn0037472	CG10098	CG10098	CG10098	3R	392.448	-0.128794	0.0424738	-3.03232	0.0024268	0.0132927
FBgn0010288	CG4265	Uch	Ubiquitin carboxy-terminal hydrolase	2L	3444.01	-0.128599	0.0351011	-3.66366	0.000248636	0.00202381
FBgn0035714	CG8549	CG8549	CG8549	3L	946.31	-0.12856	0.0471512	-2.72654	0.00640024	0.0282676
FBgn0085337	CG34308	CG34308	CG34308	3R	597.24	-0.128505	0.0460453	-2.79083	0.00525726	0.0242485
FBgn0029752	CG3315	TrxT	Thioredoxin T	X	6205.44	-0.128086	0.0430541	-2.97499	0.00292994	0.0154421
FBgn0259923	CG9699	2004-09-01	Septin 4	X	591.484	-0.127361	0.0445198	-2.86078	0.00422604	0.0205245
FBgn0042185	CG18769	CG18769	CG18769	3L	842.242	-0.126872	0.0426321	-2.97597	0.00292063	0.0154056
FBgn0033468	CG1418	CG1418	CG1418	2R	3174.69	-0.126787	0.0333871	-3.79749	0.000146166	0.00131042
FBgn0025111	CG1683	Ant2	Adenine nucleotide translocase 2	X	3766.04	-0.126664	0.0392377	-3.22811	0.00124612	0.00761791
FBgn0265174	CG44239	PIG-V	Phosphatidylinositol glycan anchor biosynthesis%2C class V ortholog (H. sapiens)	2R	1282.13	-0.126595	0.0377355	-3.3548	0.000794211	0.00528386
FBgn0037446	CG10267	Zif	Zinc-finger protein	3R	812.882	-0.126496	0.0373335	-3.38826	0.000703372	0.00478285
FBgn0264816	CG44010	koko	kokopelli	3R	370.121	-0.126262	0.0466302	-2.70773	0.00677454	0.0296214
FBgn0052262	CG32262	CG32262	CG32262	3L	1829.17	-0.126235	0.0426066	-2.9628	0.00304852	0.0159362
FBgn0053191	CG33191	CG33191	CG33191	3R	1819.3	-0.125995	0.0338251	-3.7249	0.00019539	0.00167024
FBgn0034989	CG3356	CG3356	CG3356	2R	1917.6	-0.125982	0.0501355	-2.51282	0.011977	0.0464491
FBgn0042712	CG1898	HBS1	HBS1	3L	1350.54	-0.12564	0.0484552	-2.59291	0.00951679	0.0386717
FBgn0039190	CG5762	CG5762	CG5762	3R	6714.31	-0.125524	0.0294697	-4.25943	2.04945e-05	0.000248837
FBgn0031779	CG9175	CG9175	CG9175	2L	727.92	-0.125454	0.0453067	-2.76898	0.00562314	0.0255408
FBgn0032882	CG9320	Ns4	Nucleostemin ortholog (H. sapiens) 4	2L	803.109	-0.1253	0.0305388	-4.10299	4.07844e-05	0.000446788
FBgn0033888	CG18568	CG18568	CG18568	2R	3599.13	-0.125284	0.0380617	-3.29159	0.000996212	0.00635376
FBgn0031343	CG18131	CG18131	CG18131	2L	1905.37	-0.125233	0.0485938	-2.57715	0.00996191	0.0401266
FBgn0067864	CG12021	Patj	Patj	3L	774.541	-0.125101	0.0434663	-2.87813	0.00400043	0.0196277
FBgn0034601	CG4286	CG4286	CG4286	2R	2612.02	-0.125067	0.0485956	-2.57363	0.0100638	0.0404063
FBgn0035024	CG11414	CG11414	CG11414	2R	1804.52	-0.124903	0.0377183	-3.31147	0.000928056	0.00597428
FBgn0035981	CG4452	CG4452	CG4452	3L	1183.76	-0.124775	0.0337561	-3.69638	0.000218697	0.00182893
FBgn0037329	CG12162	CG12162	CG12162	3R	5427.97	-0.124687	0.0372808	-3.34454	0.000824187	0.00543366
FBgn0260766	CG42564	CG42564	CG42564	3R	2227.78	-0.12369	0.0431589	-2.86593	0.00415789	0.020246
FBgn0037242	CG9855	CG9855	CG9855	3R	2832.57	-0.123632	0.0366126	-3.37675	0.000733473	0.00495264
FBgn0033673	CG8298	CG8298	CG8298	2R	1303.85	-0.123376	0.0391305	-3.15293	0.00161639	0.00943188
FBgn0053056	CG33056	CG33056	CG33056	3L	1306.48	-0.123224	0.0434507	-2.83595	0.00456897	0.0217865
FBgn0264815	CG44007	Pde1c	Pde1c	2L	1571.48	-0.123095	0.0479356	-2.56793	0.0102308	0.0409638
FBgn0035872	CG7185	CG7185	CG7185	3L	983.044	-0.123082	0.0430426	-2.85954	0.00424254	0.0205831
FBgn0038109	CG11656	CG11656	CG11656	3R	1239.65	-0.12284	0.0399213	-3.07705	0.00209058	0.0117203
FBgn0035855	CG7366	CG7366	CG7366	3L	1250.28	-0.12271	0.0386018	-3.17886	0.00147855	0.00874922
FBgn0260745	CG3359	mfas	midline fasciclin	3R	16198.6	-0.122709	0.047918	-2.56081	0.0104428	0.0416854
FBgn0038361	CG9589	CG9589	CG9589	3R	1138.98	-0.122616	0.0420302	-2.91732	0.0035305	0.0177717
FBgn0024542	CG8614	Neos	Neosin	3L	475.15	-0.122482	0.0453761	-2.69926	0.0069493	0.0301942
FBgn0035014	CG13581	CG13581	CG13581	2R	980.226	-0.122222	0.0484804	-2.52106	0.0117001	0.0457027
FBgn0052119	CG32119	CG32119	CG32119	3L	4201.04	-0.121822	0.0348731	-3.49331	0.000477074	0.0034697
FBgn0029751	CG17764	CG17764	CG17764	X	643.378	-0.121793	0.0453223	-2.68726	0.00720406	0.0311053
FBgn0037655	CG11984	CG11984	CG11984	3R	4352.78	-0.121786	0.0393298	-3.09653	0.00195802	0.011091
FBgn0051357	CG31357	CG31357	CG31357	3R	534.456	-0.121441	0.041523	-2.92466	0.00344832	0.0174721
FBgn0036096	CG8003	CG8003	CG8003	3L	514.658	-0.121326	0.0400027	-3.03295	0.00242172	0.0132759
FBgn0036685	CG6664	CG6664	CG6664	3L	2036.3	-0.121319	0.0341041	-3.55731	0.000374666	0.00283824
FBgn0035103	CG7047	Vdup1	Vitamin D[[3]] up-regulated protein 1	3L	622.934	-0.121162	0.0448645	-2.70062	0.00692094	0.0301248
FBgn0032358	CG4851	Ppt2	Palmitoyl-protein Thioesterase 2	2L	841.991	-0.121115	0.0437647	-2.76742	0.00565018	0.0256547
FBgn0015777	CG9261	nrv2	nervana 2	2L	5224.91	-0.121009	0.0318094	-3.80418	0.000142275	0.00128136
FBgn0035455	CG10862	CG10862	CG10862	3L	1872.17	-0.120929	0.0453593	-2.66603	0.00767536	0.0326458
FBgn0036311	CG17666	CG17666	CG17666	3L	4998.33	-0.120886	0.0386853	-3.12485	0.00177898	0.0102315
FBgn0031575	CG3980	Cep97	Cep97	2L	2357.55	-0.12086	0.0331689	-3.64378	0.000268666	0.00217069
FBgn0039503	CG14262	CG14262	CG14262	3R	828.775	-0.120847	0.0416634	-2.90055	0.00372512	0.0185732
FBgn0031251	CG4213	CG4213	CG4213	2L	1631.93	-0.120691	0.0460655	-2.61999	0.00879311	0.036385
FBgn0034846	CG9863	CG9863	CG9863	2R	601.969	-0.120684	0.0457426	-2.63832	0.00833177	0.0349056
FBgn0031319	CG4896	CG4896	CG4896	2L	1366.45	-0.120601	0.0283439	-4.2549	2.09138e-05	0.000252293
FBgn0033174	CG11125	CG11125	CG11125	2R	2761.1	-0.12056	0.0369588	-3.26201	0.00110625	0.00690443
FBgn0023423	CG3412	slmb	supernumerary limbs	3R	2525.48	-0.120093	0.0374168	-3.2096	0.00132919	0.0080173
FBgn0035087	CG2765	CG2765	CG2765	2R	17156.4	-0.120037	0.0406479	-2.9531	0.003146	0.0163198
FBgn0052351	CG32351	S-Lap2	Sperm-Leucylaminopeptidase 2	3L	21026.6	-0.119733	0.0342959	-3.49117	0.000480905	0.00349369
FBgn0030053	CG12081	CG12081	CG12081	X	434.724	-0.119681	0.0387342	-3.08982	0.0020028	0.0112938
FBgn0031859	CG17377	CG17377	CG17377	2L	17210.6	-0.11968	0.0399169	-2.99822	0.0027156	0.0145574
FBgn0033672	CG8972	rho-7	rhomboid-7	2R	1120.77	-0.119625	0.0319396	-3.74534	0.000180152	0.00156116
FBgn0031773	CG9144	Fbw5	Fbw5	2L	420.267	-0.119578	0.0439724	-2.71938	0.00654053	0.0287999
FBgn0259170	CG42275	alpha-Man-I	alpha Mannosidase I	X	1243.46	-0.119179	0.0369222	-3.22785	0.00124724	0.00762119
FBgn0086355	CG2171	Tpi	Triose phosphate isomerase	3R	8532.56	-0.118936	0.0457972	-2.59701	0.009404	0.0382965
FBgn0033706	CG13167	Vha36-2	Vacuolar H[+] ATPase 36kD subunit 2	2R	1410.82	-0.118464	0.0393859	-3.00777	0.00263169	0.014178
FBgn0024314	CG5105	Plap	Phospholipase A2 activator protein	2L	2020.19	-0.117402	0.0446372	-2.63013	0.00853513	0.0356097
FBgn0036014	CG3222	CG3222	CG3222	3L	3108.99	-0.117083	0.0343066	-3.41284	0.000642904	0.00442773
FBgn0045842	CG31732	yuri	yuri gagarin	2L	4186.55	-0.117043	0.0403894	-2.89785	0.00375728	0.0186909
FBgn0036142	CG7616	CG7616	CG7616	3L	1737.2	-0.117003	0.0470723	-2.4856	0.0129334	0.0492008
FBgn0011743	CG5409	Arp53D	Actin-related protein 53D	2R	1634.27	-0.116964	0.0436582	-2.67909	0.00738232	0.0316561
FBgn0036910	CG8733	Cyp305a1	Cyp305a1	3L	817.971	-0.116959	0.0436602	-2.67886	0.0073874	0.0316675
FBgn0031784	CG9222	CG9222	CG9222	2L	2144.6	-0.116854	0.044879	-2.60375	0.00922098	0.0377505
FBgn0031048	CG12237	CG12237	CG12237	X	698.755	-0.116675	0.0432805	-2.69579	0.00702217	0.0304302
FBgn0266918	CG32486	CG32486	CG32486	3L	2901.47	-0.116673	0.024577	-4.74725	2.06205e-06	3.49349e-05
FBgn0035586	CG10671	CG10671	CG10671	3L	1507.29	-0.116066	0.0375624	-3.08994	0.002002	0.0112938
FBgn0015359	CG2034	CG2034	CG2034	3L	1162.35	-0.115824	0.0382291	-3.02974	0.00244761	0.0133776
FBgn0031483	CG9641	CG9641	CG9641	2L	1004.46	-0.11574	0.0325831	-3.55217	0.000382074	0.00289269
FBgn0011244	CG2830	Hsp60B	Heat shock protein 60 related	2L	11249.2	-0.115682	0.0381832	-3.02964	0.00244843	0.0133776
FBgn0039632	CG1401	Cul5	Cullin 5	3R	813.298	-0.11536	0.0402005	-2.86962	0.00410967	0.0200497
FBgn0035988	CG3982	CG3982	CG3982	3L	13794.9	-0.11535	0.0370295	-3.11509	0.00183889	0.0105253
FBgn0035708	CG8398	CG8398	CG8398	3L	1088.32	-0.11481	0.0426813	-2.68994	0.00714647	0.0308668
FBgn0034824	CG3219	Klp59C	Kinesin-like protein at 59C	2R	4677.51	-0.114095	0.0397059	-2.87351	0.00405941	0.0198389
FBgn0027358	CG17767	Tim9b	Translocase of inner membrane 9b	X	420.159	-0.114054	0.0459226	-2.48361	0.0130058	0.0493905
FBgn0032291	CG17118	CG17118	CG17118	2L	1233.02	-0.113686	0.0421289	-2.69852	0.00696494	0.0302465
FBgn0036516	CG7656	CG7656	CG7656	3L	1873.28	-0.113578	0.0352129	-3.22546	0.00125771	0.00766372
FBgn0037172	CG6914	CG6914	CG6914	3L	833.194	-0.113268	0.044756	-2.53078	0.0113809	0.0447488
FBgn0034923	CG11184	Upf3	Upf3	2R	358.495	-0.112976	0.0450881	-2.50567	0.012222	0.0470542
FBgn0001961	CG8978	Arpc1	Actin-related protein 2/3 complex%2C subunit 1	2L	2117.84	-0.11251	0.038485	-2.92348	0.00346146	0.0175251
FBgn0033735	CG8525	CG8525	CG8525	2R	2278.81	-0.112366	0.0388475	-2.89248	0.00382211	0.0189201
FBgn0039070	CG17083	CG17083	CG17083	3R	3215.13	-0.112209	0.0380095	-2.95212	0.00315596	0.0163448
FBgn0027615	CG6404	CG6404	CG6404	3L	2370.52	-0.112022	0.032499	-3.44694	0.000566983	0.004008
FBgn0037616	CG8136	CG8136	CG8136	3R	6189.72	-0.111981	0.0365614	-3.06281	0.0021927	0.0122093
FBgn0017556	CG4569	Prosalpha4T2	Proteasome alpha4 subunit%2C Testis-specific 2	2R	1154.68	-0.111964	0.039842	-2.81019	0.00495118	0.0231764
FBgn0033784	CG13322	CG13322	CG13322	2R	1876.65	-0.111911	0.0363488	-3.07882	0.00207822	0.011661
FBgn0032646	CG6412	CG6412	CG6412	2L	4805.25	-0.111364	0.0367463	-3.03062	0.00244053	0.0133475
FBgn0027539	CG5807	CG5807	CG5807	3R	1721.95	-0.111326	0.0394569	-2.82146	0.00478056	0.0225252
FBgn0036403	CG6661	CG6661	CG6661	3L	1576.82	-0.111277	0.0363223	-3.06361	0.00218686	0.012182
FBgn0069354	CG17137	Porin2	Porin2	2L	5610.84	-0.110689	0.0353605	-3.13031	0.00174624	0.0100874
FBgn0015544	CG13570	spag	spaghetti	2R	585.668	-0.110578	0.044216	-2.50086	0.0123892	0.0474891
FBgn0264848	CG10682	vih	vihar	3L	2436.87	-0.110428	0.0300649	-3.67298	0.00023974	0.00196851
FBgn0010803	CG9735	Aats-trp	Tryptophanyl-tRNA synthetase	3R	1035.16	-0.110417	0.0349623	-3.15818	0.00158758	0.00927717
FBgn0035915	CG6372	S-Lap1	Sperm-Leucylaminopeptidase 1	3L	54602.8	-0.110381	0.0381635	-2.89233	0.00382399	0.0189223
FBgn0038100	CG12358	Paip2	polyA-binding protein interacting protein 2	3R	4165.81	-0.110338	0.041652	-2.64904	0.00807201	0.0339802
FBgn0028531	CG15286	CG15286	CG15286	2L	3192.68	-0.110301	0.0358454	-3.07714	0.00209	0.0117203
FBgn0037747	CG8481	CG8481	CG8481	3R	801.865	-0.109582	0.034559	-3.17088	0.00151976	0.00894863
FBgn0031723	CG7251	CG7251	CG7251	2L	2652.47	-0.109496	0.0434589	-2.51954	0.0117509	0.0458322
FBgn0034835	CG3092	CG3092	CG3092	2R	2772.28	-0.109431	0.0390624	-2.80144	0.00508752	0.0236486
FBgn0034689	CG2921	CG2921	CG2921	2R	3380.3	-0.109329	0.0331319	-3.29981	0.000967501	0.00618871
FBgn0034051	CG8295	Mlf	Myelodysplasia/myeloid leukemia factor	2R	4497.47	-0.109066	0.0329774	-3.30731	0.000941967	0.00604898
FBgn0259794	CG13030	sinah	sina homologue	3L	5823.12	-0.108861	0.0328875	-3.3101	0.000932627	0.00600076
FBgn0037388	CG14676	CG14676	CG14676	3R	799.212	-0.10869	0.0415473	-2.61605	0.00889532	0.0366806
FBgn0038921	CG6332	CG6332	CG6332	3R	4017.32	-0.108426	0.0403885	-2.68457	0.00726232	0.031295
FBgn0250848	CG8947	26-29-p	26-29kD-proteinase	3L	3882.16	-0.108364	0.0431743	-2.50992	0.0120759	0.046689
FBgn0052396	CG32396	CG32396	CG32396	3L	1907.79	-0.108121	0.0403981	-2.67639	0.00744202	0.0318496
FBgn0040078	CG4003	pont	pontin	3R	1301.33	-0.108072	0.0388656	-2.78065	0.00542497	0.0248208
FBgn0033377	CG8073	Pmm45A	Phosphomannomutase 45A	2R	7927.49	-0.107916	0.0428106	-2.52078	0.0117096	0.0457259
FBgn0038355	CG4520	CG4520	CG4520	3R	1728.47	-0.107554	0.0395736	-2.71783	0.00657118	0.0288863
FBgn0033542	CG12309	CG12309	CG12309	2R	3046.13	-0.107297	0.0377064	-2.84559	0.00443294	0.021285
FBgn0034546	CG13442	CG13442	CG13442	2R	2789.43	-0.107293	0.0403831	-2.65688	0.00788667	0.0333929
FBgn0036515	CG12304	CG12304	CG12304	3L	782.23	-0.10712	0.0424369	-2.52421	0.0115958	0.0454712
FBgn0027569	CG7207	cert	ceramide transfer protein	3L	949.486	-0.106753	0.0367035	-2.90851	0.00363151	0.0182103
FBgn0038686	CG5555	CG5555	CG5555	3R	2085.17	-0.106745	0.0356987	-2.99016	0.00278828	0.0148508
FBgn0000274	CG12066	Pka-C2	cAMP-dependent protein kinase 2	3R	1369.16	-0.106396	0.0370279	-2.87341	0.00406068	0.0198389
FBgn0035197	CG9130	CG9130	CG9130	3L	28344.7	-0.106312	0.0381457	-2.78699	0.00532006	0.0244498
FBgn0053340	CG33340	CG33340	CG33340	3R	23326.7	-0.106207	0.0423326	-2.50886	0.0121123	0.0467417
FBgn0024371	CG1071	E2f2	E2F transcription factor 2	2L	636.123	-0.105633	0.0379382	-2.78434	0.0053637	0.024601
FBgn0262518	CG8287	Rab8	Rab8	3L	1858.17	-0.105561	0.0287874	-3.6669	0.000245506	0.00200331
FBgn0029705	CG12693	CG12693	CG12693	X	1283.67	-0.105473	0.0414985	-2.54161	0.0110344	0.0436088
FBgn0035850	CG7986	Atg18a	Autophagy-specific gene 18a	3L	1198.42	-0.105029	0.0406236	-2.58541	0.00972619	0.0393519
FBgn0085354	CG34325	CG34325	CG34325	X	1012.33	-0.105022	0.0363809	-2.88672	0.00389276	0.0192118
FBgn0052250	CG32250	CG32250	CG32250	3L	1516.07	-0.104969	0.0413464	-2.53877	0.0111242	0.0438581
FBgn0029084	CG6727	gom	gomdanji	2R	1088.97	-0.103939	0.0401302	-2.59005	0.00959624	0.0389342
FBgn0010551	CG15081	Phb2	Prohibitin 2	2R	4307.35	-0.103579	0.0324961	-3.18743	0.00143541	0.00855722
FBgn0035059	CG3894	CG3894	CG3894	2R	836.563	-0.10357	0.0396258	-2.61369	0.00895712	0.0368659
FBgn0051161	CG31161	CG31161	CG31161	3R	3217.17	-0.103484	0.0370861	-2.79038	0.00526456	0.0242736
FBgn0025117	CG4008	und	uninitiated	2L	4362.77	-0.103455	0.0369595	-2.79914	0.00512391	0.0237756
FBgn0053092	CG33092	P5CDh2	delta-1-Pyrroline-5-carboxylate dehydrogenase 2	3R	2672.88	-0.103302	0.0406772	-2.53956	0.0110992	0.0437859
FBgn0038220	CG12207	CG12207	CG12207	3R	2635.84	-0.103276	0.0338784	-3.04844	0.00230034	0.0127008
FBgn0033631	CG9027	Sod3	Superoxide dismutase 3	2R	1271.77	-0.103233	0.0403867	-2.55613	0.0105844	0.0421468
FBgn0031379	CG7289	CG7289	CG7289	2L	1274.73	-0.10321	0.0335881	-3.07282	0.00212043	0.0118585
FBgn0032768	CG17564	CG17564	CG17564	2L	2268.34	-0.102858	0.0345854	-2.97402	0.0029393	0.0154667
FBgn0036160	CG12289	CG12289	CG12289	3L	1566.14	-0.102848	0.0404646	-2.54167	0.0110324	0.0436088
FBgn0037998	CG4848	CG4848	CG4848	3R	947.996	-0.102459	0.0317391	-3.22817	0.00124586	0.00761791
FBgn0028902	CG4767	Tektin-A	Tektin A	2L	2718.67	-0.101225	0.0338096	-2.99396	0.00275378	0.0147029
FBgn0032609	CG13280	CG13280	CG13280	2L	1966.39	-0.101177	0.0344137	-2.94003	0.00328176	0.0168429
FBgn0015907	CG13425	bl	bancal	2R	2123.9	-0.100634	0.0336776	-2.98815	0.00280673	0.0149309
FBgn0031673	CG31650	CG31650	CG31650	2L	1297.45	-0.0999505	0.0302285	-3.3065	0.000944685	0.0060605
FBgn0031871	CG10158	CG10158	CG10158	2L	2050.44	-0.0999142	0.0370608	-2.69595	0.00701876	0.0304277
FBgn0013765	CG4832	cnn	centrosomin	2R	4531.9	-0.0997333	0.0350501	-2.84545	0.0044349	0.0212865
FBgn0032474	CG9828	DnaJ-H	DnaJ homolog	2L	5198.99	-0.0995954	0.0350579	-2.84088	0.0044989	0.0215228
FBgn0085454	CG34425	CG34425	CG34425	3R	1702.44	-0.0986314	0.0396535	-2.48733	0.0128706	0.0490453
FBgn0032729	CG10639	CG10639	CG10639	2L	1850.59	-0.0985999	0.0283605	-3.47666	0.000507707	0.00366203
FBgn0032229	CG5045	CG5045	CG5045	2L	3741.14	-0.0979766	0.038678	-2.53313	0.0113047	0.0445029
FBgn0039379	CG5886	CG5886	CG5886	3R	2569.19	-0.0976913	0.0375635	-2.6007	0.00930337	0.038016
FBgn0032485	CG9426	CG9426	CG9426	2L	950.231	-0.0974252	0.0353471	-2.75624	0.00584697	0.0263023
FBgn0035726	CG9953	CG9953	CG9953	3L	2691.39	-0.0970163	0.0369681	-2.62432	0.00868214	0.0360852
FBgn0036353	CG10171	CG10171	CG10171	3L	1570.8	-0.0961382	0.0332828	-2.88853	0.00387051	0.0191164
FBgn0035371	CG9977	CG9977	CG9977	3L	1934.89	-0.0955452	0.0275288	-3.47073	0.000519038	0.00372327
FBgn0003889	CG9359	betaTub85D	beta-Tubulin at 85D	3R	20325.4	-0.0950881	0.0318704	-2.98358	0.00284894	0.015137
FBgn0261274	CG1333	Ero1L	Endoplasmic reticulum oxidoreductin-1-like	3L	1486.9	-0.094768	0.0350075	-2.70708	0.00678785	0.0296598
FBgn0042710	CG32849	Hex-t2	Hex-t2	3R	4203.06	-0.0940354	0.0361153	-2.60376	0.00922084	0.0377505
FBgn0027505	CG7061	Rab3-GAP	Rab3 GTPase activating protein	2L	6050.14	-0.0936811	0.0353458	-2.65042	0.00803916	0.0338712
FBgn0036729	CG13733	CG13733	CG13733	3L	2149.36	-0.0934909	0.0352699	-2.65072	0.00803195	0.033855
FBgn0039249	CG11168	CG11168	CG11168	3R	830.432	-0.0934562	0.0326039	-2.86641	0.00415161	0.0202304
FBgn0010504	CG11546	kermit	kermit	2R	3368.58	-0.0929573	0.0315818	-2.94338	0.00324648	0.0167011
FBgn0034914	CG5554	CG5554	CG5554	2R	2754.73	-0.0928909	0.0251953	-3.68684	0.000227059	0.00188683
FBgn0038576	CG7940	Arp5	Actin-related protein 5	3R	846.617	-0.0925071	0.0338781	-2.73059	0.00632218	0.0280163
FBgn0261564	CG42678	CG42678	CG42678	2R	3026.14	-0.0924452	0.0236745	-3.90484	9.42863e-05	0.000907765
FBgn0037239	CG11739	CG11739	CG11739	3R	3310.34	-0.0913186	0.033615	-2.71661	0.00659549	0.0289737
FBgn0027066	CG3265	Eb1	Eb1	2R	4645.11	-0.091178	0.0303079	-3.00839	0.00262634	0.0141608
FBgn0046301	CG7148	CG7148	CG7148	3L	551.501	-0.0909595	0.0356415	-2.55206	0.0107087	0.0425523
FBgn0038706	CG3517	CG3517	CG3517	3R	7265.52	-0.0907651	0.0318727	-2.84774	0.00440307	0.0211906
FBgn0015321	CG8284	UbcD4	Ubiquitin conjugating enzyme 4	3L	2931.87	-0.0899766	0.0350374	-2.56802	0.0102281	0.0409638
FBgn0040308	CG1274	Jafrac2	thioredoxin peroxidase 2	3L	1959.95	-0.089614	0.0355807	-2.51862	0.0117817	0.0458574
FBgn0038683	CG11779	CG11779	CG11779	3R	3607.62	-0.0895173	0.0295171	-3.03272	0.00242357	0.0132805
FBgn0036402	CG6650	CG6650	CG6650	3L	1370.6	-0.0893299	0.0355562	-2.51236	0.0119926	0.0464491
FBgn0043070	CG15669	MESK2	Misexpression suppressor of KSR 2	2R	4365.67	-0.0886315	0.0302318	-2.93173	0.00337076	0.0171787
FBgn0037917	CG5344	wkd	whacked	3R	1219.05	-0.0881531	0.028524	-3.09048	0.00199831	0.0112821
FBgn0033466	CG12130	Pal1	Peptidyl-alpha-hydroxyglycine-alpha-amidating lyase 1	2R	1815.21	-0.0877355	0.0278275	-3.15283	0.00161693	0.00943188
FBgn0000447	CG9741	Dhod	Dihydroorotate dehydrogenase	3R	3112.78	-0.0871302	0.0283723	-3.07096	0.0021337	0.0119213
FBgn0034068	CG8400	casp	caspar	2R	2058.2	-0.086507	0.0344865	-2.50843	0.0121269	0.0467844
FBgn0021944	CG3433	Coprox	Coproporphyrinogen oxidase	2L	1458.9	-0.08616	0.0328376	-2.62382	0.00869507	0.0361046
FBgn0260461	CG14098	Rcd7	Reduction in Cnn dots 7	3L	5557.65	-0.0853907	0.0301395	-2.83318	0.00460879	0.0219047
FBgn0031950	CG14536	Herp	Homocysteine-induced endoplasmic reticulum protein	2L	2675.85	-0.0850505	0.0253576	-3.35405	0.00079639	0.00529567
FBgn0028689	CG10149	Rpn6	Regulatory particle non-ATPase 6	2R	5691.52	-0.0835868	0.0201509	-4.14805	3.35319e-05	0.000376781
FBgn0015320	CG6720	UbcD2	Ubiquitin conjugating enzyme 2	2L	2512.89	-0.0833861	0.0326239	-2.55598	0.0105889	0.0421468
FBgn0260010	CG9373	rump	rumpelstiltskin	3R	1786.25	-0.0832441	0.0315973	-2.63453	0.00842537	0.0352078
FBgn0031912	CG5261	CG5261	CG5261	2L	8448.65	-0.0800878	0.0310237	-2.5815	0.0098372	0.0397275
FBgn0039160	CG5510	CG5510	CG5510	3R	1017.94	-0.0780756	0.0258294	-3.02274	0.00250494	0.0136239
FBgn0035519	CG1309	CG1309	CG1309	3L	2135.15	-0.0774115	0.0219278	-3.5303	0.000415091	0.00308041
FBgn0019947	CG18803	Psn	Presenilin	3L	1027.83	-0.0762336	0.0304219	-2.50588	0.0122147	0.0470538
FBgn0031683	CG4230	CG4230	CG4230	2L	1993.47	-0.0756275	0.0295531	-2.55904	0.0104962	0.0418732
FBgn0031534	CG2774	Snx1	Sorting nexin 1	2L	1185.97	-0.0750968	0.0291361	-2.57745	0.00995322	0.0401219
FBgn0001291	CG2275	Jra	Jun-related antigen	2R	1150.91	-0.0731062	0.0265133	-2.75734	0.0058274	0.0262482
FBgn0051694	CG31694	CG31694	CG31694	2L	3829.55	-0.0710406	0.0248815	-2.85515	0.0043016	0.020809
FBgn0260655	CG8793	l(3)76BDm	lethal (3) 76BDm	3L	1264.64	-0.0704198	0.0247286	-2.8477	0.0044036	0.0211906
FBgn0038111	CG12360	CG12360	CG12360	3R	3719.4	-0.0701104	0.0254018	-2.76005	0.0057792	0.026105
FBgn0011760	CG6998	ctp	cut up	X	5453.16	0.0687887	0.0277631	2.4777	0.0132232	0.0501144
FBgn0002525	CG6944	Lam	Lamin	2L	1210.61	-0.138499	0.0559024	-2.47752	0.0132298	0.0501251
FBgn0034136	CG8380	DAT	Dopamine transporter	2R	87.8901	0.204673	0.0826235	2.47718	0.0132425	0.0501566
FBgn0035090	CG2736	CG2736	CG2736	2R	2459.77	0.120532	0.0486587	2.47709	0.0132458	0.0501566
FBgn0036583	CG13055	CG13055	CG13055	3L	19.1217	0.392726	0.158562	2.47681	0.0132564	0.0501821
FBgn0036589	CG13067	CG13067	CG13067	3L	108.232	0.296935	0.119906	2.47641	0.0132712	0.0502225
FBgn0259708	CG42362	CG42362	CG42362	2R	165.403	0.238154	0.096173	2.47631	0.0132747	0.0502225
FBgn0013679	CG34092	mt:ND1	mitochondrial NADH-ubiquinone oxidoreductase chain 1	dmel_mitochondrion_genome	13532.3	0.510162	0.206048	2.47594	0.0132885	0.0502571
FBgn0032248	CG5343	CG5343	CG5343	2L	1966.65	-0.0815578	0.0329412	-2.47586	0.0132915	0.0502571
FBgn0034878	CG3941	pita	pita	2R	822.958	-0.110147	0.0444956	-2.47546	0.0133066	0.0502998
FBgn0000500	CG18090	Dsk	Drosulfakinin	3R	273.111	0.208654	0.0843044	2.47501	0.0133233	0.0503481
FBgn0035931	CG13312	CG13312	CG13312	3L	4.0825	-1.49295	0.603298	-2.47464	0.0133369	0.050385
FBgn0036522	CG7372	CG7372	CG7372	3L	337.244	-0.180607	0.0730177	-2.47347	0.0133809	0.0505367
FBgn0036921	CG7823	RhoGDI	RhoGDI	3L	2051.16	0.102822	0.0415821	2.47274	0.0134082	0.0506253
FBgn0000153	CG7811	b	black	2L	1989.82	-0.252674	0.102211	-2.47209	0.0134326	0.0506736
FBgn0029766	CG15784	CG15784	CG15784	X	4370.48	-0.184682	0.0747034	-2.4722	0.0134285	0.0506736
FBgn0030316	CG11695	CG11695	CG11695	X	258.021	-0.157466	0.0636955	-2.47217	0.0134295	0.0506736
FBgn0039109	CG10365	CG10365	CG10365	3R	5712.61	-0.107685	0.0435812	-2.4709	0.0134772	0.0508274
FBgn0010387	CG8627	Dbi	Diazepam-binding inhibitor	3L	7093.12	-0.182439	0.0738447	-2.47058	0.0134895	0.0508443
FBgn0028579	CG3268	phtf	phtf	2R	3704.81	-0.127827	0.0517388	-2.47063	0.0134876	0.0508443
FBgn0039663	CG2321	CG2321	CG2321	3R	210.638	-0.140535	0.056888	-2.47039	0.0134966	0.0508567
FBgn0023549	CG3456	Mct1	Monocarboxylate transporter 1	X	845.045	0.120913	0.0489519	2.47003	0.01351	0.0508778
FBgn0052071	CG32071	CG32071	CG32071	3L	4.93253	-0.906904	0.367148	-2.47013	0.0135064	0.0508778
FBgn0028744	CG5033	CG5033	CG5033	2R	381.283	0.13656	0.0552907	2.46986	0.0135166	0.0508881
FBgn0050362	CG30362	boly	borrelly	2R	3481.32	-0.0986196	0.0399365	-2.46941	0.0135336	0.0509375
FBgn0029713	CG11436	CG11436	CG11436	X	91.1307	0.18701	0.0757391	2.46913	0.013544	0.050962
FBgn0010105	CG17943	comm	commissureless	3L	250.164	0.157431	0.0637657	2.4689	0.013553	0.0509774
FBgn0038452	CG14905	CG14905	CG14905	3R	9.37415	0.510639	0.206835	2.46882	0.0135559	0.0509774
FBgn0030582	CG14411	CG14411	CG14411	X	1213.87	-0.144039	0.0583697	-2.46771	0.0135981	0.0511215
FBgn0030753	CG4420	rngo	rings lost	X	2120.53	-0.0848684	0.0344064	-2.46665	0.0136385	0.0512588
FBgn0005390	CG4790	fs(1)M3	female sterile (1) M3	X	14.5774	0.418803	0.169847	2.46576	0.0136723	0.0513709
FBgn0025678	CG5809	CaBP1	calcium-binding protein 1	2L	3340.28	0.131299	0.053251	2.46565	0.0136764	0.0513718
FBgn0003141	CG16784	pr	purple	2L	653.381	0.134964	0.0547513	2.46503	0.0137001	0.0514312
FBgn0032788	CG13084	CG13084	CG13084	2L	35.8594	-0.374627	0.151971	-2.46513	0.0136964	0.0514312
FBgn0037708	CG9386	CG9386	CG9386	3R	120.393	0.241814	0.0981117	2.46469	0.0137134	0.0514663
FBgn0051324	CG31324	CG31324	CG31324	3R	358.597	0.214954	0.0872857	2.46265	0.0137914	0.0517386
FBgn0052281	CG32281	CG32281	CG32281	3L	171.148	-0.14096	0.0572404	-2.46259	0.0137938	0.0517386
FBgn0016034	CG11254	mael	maelstrom	3L	416.482	-0.108935	0.044243	-2.4622	0.0138088	0.0517686
FBgn0263830	CG40486	CG40486	CG40486	X	287.786	0.202104	0.0820834	2.46218	0.0138097	0.0517686
FBgn0052057	CG32057	dpr10	dpr10	3L	224.456	-0.169028	0.0686528	-2.46207	0.0138139	0.0517697
FBgn0033732	CG13157	CG13157	CG13157	2R	5.29727	-0.862671	0.350797	-2.45918	0.0139256	0.0521731
FBgn0033321	CG8738	CG8738	CG8738	2R	347.601	0.11781	0.0479151	2.45873	0.0139431	0.0522112
FBgn0058245	CG40245	CG40245	CG40245	U	33.4217	-0.335863	0.136601	-2.45871	0.0139437	0.0522112
FBgn0029754	CG15930	CG15930	CG15930	X	85.9899	-0.207149	0.0842772	-2.45795	0.0139734	0.0523074
FBgn0033100	CG3420	CG3420	CG3420	2R	330.637	0.172889	0.0703446	2.45775	0.0139811	0.0523216
FBgn0029642	CG3592	CG3592	CG3592	X	46.3989	-0.380107	0.154679	-2.45739	0.0139949	0.0523525
FBgn0030431	CG4407	CG4407	CG4407	X	492.164	0.111461	0.045359	2.45731	0.013998	0.0523525
FBgn0030569	CG9411	CG9411	CG9411	X	24.6565	0.508078	0.206769	2.45723	0.0140014	0.0523525
FBgn0027094	CG13391	Aats-ala	Alanyl-tRNA synthetase	2L	1342.45	0.0847634	0.0345139	2.45592	0.0140524	0.0525134
FBgn0086472	CG6684	RpS25	Ribosomal protein S25	3R	16906.1	0.163085	0.0664047	2.45593	0.0140522	0.0525134
FBgn0002607	CG2746	RpL19	Ribosomal protein L19	2R	18654.5	0.140498	0.0572343	2.45479	0.0140968	0.0526598
FBgn0038746	CG4510	Surf6	Surfeit 6	3R	174.969	0.198642	0.0809225	2.45471	0.0140996	0.0526598
FBgn0025616	CG13359	CG13359	CG13359	X	638.818	-0.103699	0.0422499	-2.45442	0.0141112	0.0526636
FBgn0034350	CG5189	CG5189	CG5189	2R	356.593	0.138952	0.0566138	2.45438	0.0141127	0.0526636
FBgn0085194	CG34165	CG34165	CG34165	2L	16.9194	0.528111	0.215157	2.45453	0.0141067	0.0526636
FBgn0030037	CG12125	CG12125	CG12125	X	657.89	-0.103449	0.0421515	-2.45423	0.0141187	0.0526709
FBgn0002590	CG8922	RpS5a	Ribosomal protein S5a	X	15451	0.134107	0.0546482	2.45401	0.0141275	0.0526887
FBgn0264442	CG43860	ab	abrupt	2L	662.077	-0.173987	0.0709126	-2.45354	0.0141458	0.052742
FBgn0036754	CG5589	CG5589	CG5589	3L	90.3577	0.197732	0.0805976	2.45332	0.0141545	0.0527595
FBgn0030465	CG15743	CG15743	CG15743	X	363.917	-0.117379	0.0478543	-2.45284	0.0141734	0.0528148
FBgn0034994	CG13576	Ir60a	Ionotropic receptor 60a	2R	2.90701	-1.25782	0.512861	-2.45255	0.0141848	0.0528274
FBgn0052196	CG32196	CG32196	CG32196	3L	133.79	0.214032	0.0872677	2.45259	0.0141832	0.0528274
FBgn0265362	CG44303	CG44303	CG44303	X	54.3039	0.293935	0.119895	2.4516	0.0142224	0.0529523
FBgn0034183	CG9642	CG9642	CG9642	2R	24.4159	-0.426168	0.173857	-2.45125	0.0142361	0.0529884
FBgn0020647	CG5405	KrT95D	Krueppel target at 95D	3R	4640.7	-0.162729	0.0664053	-2.45054	0.0142643	0.0530762
FBgn0035444	CG12012	CG12012	CG12012	3L	516.229	0.128109	0.0522819	2.45035	0.0142719	0.0530762
FBgn0261477	CG5186	slim	scruin like at the midline	2R	3469.29	-0.0898707	0.0366765	-2.45036	0.0142714	0.0530762
FBgn0037939	CG14718	CG14718	CG14718	3R	8972.09	-0.100437	0.040991	-2.45022	0.014277	0.0530804
FBgn0011694	CG2665	PebII	Protein ejaculatory bulb II	2R	21495.9	-0.212708	0.0868264	-2.44981	0.0142932	0.0531253
FBgn0265138	CG31929	Gr22c	Gustatory receptor 22c	2L	15.1414	0.485533	0.198223	2.44943	0.0143084	0.053167
FBgn0000723	CG8874	FER	FER ortholog (H. sapiens)	3R	1839.84	0.0950763	0.0388188	2.44923	0.014316	0.0531691
FBgn0035978	CG4347	UGP	UGP	3L	9214.61	0.16926	0.0691102	2.44913	0.0143204	0.0531691
FBgn0038296	CG6752	CG6752	CG6752	3R	3679.4	-0.170201	0.0695043	-2.44878	0.0143341	0.0531691
FBgn0039316	CG11893	CG11893	CG11893	3R	1421.76	-0.453234	0.185085	-2.44878	0.0143339	0.0531691
FBgn0039482	CG14258	CG14258	CG14258	3R	6.70054	0.715235	0.292072	2.44883	0.014332	0.0531691
FBgn0039651	CG14508	CG14508	CG14508	3R	1062.07	-0.111304	0.0454545	-2.4487	0.0143374	0.0531691
FBgn0087013	CG1059	Karybeta3	Karyopherin beta 3	3R	9980.16	-0.124507	0.0508401	-2.44899	0.0143259	0.0531691
FBgn0058005	CG40005	CG40005	CG40005	2L	152.438	0.180525	0.073728	2.44853	0.0143441	0.0531791
FBgn0025781	CG6759	Cdc16	Cell division cycle 16 ortholog	3R	246.604	-0.129166	0.0527597	-2.44819	0.0143576	0.053214
FBgn0020235	CG7610	ATPsyn-gamma	ATP synthase-gamma chain	3R	7626.6	-0.156879	0.0640943	-2.44763	0.0143799	0.0532679
FBgn0030196	CG2222	Psf3	Psf3	X	1171.91	0.132171	0.0539996	2.44762	0.0143803	0.0532679
FBgn0036145	CG7607	CG7607	CG7607	3L	166.296	0.175789	0.0718342	2.44715	0.0143991	0.0533227
FBgn0040736	CG16844	IM3	Immune induced molecule 3	2R	4563.32	0.26068	0.106532	2.44696	0.0144068	0.0533361
FBgn0040606	CG6503	CG6503	CG6503	3R	6963.87	0.178903	0.0731165	2.44682	0.0144124	0.0533419
FBgn0031920	CG6441	CG6441	CG6441	2L	3120.24	-0.0894284	0.0365519	-2.44662	0.0144204	0.0533564
FBgn0037561	CG9630	CG9630	CG9630	3R	175.678	0.179949	0.0735623	2.44621	0.0144367	0.0534015
FBgn0033446	CG1648	CG1648	CG1648	2R	11926.1	0.172354	0.0704738	2.44565	0.014459	0.0534658
FBgn0050339	CG30339	CG30339	CG30339	2R	340.579	0.136151	0.0556722	2.44557	0.0144622	0.0534658
FBgn0000100	CG7490	RpLP0	Ribosomal protein LP0	3L	18193.8	0.115104	0.0470751	2.44512	0.0144803	0.0535175
FBgn0042112	CG18767	mRpL36	mitochondrial ribosomal protein L36	3L	247.096	-0.170557	0.069759	-2.44494	0.0144875	0.0535292
FBgn0031741	CG11034	CG11034	CG11034	2L	535.393	0.333645	0.136469	2.44484	0.0144918	0.0535297
FBgn0036988	CG5262	CG5262	CG5262	3L	263.632	0.15118	0.0618616	2.44384	0.0145319	0.0536627
FBgn0001180	CG9786	hb	hunchback	3R	114.363	-0.220235	0.0901376	-2.44332	0.0145527	0.0537245
FBgn0039113	CG10217	CG10217	CG10217	3R	692.756	0.099976	0.0409201	2.4432	0.0145577	0.0537279
FBgn0051463	CG31463	CG31463	CG31463	3R	249.983	-0.165528	0.0677688	-2.44254	0.0145845	0.0538115
FBgn0011672	CG3671	Mvl	Malvolio	3R	1317.16	0.0917767	0.0375842	2.4419	0.0146103	0.0538915
FBgn0011239	CG31733	ms(2)35Ci	male sterile (2) 35Ci	2L	1025.81	-0.104618	0.0428473	-2.44165	0.0146203	0.0539132
FBgn0037828	CG14690	tomboy20	tomboy20	3R	2137.63	-0.101025	0.0413776	-2.44153	0.014625	0.0539157
FBgn0038654	CG14298	CG14298	CG14298	3R	72.2514	-0.256544	0.10508	-2.44142	0.0146296	0.0539175
FBgn0035238	CG12104	CG12104	CG12104	3L	726.596	0.102262	0.0418903	2.44117	0.0146396	0.0539391
FBgn0035709	CG10124	eIF4E-4	eIF4E-4	3L	3291.18	-0.104181	0.042685	-2.4407	0.014659	0.0539802
FBgn0052829	CG32829	CG32829	CG32829	2L	4.48069	-0.918103	0.376153	-2.44077	0.0146559	0.0539802
FBgn0039437	CG6447	TwdlL	TweedleL	3R	15.9754	-0.506724	0.207673	-2.44001	0.0146867	0.0540386
FBgn0085350	CG34321	inaF-C	inaF-C	X	175.613	0.233743	0.0957961	2.44	0.0146872	0.0540386
FBgn0266489	CG45088	CG45088	CG45088	2R	1801.63	0.128549	0.0526821	2.44008	0.014684	0.0540386
FBgn0011770	CG2227	Gip	GIP-like	X	1835.1	0.193493	0.0793281	2.43914	0.0147221	0.0541365
FBgn0030307	CG33235	CG33235	CG33235	X	437.554	-0.224272	0.0919431	-2.43924	0.014718	0.0541365
FBgn0040352	CG14416	CG14416	CG14416	X	6.09384	0.739872	0.303355	2.43896	0.0147295	0.0541487
FBgn0039749	CG11498	CG11498	CG11498	3R	54.0024	-0.250318	0.102651	-2.43855	0.0147465	0.0541958
FBgn0032834	CG13965	CG13965	CG13965	2L	533.028	0.147514	0.0605038	2.43809	0.0147651	0.0542489
FBgn0031260	CG11840	Spp	Signal peptide peptidase	2L	3189.79	-0.110564	0.0453526	-2.43789	0.0147735	0.0542493
FBgn0040228	CG10846	dyn-p25	dynactin-subunit-p25	2L	274.954	-0.180199	0.0739162	-2.43789	0.0147733	0.0542493
FBgn0262352	CG43050	CG43050	CG43050	2L	641.646	-0.108003	0.0443083	-2.43755	0.0147873	0.0542851
FBgn0030638	CG11655	CG11655	CG11655	X	466.848	0.113073	0.0463949	2.43719	0.0148019	0.0543234
FBgn0030791	CG9132	CG9132	CG9132	X	803.495	0.107603	0.044157	2.43682	0.0148171	0.0543641
FBgn0263081	CG43349	CG43349	CG43349	2L	1288.49	-0.218543	0.0896974	-2.43645	0.0148321	0.0544039
FBgn0031879	CG9138	uif	uninflatable	2L	527.2	-0.190169	0.0780582	-2.43624	0.0148408	0.0544086
FBgn0036391	CG17364	CG17364	CG17364	3L	463.825	-0.155147	0.0636837	-2.43622	0.0148417	0.0544086
FBgn0034950	CG3105	Pask	PAS kinase	2R	175.527	0.150841	0.0619566	2.43463	0.014907	0.0546326
FBgn0001967	CG16880	NimC3	Nimrod C3	2L	17.1686	-0.443778	0.182323	-2.43402	0.0149321	0.0547095
FBgn0003145	CG6716	prd	paired	2L	687.178	-0.145381	0.0597398	-2.43357	0.0149506	0.0547616
FBgn0010638	CG10130	Sec61beta	Sec61 beta subunit	2R	2259.71	0.126841	0.0521454	2.43244	0.0149974	0.0548987
FBgn0024992	CG2658	CG2658	CG2658	X	1590.99	-0.105954	0.043561	-2.4323	0.0150031	0.0548987
FBgn0031715	CG14016	tomb	tombola	2L	96.6325	-0.196133	0.0806336	-2.4324	0.0149992	0.0548987
FBgn0034840	CG3124	CG3124	CG3124	2R	18653.8	-0.0850236	0.0349565	-2.43227	0.0150047	0.0548987
FBgn0263973	CG32397	jv	javelin	3L	651.61	0.153323	0.063057	2.4315	0.0150364	0.0549993
FBgn0259740	CG42394	CG42394	CG42394	3R	305.35	0.175378	0.0721372	2.43118	0.0150499	0.0550332
FBgn0035993	CG3891	Nf-YA	Nuclear factor Y-box A	3L	371.863	0.144347	0.0593996	2.4301	0.0150946	0.0551815
FBgn0033584	CG7737	CG7737	CG7737	2R	268.818	0.125634	0.0517191	2.42916	0.0151338	0.0552937
FBgn0036789	CG13702	AstC-R2	Allatostatin C receptor 1	3L	83.4464	-0.50843	0.209295	-2.42925	0.0151302	0.0552937
FBgn0038631	CG7695	CG7695	CG7695	3R	1565.97	-0.168211	0.0692503	-2.42903	0.0151393	0.0552985
FBgn0040376	CG13759	CG13759	CG13759	X	630.417	-0.141976	0.0584594	-2.42863	0.015156	0.0553441
FBgn0262358	CG43056	CG43056	CG43056	2L	106.762	-0.302318	0.124486	-2.42853	0.0151603	0.0553445
FBgn0039868	CG11563	CG11563	CG11563	3R	167.739	0.207817	0.0856834	2.42541	0.0152912	0.0558069
FBgn0034377	CG15071	CG15071	CG15071	2R	31.833	0.319102	0.13158	2.42516	0.0153017	0.0558294
FBgn0039938	CG11153	Sox102F	Sox102F	4	689.622	0.116447	0.0480301	2.42446	0.0153311	0.055921
FBgn0034087	CG8443	clu	clueless	2R	2023.8	-0.168905	0.0696786	-2.42406	0.0153479	0.0559671
FBgn0036895	CG9392	ms(3)76Cc	male sterile (3) 76Cc	3L	3619.19	-0.156442	0.064581	-2.42241	0.0154178	0.0562062
FBgn0029507	CG12846	Tsp42Ed	Tetraspanin 42Ed	2R	1690.56	0.125094	0.0516424	2.42231	0.0154222	0.0562067
FBgn0027090	CG10506	Aats-gln	Glutaminyl-tRNA synthetase	3R	856.037	0.0895357	0.0369655	2.42214	0.0154293	0.056217
FBgn0003089	CG9614	pip	pipe	3L	64.6589	-0.331192	0.136749	-2.4219	0.0154396	0.0562388
FBgn0030851	CG8326	CG8326	CG8326	X	113.028	0.195445	0.0807116	2.42152	0.0154559	0.0562824
FBgn0031682	CG5828	CG5828	CG5828	2L	597.581	0.113016	0.0466758	2.4213	0.015465	0.0562999
FBgn0000579	CG17654	Eno	Enolase	2L	20827.2	-0.109985	0.0454261	-2.42118	0.0154701	0.0563029
FBgn0020765	CG10297	Acp65Aa	Adult cuticle protein 65Aa	3L	4.30789	-0.950545	0.392627	-2.42098	0.0154786	0.0563059
FBgn0026080	CG6121	Tip60	Tip60	X	360.896	0.124154	0.0512831	2.42096	0.0154795	0.0563059
FBgn0039756	CG9743	CG9743	CG9743	3R	1235.88	0.162687	0.0672026	2.42085	0.0154844	0.056308
FBgn0010220	CG12759	Dbp45A	DEAD box protein 45A	2R	322.588	0.118953	0.0491408	2.42065	0.0154927	0.0563132
FBgn0031925	CG6730	Cyp4d21	Cyp4d21	2L	1396.29	-0.226595	0.0936105	-2.42061	0.0154944	0.0563132
FBgn0027086	CG11471	Aats-ile	Isoleucyl-tRNA synthetase	3L	1158.32	0.098713	0.0407923	2.4199	0.015525	0.0564087
FBgn0039599	CG12558	intr	intrepid	3R	470.07	-0.172646	0.0713912	-2.4183	0.0155931	0.0566405
FBgn0038750	CG4465	CG4465	CG4465	3R	15.9098	0.421964	0.174516	2.41791	0.0156099	0.056686
FBgn0259183	CG42287	CG42287	CG42287	2R	248.03	-0.167352	0.06923	-2.41733	0.0156348	0.0567606
FBgn0010014	CG4209	CanB	Calcineurin B	X	376.26	0.119866	0.0495936	2.41697	0.0156503	0.0567963
FBgn0028707	CG10692	Mt2	Methyltransferase 2	2L	52.0662	0.249143	0.103085	2.41686	0.0156551	0.0567963
FBgn0262486	CG43076	CG43076	CG43076	X	304.056	-0.156666	0.0648236	-2.4168	0.0156576	0.0567963
FBgn0034156	CG5348	CG5348	CG5348	2R	354.252	-0.144948	0.0599993	-2.41583	0.0156996	0.0569328
FBgn0030114	CG17754	CG17754	CG17754	X	960.325	-0.156353	0.064729	-2.4155	0.0157137	0.0569683
FBgn0037664	CG8420	CG8420	CG8420	3R	2172.1	-0.152117	0.0629883	-2.41501	0.0157349	0.0570294
FBgn0027616	CG12076	YT521-B	YT521-B	3L	1571.25	0.114907	0.047588	2.41461	0.015752	0.0570755
FBgn0052638	CG32638	CG32638	CG32638	X	935.089	0.0922834	0.0382217	2.41442	0.0157602	0.0570893
FBgn0029067	CG1696	Dd	Dullard	X	577.995	0.130084	0.0538954	2.41364	0.015794	0.0571801
FBgn0035983	CG4080	CG4080	CG4080	3L	1137.9	-0.118504	0.0490957	-2.41374	0.0157899	0.0571801
FBgn0023181	CG2917	Orc4	Origin recognition complex subunit 4	2R	210.689	0.129083	0.0534895	2.41325	0.015811	0.0572261
FBgn0036835	CG14075	CG14075	CG14075	3L	213.294	0.157731	0.0653672	2.41299	0.0158222	0.0572506
FBgn0004811	CG10528	fs(2)ltoPP43	female sterile (2) ltoPP43	2L	624.633	0.0816551	0.033845	2.41262	0.0158385	0.0572937
FBgn0000711	CG2096	flw	flapwing	X	1564.09	0.122273	0.0506956	2.41191	0.0158693	0.0573814
FBgn0027602	CG8611	CG8611	CG8611	X	115.775	0.182909	0.0758401	2.41178	0.0158749	0.0573814
FBgn0034725	CG6044	CG6044	CG6044	2R	652.384	0.149403	0.0619478	2.41176	0.0158758	0.0573814
FBgn0266000	CG44774	CG44774	CG44774	X	5729.48	-0.107849	0.0447238	-2.41143	0.0158899	0.0574165
FBgn0030555	CG1839	Fbxl4	F box and leucine-rich-repeat gene 4	X	685.841	0.0956571	0.0396832	2.41052	0.0159298	0.0575448
FBgn0039347	CG5071	CG5071	CG5071	3R	1339.01	-0.121729	0.0505011	-2.41041	0.0159345	0.0575459
FBgn0010422	CG3710	TfIIS	RNA polymerase II elongation factor	2L	715.28	-0.0923405	0.0383164	-2.40994	0.0159549	0.0576038
FBgn0033309	CG8735	CG8735	CG8735	2R	1388.31	-0.0661949	0.0274698	-2.40973	0.0159642	0.0576055
FBgn0043010	CG4643	Fsn	Fsn	2R	737.968	-0.0838655	0.0348016	-2.40982	0.0159604	0.0576055
FBgn0051823	CG31823	CG31823	CG31823	2L	62.6257	0.294615	0.122283	2.40929	0.0159834	0.057659
FBgn0260767	CG42565	CG42565	CG42565	2R	51.9459	-0.29129	0.120921	-2.40894	0.015999	0.0576995
FBgn0030518	CG11134	CG11134	CG11134	X	729.387	0.140621	0.0583848	2.40852	0.0160174	0.057734
FBgn0053093	CG33093	CG33093	CG33093	3R	3.5374	-1.0847	0.450351	-2.40857	0.0160152	0.057734
FBgn0030323	CG2371	CG2371	CG2371	X	166.724	0.142073	0.0589958	2.40818	0.0160321	0.057771
FBgn0053287	CG33287	CG33287	CG33287	3L	1095.97	-0.216606	0.0899773	-2.40734	0.0160693	0.0578735
FBgn0085400	CG34371	CG34371	CG34371	2R	388.855	-0.163279	0.0678226	-2.40744	0.016065	0.0578735
FBgn0032725	CG10679	Nedd8	Nedd8	2L	559.856	0.183414	0.0761953	2.40716	0.016077	0.0578851
FBgn0031264	CG11835	CG11835	CG11835	2L	374.34	-0.234282	0.0973389	-2.40687	0.0160898	0.0579154
FBgn0030502	CG12175	tth	toothrin	X	951.84	0.122159	0.0507648	2.40637	0.016112	0.0579533
FBgn0051014	CG31014	PH4alphaSG1	prolyl-4-hydroxylase-alpha SG1	3R	92.8202	0.206718	0.0859059	2.40633	0.0161136	0.0579533
FBgn0085265	CG34236	CG34236	CG34236	2R	107.41	0.229335	0.0953007	2.40644	0.016109	0.0579533
FBgn0050110	CG30110	CG30110	CG30110	2R	725.937	-0.173065	0.0719271	-2.40611	0.0161233	0.0579724
FBgn0036731	CG6333	CG6333	CG6333	3L	717.62	0.112694	0.0468459	2.40562	0.016145	0.0580258
FBgn0053276	CG33276	CG33276	CG33276	3L	63.1159	0.300338	0.124851	2.40557	0.016147	0.0580258
FBgn0026326	CG2072	Mad1	Mad1	2R	362.686	0.110654	0.0460115	2.40492	0.0161762	0.0581147
FBgn0031432	CG9964	Cyp309a1	Cyp309a1	2L	770.679	0.211368	0.0879591	2.40302	0.0162601	0.0584001
FBgn0013764	CG3924	Chi	Chip	2R	783.231	-0.113721	0.0473344	-2.4025	0.0162836	0.058455
FBgn0035165	CG13887	CG13887	CG13887	3L	2838.27	0.0887621	0.036947	2.40242	0.0162871	0.058455
FBgn0039735	CG7911	CG7911	CG7911	3R	887.686	0.131204	0.0546142	2.40238	0.0162888	0.058455
FBgn0037690	CG9361	Task7	TWIK-related acid-sensitive K[+] channel 7	3R	100.322	0.185213	0.0771187	2.40166	0.0163209	0.0585543
FBgn0034756	CG4373	Cyp6d2	Cyp6d2	2R	364.058	0.210488	0.0876785	2.40068	0.0163648	0.0586958
FBgn0004171	CG18396	Mst98Cb	Male-specific RNA 98Cb	3R	9384.25	-0.0947054	0.0394557	-2.4003	0.0163818	0.0587406
FBgn0263400	CG43446	CG43446	CG43446	3R	7.4808	0.552712	0.230305	2.39991	0.016399	0.0587863
FBgn0029648	CG3603	CG3603	CG3603	X	468.456	0.132538	0.0552343	2.39955	0.0164151	0.0588119
FBgn0034496	CG9143	CG9143	CG9143	2R	207.216	0.141745	0.0590691	2.39964	0.016411	0.0588119
FBgn0260856	CG4780	Membrin	Membrin	3L	295.974	-0.145067	0.0604883	-2.39826	0.016473	0.0590032
FBgn0083963	CG34127	CG34127	CG34127	3R	246.024	-0.228424	0.0952524	-2.39809	0.0164809	0.0590151
FBgn0037763	CG16904	CG16904	CG16904	3R	10567.5	-0.11666	0.0486553	-2.39768	0.0164991	0.0590643
FBgn0051251	CG31251	CG31251	CG31251	3R	61.9294	0.242927	0.101328	2.39743	0.0165105	0.0590891
FBgn0001170	CG11607	H2.0	Homeodomain protein 2.0	2L	30.0646	-0.504931	0.210632	-2.39722	0.0165201	0.0591073
FBgn0027873	CG1957	Cpsf100	Cleavage and polyadenylation specificity factor 100	3R	363.141	0.109512	0.045703	2.39617	0.0165676	0.0592609
FBgn0024920	CG3181	Ts	Ts	2L	49.6493	0.271672	0.113399	2.39571	0.016588	0.0592874
FBgn0024983	CG4293	CG4293	CG4293	X	470.088	0.102507	0.0427879	2.3957	0.0165885	0.0592874
FBgn0261596	CG3751	RpS24	Ribosomal protein S24	2R	9947.3	0.128977	0.0538338	2.39584	0.0165824	0.0592874
FBgn0263116	CG15113	5-HT1B	5-hydroxytryptamine (serotonin) receptor 1B	2R	134.186	0.178255	0.0744332	2.39484	0.0166278	0.0594116
FBgn0262855	CG43219	CG43219	CG43219	3L	11.4756	0.47012	0.196395	2.39374	0.0166774	0.0595724
FBgn0036945	CG6981	Ssk	Snakeskin	3L	1657.76	0.14527	0.0606904	2.39362	0.0166829	0.059576
FBgn0036109	CG18349	Cpr67Fa2	Cuticular protein 67Fa2	3L	16.4878	-0.561218	0.234554	-2.3927	0.0167249	0.0596991
FBgn0039128	CG13599	CG13599	CG13599	3R	73.5737	-0.225244	0.0941392	-2.39267	0.0167265	0.0596991
FBgn0035481	CG12605	CG12605	CG12605	3L	2551.89	-0.134124	0.0560618	-2.39244	0.0167368	0.0597195
FBgn0063492	CG17533	GstE8	Glutathione S transferase E8	2R	463.167	0.162173	0.0677946	2.39213	0.016751	0.0597539
FBgn0037910	CG14708	CG14708	CG14708	3R	280.02	-0.142953	0.0597742	-2.39155	0.0167774	0.0598318
FBgn0039429	CG14238	CG14238	CG14238	3R	9.19909	-0.625911	0.261742	-2.39132	0.0167877	0.0598525
FBgn0051815	CG31815	CG31815	CG31815	2L	382.487	0.202502	0.0846983	2.39086	0.0168088	0.0599113
FBgn0024150	CG10564	Ac78C	Adenylyl cyclase 78C	3L	340.387	-0.50361	0.210671	-2.3905	0.0168253	0.0599453
FBgn0262116	CG40127	CG40127	CG40127	2R	1722.64	0.234454	0.0980792	2.39046	0.0168275	0.0599453
FBgn0038598	CG7131	CG7131	CG7131	3R	8630.81	-0.127369	0.0532863	-2.39027	0.016836	0.0599593
FBgn0028852	CG15262	CG15262	CG15262	2L	352.774	-0.140009	0.058579	-2.39008	0.0168447	0.059974
FBgn0036661	CG9705	CG9705	CG9705	3L	1007.92	-0.0876195	0.0366678	-2.38955	0.0168691	0.0600446
FBgn0011020	CG10061	Sas-4	Spindle assembly abnormal 4 ortholog (C. elegans)	3R	130.525	-0.158912	0.066512	-2.38923	0.0168838	0.0600808
FBgn0052190	CG32190	NUCB1	NUCB1	3L	3915.64	0.105273	0.0440707	2.38873	0.0169069	0.0601466
FBgn0037063	CG9391	CG9391	CG9391	3L	1801.83	0.101478	0.0424838	2.38862	0.0169116	0.060147
FBgn0039872	CG2196	salt	salty dog	3R	2190.88	0.188524	0.0789459	2.38802	0.0169396	0.0602301
FBgn0035951	CG5068	CG5068	CG5068	3L	494.852	-0.0993953	0.0416254	-2.38785	0.016947	0.0602404
FBgn0259970	CG42480	Sfp70A4	Seminal fluid protein 70A4	3L	637.934	-0.298649	0.1251	-2.38728	0.0169734	0.0603177
FBgn0033465	CG12140	Etf-QO	Electron transfer flavoprotein-ubiquinone oxidoreductase	2R	2209.63	0.0859403	0.0360027	2.38705	0.0169841	0.060323
FBgn0063485	CG3849	Lasp	Lasp	3L	6467.15	-0.157625	0.0660317	-2.38712	0.0169812	0.060323
FBgn0260777	CG42571	CG42571	CG42571	3L	121.546	-0.227757	0.0954183	-2.38693	0.0169899	0.0603271
FBgn0030343	CG1886	ATP7	ATP7	X	2958.64	-0.152549	0.0639144	-2.38677	0.0169969	0.0603359
FBgn0037492	CG10050	CG10050	CG10050	3R	48.583	0.245597	0.10298	2.38489	0.0170841	0.060629
FBgn0053255	CG33255	CG33255	CG33255	3L	37.9706	-0.302699	0.126936	-2.38466	0.0170947	0.0606502
FBgn0037109	CG7162	MED1	Mediator complex subunit 1	3L	852.027	-0.134372	0.0563534	-2.38445	0.0171049	0.0606699
FBgn0050051	CG30051	CG30051	CG30051	2R	300.416	-0.129469	0.0543059	-2.38407	0.0171225	0.0607159
FBgn0034528	CG11180	CG11180	CG11180	2R	192.49	0.193664	0.0812603	2.38325	0.0171605	0.0608341
FBgn0037290	CG1124	CG1124	CG1124	3R	872.567	0.144557	0.0606594	2.38309	0.0171679	0.0608439
FBgn0038508	CG5866	CG5866	CG5866	3R	4.72603	-0.948512	0.398068	-2.38279	0.017182	0.0608776
FBgn0003950	CG1501	unc	uncoordinated	X	131.409	-0.178913	0.0751049	-2.38218	0.0172105	0.0609619
FBgn0263278	CG9523	Fic	Fic domain-containing protein	2L	608.142	-0.095154	0.0399604	-2.38121	0.0172559	0.0611065
FBgn0260396	CG42521	CG42521	CG42521	3L	783.115	0.120877	0.0507684	2.38096	0.0172677	0.0611208
FBgn0266459	CG45084	CG45084	CG45084	2L	780.67	-0.12204	0.0512576	-2.38092	0.0172693	0.0611208
FBgn0259982	CG15266	l(2)35Cc	lethal (2) 35Cc	2L	206.101	-0.122708	0.0515527	-2.38025	0.017301	0.0612163
FBgn0036853	CG9730	mRpL21	mitochondrial ribosomal protein L21	3L	297.568	0.156932	0.0659451	2.37974	0.017325	0.0612847
FBgn0003884	CG1913	alphaTub84B	alpha-Tubulin at 84B	3R	35177.8	-0.0934879	0.03929	-2.37943	0.0173394	0.0613192
FBgn0033257	CG8713	CG8713	CG8713	2R	148.118	0.155502	0.0653552	2.37933	0.0173441	0.0613194
FBgn0026570	CG5704	CG5704	CG5704	3L	203.974	0.175486	0.0737601	2.37914	0.0173529	0.0613337
FBgn0035316	CG15878	CG15878	CG15878	3L	1205.34	-0.10599	0.0445893	-2.37702	0.0174532	0.0616384
FBgn0037320	CG14668	CG14668	CG14668	3R	863.621	-0.113827	0.0478836	-2.37717	0.0174462	0.0616384
FBgn0085274	CG34245	CG34245	CG34245	3L	181.304	-0.18938	0.0796704	-2.37704	0.0174522	0.0616384
FBgn0052570	CG32570	TwdlY	TweedleY	X	2.43647	0.986695	0.415293	2.3759	0.0175062	0.0617875
FBgn0260480	CG32295	CG32295	CG32295	3L	1286.48	-0.0929091	0.0391057	-2.37585	0.0175087	0.0617875
FBgn0262976	CG32711	lawc	leg arista wing complex	X	374.463	0.108468	0.0456554	2.3758	0.0175112	0.0617875
FBgn0263078	CG43339	CG43339	CG43339	2L	443.681	0.123725	0.0520786	2.37573	0.0175142	0.0617875
FBgn0037612	CG8112	CG8112	CG8112	3R	462.452	0.251451	0.105848	2.37559	0.0175209	0.0617945
FBgn0035770	CG8588	pst	pastrel	3L	6113.06	0.142603	0.0600353	2.37532	0.0175338	0.0618234
FBgn0033954	CG12860	CG12860	CG12860	2R	21591.8	-0.117366	0.0494268	-2.37455	0.0175704	0.0619357
FBgn0014032	CG12117	Sptr	Sepiapterin reductase	X	253.843	0.135961	0.0572741	2.37387	0.017603	0.0620172
FBgn0052816	CG32816	CG32816	CG32816	X	40.5313	-0.297396	0.125279	-2.37387	0.0176028	0.0620172
FBgn0029894	CG14440	CG14440	CG14440	X	307.585	0.148032	0.0624029	2.37219	0.0176829	0.0622819
FBgn0036782	CG7320	CG7320	CG7320	3L	2.57694	-1.29317	0.545163	-2.37208	0.0176883	0.0622843
FBgn0032176	CG13127	CG13127	CG13127	2L	375.528	-0.137246	0.0578742	-2.37145	0.0177183	0.0623731
FBgn0033356	CG8229	CG8229	CG8229	2R	3010.99	0.0791094	0.0333627	2.3712	0.0177306	0.0623998
FBgn0015625	CG5814	CycB3	Cyclin B3	3R	479.918	-0.133639	0.0564177	-2.36874	0.017849	0.0627996
FBgn0031285	CG3662	CG3662	CG3662	2L	11000.8	0.0590905	0.0249559	2.3678	0.0178943	0.062942
FBgn0015296	CG3715	Shc	SHC-adaptor protein	3L	566.813	-0.127736	0.0539521	-2.36757	0.0179052	0.0629635
FBgn0039192	CG17784	CG17784	CG17784	3R	598.385	-0.110828	0.0468155	-2.36733	0.0179171	0.0629885
FBgn0010611	CG4311	Hmgs	HMG Coenzyme A synthase	2R	2416.06	-0.078863	0.0333162	-2.3671	0.017928	0.0630097
FBgn0027564	CG3149	CG3149	CG3149	X	734.907	-0.1018	0.0430256	-2.36604	0.0179797	0.0631747
FBgn0262819	CG43190	CG43190	CG43190	2R	43.8347	-0.320096	0.135306	-2.36571	0.0179953	0.0632125
FBgn0039188	CG17785	Golgin84	Golgin-84 ortholog (H. sapiens)	3R	1305.75	-0.0832952	0.0352116	-2.36556	0.0180026	0.0632212
FBgn0010425	CG18681	epsilonTry	epsilonTrypsin	2R	2279.75	-0.386964	0.16362	-2.36502	0.0180291	0.0632808
FBgn0041186	CG11886	Slbp	Stem-loop binding protein	3R	577.035	-0.0929528	0.0393032	-2.36502	0.0180292	0.0632808
FBgn0031518	CG3277	CG3277	CG3277	2L	202.78	0.153302	0.0648311	2.36464	0.0180474	0.0633127
FBgn0052214	CG32214	CG32214	CG32214	3L	5.36069	-0.806228	0.340953	-2.36463	0.0180479	0.0633127
FBgn0039958	CG12567	CG12567	CG12567	2LHet	687.667	0.165309	0.0699172	2.36436	0.0180614	0.063343
FBgn0028837	CG6932	CSN6	COP9 complex homolog subunit 6	3R	671.235	-0.129881	0.0549544	-2.36344	0.0181061	0.0634319
FBgn0036941	CG7335	CG7335	CG7335	3L	1332.86	-0.105136	0.0444828	-2.36353	0.0181019	0.0634319
FBgn0040077	CG33748	primo-1	primo-1	3R	513.51	-0.129612	0.0548395	-2.36347	0.0181046	0.0634319
FBgn0052226	CG32226	Pex23	Peroxin 23	3L	518.762	-0.0949961	0.0401915	-2.36359	0.0180988	0.0634319
FBgn0036365	CG10732	CG10732	CG10732	3L	4129.17	-0.170478	0.0721388	-2.3632	0.0181178	0.0634558
FBgn0037916	CG5342	CG5342	CG5342	3R	158.161	-0.173933	0.0736238	-2.36245	0.0181545	0.0635676
FBgn0050423	CG30423	CG30423	CG30423	2R	1003.07	-0.103878	0.0439761	-2.36215	0.018169	0.0636014
FBgn0032050	CG13096	CG13096	CG13096	2L	542.55	-0.0936751	0.03966	-2.36195	0.018179	0.0636022
FBgn0035422	CG12740	RpL28	Ribosomal protein L28	3L	9192.18	0.126125	0.0533969	2.36203	0.0181749	0.0636022
FBgn0033247	CG8722	Nup44A	Nucleoporin at 44A	2R	686.342	-0.106827	0.0452498	-2.36083	0.0182339	0.0637602
FBgn0085334	CG34305	CG34305	CG34305	3R	30.2277	-1.13424	0.480432	-2.36087	0.0182321	0.0637602
FBgn0051363	CG31363	Jupiter	Jupiter	3R	8171.25	-0.103926	0.0440247	-2.36062	0.0182444	0.0637799
FBgn0035782	CG14835	CG14835	CG14835	3L	1395.96	-0.131891	0.055906	-2.35917	0.0183161	0.0640136
FBgn0053127	CG33127	CG33127	CG33127	2L	1295.46	0.174146	0.0738396	2.35844	0.0183519	0.0641217
FBgn0000473	CG9438	Cyp6a2	Cytochrome P450-6a2	2R	4258.25	0.164834	0.0698973	2.35823	0.0183625	0.0641246
FBgn0042131	CG18808	CG18808	CG18808	3L	609.414	-0.121289	0.0514319	-2.35823	0.0183621	0.0641246
FBgn0013275	CG31366	Hsp70Aa	Heat-shock-protein-70Aa	3R	261.162	0.488689	0.20741	2.35614	0.0184658	0.0644664
FBgn0031688	CG6081	Cyp28d2	Cyp28d2	2L	160.093	-0.250275	0.106227	-2.35605	0.0184702	0.0644664
FBgn0028473	CG8801	CG8801	CG8801	2R	7399.73	0.103965	0.0441361	2.35555	0.0184952	0.0645363
FBgn0037554	CG7602	DNApol-iota	DNApol-iota	3R	374.245	-0.126642	0.0537753	-2.35503	0.0185214	0.0646105
FBgn0011297	CG4084	l(2)not	lethal (2) neighbor of tid	2R	434.57	0.0925544	0.0393033	2.35487	0.018529	0.0646199
FBgn0058191	CG40191	CG40191	CG40191	2RHet	1143.59	0.113224	0.0480892	2.35445	0.0185501	0.0646762
FBgn0032876	CG1962	Cen	Centrocortin	2L	500.566	0.126001	0.0535305	2.35381	0.0185822	0.0647564
FBgn0034400	CG15099	CG15099	CG15099	2R	1600.21	-0.184836	0.0785269	-2.35379	0.0185829	0.0647564
FBgn0037653	CG11982	CG11982	CG11982	3R	2683.42	-0.0824658	0.0350527	-2.35263	0.0186414	0.0649428
FBgn0037634	CG8359	hng2	hinge2	3R	227.984	0.152895	0.0649923	2.35251	0.0186474	0.0649464
FBgn0031347	CG10869	CG10869	CG10869	2L	8384.59	-0.0826219	0.0351325	-2.35172	0.0186866	0.0650656
FBgn0037186	CG11241	CG11241	CG11241	3L	619.111	0.156438	0.0665295	2.35141	0.0187024	0.0651033
FBgn0031296	CG4415	CG4415	CG4415	2L	294.978	-0.12998	0.0552893	-2.3509	0.0187281	0.0651755
FBgn0029810	CG12239	CG12239	CG12239	X	2736.93	0.099825	0.0424741	2.35025	0.0187606	0.0652713
FBgn0030738	CG9915	CG9915	CG9915	X	492.952	0.116703	0.0497004	2.34814	0.0188676	0.0656261
FBgn0000492	CG1897	Dr	Drop	3R	270.996	0.266178	0.113379	2.34769	0.0188905	0.0656583
FBgn0004174	CG17945	Mst84Dc	Male-specific RNA 84Dc	3R	6332.58	-0.12882	0.0548719	-2.34766	0.0188918	0.0656583
FBgn0261262	CG42613	CG42613	CG42613	3R	2305.27	0.227975	0.0971005	2.34782	0.0188835	0.0656583
FBgn0031450	CG2903	Hrs	Hepatocyte growth factor regulated tyrosine kinase substrate	2L	995.633	-0.107631	0.0458516	-2.34738	0.0189061	0.0656903
FBgn0031724	CG18266	CG18266	CG18266	2L	3714.6	-0.0877033	0.0374082	-2.34449	0.0190529	0.0661831
FBgn0036040	CG6749	CG6749	CG6749	3L	127.644	0.164363	0.0701116	2.34431	0.0190625	0.0661988
FBgn0038846	CG5697	CG5697	CG5697	3R	480.446	0.145689	0.0621483	2.34421	0.0190676	0.0661989
FBgn0040651	CG15458	CG15458	CG15458	X	307.569	-0.14877	0.0635065	-2.34259	0.0191505	0.066469
FBgn0029890	CG4095	CG4095	CG4095	X	1609.2	-0.119453	0.0510192	-2.34133	0.0192152	0.0666762
FBgn0032209	CG18144	Hand	Hand	2L	45.6672	0.280064	0.119753	2.33869	0.0193515	0.0671207
FBgn0035521	CG1268	VhaM9.7-a	Vacuolar H[+] ATPase M9.7 subunit a	3L	278.463	0.200624	0.0857861	2.33865	0.0193536	0.0671207
FBgn0039505	CG5934	CG5934	CG5934	3R	240.148	-0.130734	0.0559069	-2.33842	0.0193657	0.0671449
FBgn0004926	CG4153	eIF-2beta	Eukaryotic initiation factor 2beta	3L	2614.6	0.111599	0.0477383	2.33774	0.0194009	0.0672458
FBgn0035449	CG14971	CG14971	CG14971	3L	686.064	0.0725804	0.0310484	2.33766	0.019405	0.0672458
FBgn0013973	CG1470	Gycbeta100B	Guanylyl cyclase beta-subunit at 100B	3R	329.986	0.148996	0.0637473	2.33729	0.0194243	0.0672948
FBgn0038958	CG13857	CG13857	CG13857	3R	30.2066	0.284706	0.12182	2.3371	0.019434	0.0673108
FBgn0037786	CG5361	CG5361	CG5361	3R	73.0964	0.22823	0.0976843	2.33641	0.0194699	0.0674114
FBgn0051613	CG31613	His3:CG31613	His3:CG31613	2L	18.5059	0.391518	0.167577	2.33634	0.0194734	0.0674114
FBgn0029762	CG3252	NAAT1	Nutrient Amino Acid Transporter 1	X	1772.83	0.0843607	0.0361124	2.33606	0.0194881	0.0674312
FBgn0036838	CG3808	CG3808	CG3808	3L	174.91	0.164483	0.0704232	2.33564	0.01951	0.0674312
FBgn0037440	CG1041	CG1041	CG1041	3R	859.397	0.092231	0.0394866	2.33576	0.019504	0.0674312
FBgn0040089	CG14233	meso18E	meso18E	X	492.23	-0.100414	0.0429868	-2.33593	0.0194947	0.0674312
FBgn0040096	CG16834	lectin-33A	lectin-33A	2L	16.006	0.468536	0.20057	2.33602	0.0194901	0.0674312
FBgn0042125	CG18787	CG18787	CG18787	2L	1035.79	0.0876053	0.037507	2.33571	0.0195065	0.0674312
FBgn0030121	CG17446	Cfp1	Cfp1	X	279.178	0.118252	0.0506361	2.33533	0.0195264	0.0674703
FBgn0029117	CG9943	Surf1	Surfeit 1	3L	304.847	0.120354	0.0515455	2.3349	0.0195485	0.0674951
FBgn0039487	CG6070	gb	genderblind	3R	422.11	-0.142727	0.0611278	-2.33489	0.019549	0.0674951
FBgn0085360	CG34331	CG34331	CG34331	X	741.838	0.217769	0.0932656	2.33494	0.0195467	0.0674951
FBgn0011241	CG10536	cbx	crossbronx	2R	423.509	0.107793	0.0461835	2.33402	0.0195946	0.0676346
FBgn0022288	CG12792	l(2)09851	lethal (2) 09851	2R	399.545	0.11363	0.0486889	2.33379	0.0196067	0.0676584
FBgn0033019	CG10395	CG10395	CG10395	2R	128.204	0.209302	0.0896878	2.33368	0.0196125	0.0676609
FBgn0026373	CG7885	RpII33	RNA polymerase II 33kD subunit	2L	223.186	0.154972	0.0664211	2.33317	0.0196393	0.0677355
FBgn0027527	CG1151	Osi6	Osiris 6	3R	100.345	-0.189748	0.0813492	-2.33252	0.0196736	0.0678358
FBgn0037710	CG9393	CG9393	CG9393	3R	1739.7	-0.0800872	0.0343422	-2.33203	0.0196989	0.0679052
FBgn0024807	CG17686	DIP1	DISCO Interacting Protein 1	X	5593.85	0.0956775	0.0410314	2.33181	0.0197105	0.0679275
FBgn0038481	CG17475	CG17475	CG17475	3R	991.194	-0.172116	0.0738157	-2.33169	0.0197168	0.0679314
FBgn0026176	CG8881	skpB	skpB	2R	749.655	-0.141807	0.060822	-2.3315	0.0197268	0.0679477
FBgn0039576	CG17856	CG17856	CG17856	3R	583.774	-0.166926	0.071613	-2.33095	0.0197559	0.0680303
FBgn0030589	CG9519	CG9519	CG9519	X	493.368	-0.166741	0.0715421	-2.33067	0.0197706	0.068063
FBgn0036822	CG11637	NijB	Ninjurin B	3L	182.571	0.169621	0.0727895	2.3303	0.0197903	0.0681129
FBgn0030061	CG1785	CG1785	CG1785	X	364.384	0.116874	0.0501581	2.33011	0.0198005	0.06813
FBgn0053052	CG33052	CG33052	CG33052	3L	195.757	0.136239	0.0584799	2.32968	0.0198231	0.06819
FBgn0038448	CG12783	CG12783	CG12783	3R	388.827	-0.114885	0.0493259	-2.3291	0.0198539	0.0682782
FBgn0024944	CG3856	Oamb	Octopamine receptor in mushroom bodies	3R	274.509	-0.148888	0.0639307	-2.32889	0.019865	0.0682983
FBgn0010583	CG3727	dock	dreadlocks	2L	1215.74	-0.105727	0.045421	-2.3277	0.0199278	0.0684424
FBgn0013675	CG34069	mt:CoII	mitochondrial Cytochrome c oxidase subunit II	dmel_mitochondrion_genome	40073	0.293918	0.126259	2.3279	0.0199172	0.0684424
FBgn0015572	CG1082	alpha-Est4	alpha-Esterase-4	3R	133.595	0.156725	0.0673251	2.32788	0.0199187	0.0684424
FBgn0031413	CG9967	CG9967	CG9967	2L	100.998	-0.183184	0.0786953	-2.32777	0.0199244	0.0684424
FBgn0035325	CG13806	CG13806	CG13806	3L	58.322	-0.281973	0.121161	-2.32726	0.0199515	0.0685058
FBgn0030769	CG13012	CG13012	CG13012	X	236.469	-0.174812	0.0751384	-2.32653	0.0199901	0.0686024
FBgn0261722	CG6151	fwe	flower	3L	1411.05	0.0940282	0.0404149	2.32658	0.0199879	0.0686024
FBgn0261808	CG31299	cu	curled	3R	1677.07	0.125706	0.0540337	2.32643	0.0199955	0.068603
FBgn0019624	CG14724	CoVa	Cytochrome c oxidase subunit Va	3R	12998.1	-0.2098	0.0901878	-2.32626	0.0200048	0.0686172
FBgn0030011	CG10763	Gbeta5	Gbeta5	X	330.23	-0.151715	0.0652235	-2.32608	0.0200141	0.0686311
FBgn0031952	CG7134	cdc14	cdc14	2L	4597.14	-0.137263	0.0590334	-2.32517	0.0200629	0.0687804
[truncated: 11,957 more rows]

## Sheet: Asia
FBgn_Number	CG_Number	Name	fullname	Chr	baseMean	log2FoldChange	lfcSE	stat	pvalue	padj
FBgn0039027	CG7031	CG7031	CG7031	3R	17.4217	-4.61995	0.819585	-5.63694	1.73097e-08	5.00209e-06
FBgn0038007	CG10093	Cyp313a3	Cyp313a3	3R	88.5281	-3.06798	0.75478	-4.06473	4.80873e-05	0.00156508
FBgn0041183	CG18096	Tep1	Thioester-containing protein 1	2L	35.4097	-2.79006	0.699148	-3.99065	6.58922e-05	0.00197608
FBgn0036952	CG6933	CG6933	CG6933	3L	39.6885	-2.50571	0.686599	-3.64946	0.000262793	0.00507311
FBgn0266442	CG45072	CG45072	CG45072	3R	24.3027	-2.00445	0.598574	-3.34871	0.000811884	0.0112595
FBgn0053302	CG33302	Cpr31A	Cuticular protein 31A	2L	339.29	-1.99252	0.459704	-4.33435	1.46194e-05	0.000688106
FBgn0010041	CG12242	GstD5	Glutathione S transferase D5	3R	224.616	-1.93458	0.41996	-4.60659	4.09319e-06	0.000287209
FBgn0039197	CG17780	CG17780	CG17780	3R	11.192	-1.67211	0.424684	-3.9373	8.24026e-05	0.00229095
FBgn0051683	CG31683	CG31683	CG31683	2L	31.0534	-1.66023	0.379164	-4.37867	1.19406e-05	0.000602557
FBgn0004430	CG1165	LysS	Lysozyme S	3L	53.0295	-1.51127	0.269764	-5.6022	2.11645e-08	5.84423e-06
FBgn0013772	CG10248	Cyp6a8	Cytochrome P450-6a8	2R	1286.48	-1.50378	0.412682	-3.64393	0.000268509	0.00516193
FBgn0035886	CG7118	Jon66Ci	Jonah 66Ci	3L	36.6678	-1.47566	0.415566	-3.55097	0.000383821	0.00667044
FBgn0004426	CG9111	LysC	Lysozyme C	3L	2485.63	-1.28488	0.265526	-4.83898	1.3051e-06	0.000128003
FBgn0004427	CG9118	LysD	Lysozyme D	3L	2325.28	-1.26699	0.252649	-5.01481	5.3085e-07	6.53103e-05
FBgn0004425	CG1179	LysB	Lysozyme B	3L	1799.2	-1.17014	0.265569	-4.40616	1.05221e-05	0.000540282
FBgn0004429	CG9116	LysP	Lysozyme P	3L	1838.5	-1.13391	0.31587	-3.58981	0.000330921	0.00595945
FBgn0043576	CG14746	PGRP-SC1a	PGRP-SC1a	2R	27.7962	-1.10607	0.25453	-4.34553	1.38939e-05	0.000664263
FBgn0020506	CG8221	Amyrel	Amyrel	2R	269.006	-1.00962	0.312508	-3.23069	0.0012349	0.0149999
FBgn0010385	CG1385	Def	Defensin	2R	31.937	-0.987187	0.258197	-3.82338	0.000131634	0.00319469
FBgn0033097	CG9430	Zip42C.2	Zinc/iron regulated transporter-related protein 42C.2	2R	11.962	-0.978786	0.32286	-3.03161	0.00243254	0.0236701
FBgn0039453	CG6403	CG6403	CG6403	3R	65.6593	-0.960658	0.146353	-6.56398	5.23892e-11	8.90669e-08
FBgn0261402	CG42643	Ir75b	Ionotropic receptor 75b	3L	26.2399	-0.940652	0.273164	-3.44355	0.000574136	0.00872154
FBgn0036128	CG11801	Elo68beta	Elongase 68beta	3L	19.3486	-0.939129	0.236233	-3.97544	7.025e-05	0.00206855
FBgn0035742	CG8629	CG8629	CG8629	3L	46.6843	-0.899988	0.217365	-4.14044	3.46638e-05	0.00124489
FBgn0030954	CG32540	CCKLR-17D3	Cholecystokinin-like receptor at 17D3	X	91.4171	-0.8872	0.178906	-4.95902	7.08506e-07	8.07697e-05
FBgn0033065	CG8345	Cyp6w1	Cyp6w1	2R	8733.29	-0.840412	0.286134	-2.93713	0.00331269	0.0295079
FBgn0036607	CG13059	CG13059	CG13059	3L	18.706	-0.834827	0.214703	-3.88829	0.000100954	0.00261889
FBgn0033327	CG8577	PGRP-SC1b	PGRP-SC1b	2R	338.916	-0.803945	0.206452	-3.8941	9.85657e-05	0.00258938
FBgn0040256	CG6633	Ugt86Dd	Ugt86Dd	3R	3190.88	-0.800393	0.218063	-3.67047	0.000242106	0.00481528
FBgn0000047	CG5178	Act88F	Actin 88F	3R	3450.03	-0.794354	0.199055	-3.99062	6.59012e-05	0.00197608
FBgn0030332	CG9360	CG9360	CG9360	X	2192.93	-0.777126	0.233691	-3.32545	0.000882773	0.0119362
FBgn0259712	CG42366	CG42366	CG42366	2L	32.276	-0.77427	0.20096	-3.85285	0.000116749	0.00290145
FBgn0004870	CG9097	bab1	bric a brac 1	3L	121.662	-0.759753	0.259336	-2.92961	0.00339386	0.0300801
[truncated: 13,923 more rows]

## Sheet: Europe
FBgn_Number	CG_Number	Name	fullname	Chr	baseMean	log2FoldChange	lfcSE	stat	pvalue	padj
[truncated: 13,956 more rows]
